# Supplementary material for: Toxicology knowledge graph for structural birth defects
Source: Commun Med (Lond). 2023 Jul 17;3:98. doi: 10.1038/s43856-023-00329-2 (PMC10352311; doi:10.1038/s43856-023-00329-2)
Supplement: Supplementary file 3 — Supplementary Data 1 [file 43856_2023_329_MOESM3_ESM.xlsx]

## Sheet: Dataset 1
HPO description	HPO ID	KF Frequency
Cleft lip	HP:0410030	888
Congenital diaphragmatic hernia	HP:0000776	770
Cleft palate	HP:0000175	704
Abnormal ventricular septum morphology	HP:0010438	629
Conotruncal defect	HP:0001710	545
Atrial septal defect	HP:0001631	510
Abnormal atrial septum morphology	HP:0011994	491
Left ventricular outflow tract obstruction	HP:0032092	407
Tetralogy of Fallot	HP:0001636	403
Abnormal pulmonary valve morphology	HP:0001641	342
Abnormal ventriculoarterial connection	HP:0011563	337
Abnormal mitral valve morphology	HP:0001633	337
Heterotaxy	HP:0030853	321
Abnormal aortic morphology	HP:0001679	318
Hypoplastic left heart	HP:0004383	314
Patent ductus arteriosus	HP:0001643	308
Patent foramen ovale	HP:0001655	295
Abnormal right ventricle morphology	HP:0001707	283
Microtia	HP:0008551	270
Tracheoesophageal fistula	HP:0002575	267
Abnormality of the face	HP:0000271	257
Esophageal atresia	HP:0002032	256
Abnormal tricuspid valve morphology	HP:0001702	247
Limited extraocular movement	HP:0007941	240
Abnormal aortic valve morphology	HP:0001646	235
Ventricular septal defect	HP:0001629	220
Abnormal left ventricle morphology	HP:0001711	165
Vesicoureteral reflux	HP:0000076	148
Abnormal pulmonary artery morphology	HP:0030966	129
Mandibular condyle hypoplasia	HP:0007628	123
Ptosis	HP:0000508	103
Abnormal venous morphology	HP:0002624	103
Abnormal atrioventricular connection	HP:0011546	102
Weakness of facial musculature	HP:0030319	94
Phenotypic abnormality	HP:0000118	88
Scoliosis	HP:0002650	85
Abnormality of the digestive system	HP:0025031	83
Hypotonia	HP:0001252	70
Muscular hypotonia	HP:0001252	70
Abnormal pulmonary vein morphology	HP:0030968	69
Unilateral renal agenesis	HP:0000122	68
Behavioral abnormality	HP:0000708	68
Preauricular skin tag	HP:0000384	61
Abnormality of limbs	HP:0040064	59
Abnormal coronary artery morphology	HP:0006704	58
Hydronephrosis	HP:0000126	53
Multicystic kidney dysplasia	HP:0000003	50
Hearing abnormality	HP:0000364	50
Ureteropelvic junction obstruction	HP:0000074	48
Abnormal facial shape	HP:0001999	46
Renal hypoplasia	HP:0000089	46
Renal agenesis	HP:0000104	45
Abnormality of the cardiovascular system	HP:0001626	44
Epicanthus	HP:0000286	42
Talipes equinovarus	HP:0001762	34
Retractile testis	HP:0012646	34
Abnormal anatomic location of the heart	HP:0004307	33
Neuroblastoma	HP:0003006	31
Abnormal right atrium morphology	HP:0025580	31
Anal Atresia	HP:0002023	30
Abnormality of the genitourinary system	HP:0000119	30
Ankyloglossia	HP:0010296	29
Thickened nuchal skin fold	HP:0000474	29
Asplenia	HP:0001746	28
Hearing impairment	HP:0000365	27
Bilateral cleft lip and palate	HP:0002744	27
Ureteral duplication	HP:0000073	27
Abnormality of abdominal situs	HP:0011620	27
Low-set ears	HP:0000369	27
Abnormal left atrium morphology	HP:0025579	26
Renal dysplasia	HP:0000110	25
Horseshoe kidney	HP:0000085	25
Nevus	HP:0003764	25
Hypospadias	HP:0000047	24
Profound global developmental delay	HP:0012736	23
Cryptorchidism	HP:0000028	23
Brain imaging abnormality	HP:0410263	23
Secundum atrial septal defect	HP:0001684	22
Sacral dimple	HP:0000960	21
Unilateral renal hypoplasia	HP:0012583	21
Abnormal palate morphology	HP:0000174	20
Microphthalmia	HP:0000568	20
Pectus excavatum	HP:0000767	19
Micrognathia	HP:0000347	19
Wide intermamillary distance	HP:0006610	19
Duodenal atresia	HP:0002247	18
Failure to thrive	HP:0001508	18
Craniosynostosis	HP:0001363	18
Microcephaly	HP:0000252	18
Abnormality of the hepatic vasculature	HP:0006707	18
Abnormality of the ribs	HP:0000772	17
Coarctation of aorta	HP:0001680	17
Enchondroma	HP:0030038	17
Macrocephaly	HP:0000256	17
Tracheobronchomalacia	HP:0002786	17
Melanocytic nevus	HP:0000995	16
Sandal gap	HP:0001852	16
Pulmonary hypoplasia	HP:0002089	15
Plagiocephaly	HP:0001357	15
Abnormality of the orbital region	HP:0000315	15
Intestinal malrotation	HP:0002566	15
Supernumerary ribs	HP:0005815	14
Ectopic kidney	HP:0000086	14
Osteochondroma	HP:0030431	14
Abnormal dental enamel morphology	HP:0000682	14
Bicuspid aortic valve	HP:0001647	13
Pectus carinatum	HP:0000768	13
Short stature	HP:0004322	13
Myelomeningocele	HP:0002475	13
Abnormal liver morphology	HP:0410042	13
Abnormality of the gastrointestinal tract	HP:0011024	12
Inguinal hernia	HP:0000023	12
Hip dysplasia	HP:0001385	12
Bifid sternum	HP:0010309	12
Biliary atresia	HP:0005912	12
Unilateral cleft palate	HP:0100334	12
Papillary thyroid carcinoma	HP:0002895	12
Hemangioma	HP:0001028	11
Venous malformation	HP:0012721	11
Abnormality of the urethra	HP:0000795	11
Pyloric stenosis	HP:0002021	10
Pulmonic stenosis	HP:0001642	10
Seizures	HP:0001250	10
Seizure	HP:0001250	10
Strabismus	HP:0000486	10
Anorectal anomaly	HP:0012732	9
Renal cyst	HP:0000107	9
Excessive femoral anteversion	HP:0012427	9
Vascular ring	HP:0010775	9
Dandy-Walker malformation	HP:0001305	9
Hypothyroidism	HP:0000821	9
Tethered cord	HP:0002144	8
Hemivertebrae	HP:0002937	8
Duplicated collecting system	HP:0000081	8
Single umbilical artery	HP:0001195	8
Limbal dermoid	HP:0001140	8
Median cleft lip and palate	HP:0008501	8
Spondylolisthesis	HP:0003302	8
Macroglossia	HP:0000158	8
Primum atrial septal defect	HP:0010445	7
Lower cranial nerve dysfunction	HP:0410262	7
Aortic regurgitation	HP:0001659	7
Unilateral microphthalmos	HP:0011480	7
Subglottic hemangioma	HP:0410264	7
Umbilical hernia	HP:0001537	7
Esotropia	HP:0000565	7
Vertebral fusion	HP:0002948	6
Hydrocele testis	HP:0000034	6
Polysplenia	HP:0001748	6
Hypertelorism	HP:0000316	6
Coloboma	HP:0000589	6
Omphalocele	HP:0001539	6
Glioma	HP:0009733	6
Ureterocele	HP:0000070	6
Osseous finger syndactyly	HP:0010492	6
Unilateral cryptorchidism	HP:0012741	6
Embryonal rhabdomyosarcoma	HP:0006743	6
Phimosis	HP:0001741	6
Congenital megaureter	HP:0008676	6
Butterfly vertebrae	HP:0003316	5
Missing ribs	HP:0000921	5
Dextrocardia	HP:0001651	5
Autism	HP:0000717	5
Renal duplication	HP:0000075	5
Double aortic arch	HP:0011590	5
Gastroesophageal reflux	HP:0002020	5
Hydrocephalus	HP:0000238	5
Accessory spleen	HP:0001747	5
Extralobar sequestration	HP:0010962	5
Single transverse palmar crease	HP:0000954	5
Bronchopulmonary sequestration	HP:0010960	5
Numerous congenital melanocytic nevi	HP:0005603	5
Muscular ventricular septal defect	HP:0011623	5
Bladder exstrophy	HP:0002836	5
Ganglioneuroblastoma	HP:0006747	5
Double outlet right ventricle	HP:0001719	5
Neoplasm of the genitourinary tract	HP:0007379	5
Nystagmus	HP:0000639	5
Hand polydactyly	HP:0001161	5
Delayed speech and language development	HP:0000750	4
Tracheomalacia	HP:0002779	4
Fetal pyelectasis	HP:0010945	4
Total anomalous pulmonary venous return	HP:0005160	4
Pes valgus	HP:0008081	4
Infantile sensorineural hearing impairment	HP:0008610	4
Abnormal thoracic spine morphology	HP:0100711	4
Neural tube defect	HP:0045005	4
Bifid uvula	HP:0000193	4
Metatarsus adductus	HP:0001840	4
Dermoid cyst	HP:0025247	4
Pulmonary artery stenosis	HP:0004415	4
Cortical dysplasia	HP:0002539	4
Hip subluxation	HP:0030043	4
Single ventricle	HP:0001750	4
Lymphoproliferative disorder	HP:0005523	4
Pilomatrixoma	HP:0030434	4
Tetralogy of Fallot with pulmonary atresia	HP:0012516	4
Abnormality of bladder morphology	HP:0025487	4
Torticollis	HP:0000473	4
Downslanted palpebral fissures	HP:0000494	4
Skin tag	HP:0010609	4
Skin tags	HP:0010609	4
Abnormality of the thoracic spine	HP:0100711	4
Motor delay	HP:0001270	3
Pelvic kidney	HP:0000125	3
Unilateral deafness	HP:0009900	3
Bilateral talipes equinovarus	HP:0001776	3
Clinodactyly	HP:0030084	3
Abnormal form of the vertebral bodies	HP:0003312	3
Abnormal thumb morphology	HP:0001172	3
Subglottic stenosis	HP:0001607	3
Pierre-Robin sequence	HP:0000201	3
Pulmonary sequestration	HP:0100632	3
Abnormal digit morphology	HP:0011297	3
Severe global developmental delay	HP:0011344	3
Congenital cystic adenomatoid malformation of the lung	HP:0010959	3
Intrauterine growth retardation	HP:0001511	3
Bilateral renal hypoplasia	HP:0012584	3
Abnormal sacrum morphology	HP:0005107	3
Syndactyly	HP:0001159	3
Peripheral pulmonary artery stenosis	HP:0004969	3
Hodgkin lymphoma	HP:0012189	3
Micropenis	HP:0000054	3
Ependymoma	HP:0002888	3
Skeletal dysplasia	HP:0002652	3
Unilateral cleft lip	HP:0100333	3
Scaphocephaly	HP:0030799	3
Preauricular cyst	HP:0040297	3
Epidermal nevus	HP:0010816	3
Brainstem glioma	HP:0010796	3
Ewing sarcoma	HP:0012254	3
Absence of the sacrum	HP:0010305	3
Malposition of the stomach	HP:0100802	3
Preauricular pit	HP:0004467	3
Spock's ear|Elfin ear	HP:0100810	3
Foot polydactyly	HP:0001829	3
Polycystic kidney dysplasia	HP:0000113	3
Abnormality of pulmonary circulation	HP:0030875	3
Hypoplasia of the thymus	HP:0000778	3
Hypoglycemia	HP:0001943	3
Cerebral atrophy	HP:0002059	3
Generalized hypotonia	HP:0001290	3
Pointed helix	HP:0100810	3
Abnormal heart morphology	HP:0001627	2
Rectourethral fistula	HP:0025407	2
Laryngeal cleft	HP:0008751	2
Aplasia/Hypoplasia of the thumb	HP:0009601	2
Rib fusion	HP:0000902	2
Wolff-Parkinson-White syndrome	HP:0001716	2
Ectopic ovary	HP:0031086	2
Short thumb	HP:0009778	2
Polydactyly	HP:0010442	2
Esophageal stricture	HP:0002043	2
Rocker bottom foot	HP:0001838	2
Crossed fused renal ectopia	HP:0004736	2
Cephalohematoma	HP:0012541	2
Uterus didelphys	HP:0003762	2
Overlapping toe	HP:0001845	2
Short long bone	HP:0003026	2
Enlarged kidney	HP:0000105	2
Chordee	HP:0000041	2
Aplasia of the ovary	HP:0010463	2
Kyphosis	HP:0002808	2
Ambiguous genitalia	HP:0000062	2
Vertical orbital dystopia	HP:0030867	2
Teratoma	HP:0009792	2
Osteoblastoma	HP:0011846	2
Partial anomalous pulmonary venous return	HP:0010773	2
Malignant neoplasm of the central nervous system	HP:0100836	2
Perimembranous ventricular septal defect	HP:0011682	2
Nevus flammeus	HP:0001052	2
Posterior embryotoxon	HP:0000627	2
Encephalocele	HP:0002084	2
Myeloid leukemia	HP:0012324	2
Talipes calcaneovalgus	HP:0001884	2
Aplasia/Hypoplasia of the breasts	HP:0010311	2
Tibial bowing	HP:0002982	2
Renal cell carcinoma	HP:0005584	2
Osseous syndactyly of toes	HP:0010717	2
Septo-optic dysplasia	HP:0100842	2
Penile hypospadias	HP:0003244	2
Pleuropulmonary blastoma	HP:0100528	2
Glioblastoma multiforme	HP:0012174	2
Penoscrotal hypospadias	HP:0000808	2
Abdominal situs inversus	HP:0003363	2
Facial asymmetry	HP:0000324	2
Submucous cleft soft palate	HP:0011819	2
Soft tissue sarcoma	HP:0030448	2
Myeloproliferative disorder	HP:0005547	2
Neurofibromas	HP:0001067	2
Cystic hygroma	HP:0000476	2
Epispadias	HP:0000039	2
Hypercalciuria	HP:0002150	2
Urinary retention	HP:0000016	2
Bladder diverticulum	HP:0000015	2
Renal malrotation	HP:0004712	2
Abnormal muscle tone	HP:0003808	2
Male urethral meatus stenosis	HP:0032077	2
Celiac disease	HP:0002608	2
Hypoplasia of the corpus callosum	HP:0002079	2
Agenesis of corpus callosum	HP:0001274	2
Global developmental delay	HP:0001263	2
Sloping forehead	HP:0000340	2
Dolichocephaly	HP:0000268	2
Exotropia	HP:0000577	2
Duane anomaly	HP:0009921	2
Clinodactyly of the 5th finger	HP:0004209	2
Protein-losing enteropathy	HP:0002243	2
Aplasia/Hypoplasia of the corpus callosum	HP:0007370	2
Hernia	HP:0100790	2
Arnold-Chiari malformation	HP:0002308	2
Cataract	HP:0000518	2
Lumbosacral hemangioma	HP:0410275	2
Reduced factor XII activity	HP:0004841	2
Asthma	HP:0002099	2
Hepatomegaly	HP:0002240	2
Thin upper lip vermilion	HP:0000219	2
Spina bifida	HP:0002414	2
Small thenar eminence	HP:0001245	2
Hyperbilirubinemia	HP:0002904	2
Webbed neck	HP:0000465	2
Narrow forehead	HP:0000341	2
Hypotelorism	HP:0000601	2
Long eyelashes	HP:0000527	2
Decreased antibody level in blood	HP:0004313	2
Tracheal stenosis	HP:0002777	2
Proptosis	HP:0000520	2
Amblyopia	HP:0000646	2
Anemia	HP:0001903	2
Delayed puberty	HP:0000823	2
Cervical instability	HP:0008462	2
Cafe-au-lait spot	HP:0000957	2
Elevated coagulation factor V activity	HP:0011996	2
Overfolded helix	HP:0000396	2
Periventricular leukomalacia	HP:0006970	2
Upslanted palpebral fissure	HP:0000582	2
Delayed gross motor development	HP:0002194	2
Abnormality of the auditory canal	HP:0000372	2
Osteopenia	HP:0000938	2
Tapered finger	HP:0001182	2
Cerebral palsy	HP:0100021	2
Polymicrogyria	HP:0002126	2
Abnormal conus terminalis morphology	HP:0031938	2
Meckel diverticulum	HP:0002245	1
Fused cervical vertebrae	HP:0002949	1
Spina bifida occulta	HP:0003298	1
Low posterior hairline	HP:0002162	1
Vertebral segmentation defect	HP:0003422	1
Persistent cloaca	HP:0012621	1
Urethral valve	HP:0010481	1
Bifid scrotum	HP:0000048	1
Hypertrophy of the lower limb	HP:0010496	1
Hypertropia	HP:0025586	1
Hypoplasia of the radius	HP:0002984	1
Right ventricular dilatation	HP:0005133	1
Pneumothorax	HP:0002107	1
Choanal atresia	HP:0000453	1
Specific learning disability	HP:0001328	1
Pectoral muscle hypoplasia/aplasia	HP:0005258	1
Hiatus hernia	HP:0002036	1
Agenesis of pulmonary vessels	HP:0005311	1
Abnormal vertebral morphology	HP:0003468	1
Hypoplastic 5th lumbar vertebrae	HP:0008424	1
Respiratory distress	HP:0002098	1
Gastrointestinal dysmotility	HP:0002579	1
Transposition of the great arteries	HP:0001669	1
Aplasia of the uterus	HP:0000151	1
Femoral spur	HP:0031171	1
Hypoplastic right heart	HP:0010954	1
Heart murmur	HP:0030148	1
Cardiomyopathy	HP:0001638	1
Rectal atresia	HP:0025023	1
Bilateral sensorineural hearing impairment	HP:0008619	1
Ureteral atresia	HP:0005999	1
Aortic valve stenosis	HP:0001650	1
Congenital absence of portal vein	HP:0031942	1
Abnormal morphology of female internal genitalia	HP:0000008	1
Short corpus callosum	HP:0200012	1
Camptodactyly	HP:0012385	1
Aplasia of the phalanges of the 3rd toe	HP:0100362	1
Ocular hypertension	HP:0007906	1
Scapular aplasia	HP:0010317	1
3-4 finger syndactyly	HP:0006097	1
Upper limb undergrowth	HP:0009824	1
Encephalopathy	HP:0001298	1
Wide space between 4th and 5th toe	HP:0410261	1
Cervical spinal canal stenosis	HP:0008445	1
Aplasia of the distal phalanx of the 5th finger	HP:0009246	1
Ectopia cordis	HP:0001683	1
Aplasia of the distal phalanx of the 2nd finger	HP:0009565	1
Deviation of the hallux	HP:0010051	1
Anonychia	HP:0001798	1
Deviation of the 2nd toe	HP:0010326	1
3-5 finger syndactyly	HP:0010710	1
Aplasia of the distal phalanx of the thumb	HP:0009649	1
Aplasia/Hypoplasia of the spleen	HP:0010451	1
Morphological abnormality of the gastrointestinal tract	HP:0012718	1
Tracheal duplication cyst	HP:0020143	1
Bronchogenic cyst	HP:0100730	1
Duplication of renal pelvis	HP:0005580	1
Radioulnar synostosis	HP:0002974	1
2-3 finger syndactyly	HP:0001233	1
Truncus arteriosus	HP:0001660	1
Small for gestational age	HP:0001518	1
Aortic root aneurysm	HP:0002616	1
Hepatopulmonary fusion	HP:0410259	1
Cleft soft palate	HP:0000185	1
Pilonidal abscess	HP:0010771	1
Nonimmune hydrops fetalis	HP:0001790	1
Sprengel anomaly	HP:0000912	1
Abnormal lumbar spine morphology	HP:0100712	1
Abnormal bone structure	HP:0003330	1
Abnormality of the diaphragm	HP:0000775	1
Bicornuate uterus	HP:0000813	1
Growth delay	HP:0001510	1
Unicornuate uterus	HP:0031909	1
Aplasia of the fallopian tube	HP:0032073	1
Abnormal localization of kidney	HP:0100542	1
Splenopancreatic fusion	HP:0032075	1
Polydactyly affecting the 4th finger	HP:0009971	1
Increased nuchal translucency	HP:0010880	1
Bilateral single transverse palmar creases	HP:0007598	1
Thoracic hemivertebrae	HP:0008467	1
Crohn's disease	HP:0100280	1
Morphological central nervous system abnormality	HP:0002011	1
Interrupted aortic arch	HP:0011611	1
Abnormal growth hormone level	HP:0032367	1
Dysplastic sacrum	HP:0008455	1
Abnormal vertebral pedicle morphology	HP:0030277	1
Ventriculomegaly	HP:0002119	1
Congenital ptosis	HP:0007970	1
Diaphragmatic eventration	HP:0009110	1
Gastric duplication	HP:0011139	1
Laryngeal web	HP:0005950	1
Exostoses	HP:0100777	1
Hepatocellular carcinoma	HP:0001402	1
Ectopic anus	HP:0004397	1
Giant cell tumor of bone	HP:0011847	1
Papule	HP:0200034	1
Pulmonary valve atresia	HP:0010882	1
Meningioma	HP:0002858	1
Nephroblastomatosis	HP:0008643	1
Bilateral microphthalmos	HP:0007633	1
Craniorachischisis	HP:0030770	1
Right ventricular outlet tract obstruction	HP:0001705	1
Abnormality of the kidney	HP:0000077	1
Multiple gastric polyps	HP:0004394	1
Gray matter heterotopia	HP:0002282	1
Thyroid carcinoma	HP:0002890	1
Genu valgum	HP:0002857	1
Pancreas divisum	HP:0030994	1
Cutaneous syndactyly of toes	HP:0010621	1
Talipes cavus equinovarus	HP:0004696	1
Trigonocephaly	HP:0000243	1
Skull asymmetry	HP:0002678	1
Coronal hypospadias	HP:0008743	1
Palmoplantar keratoderma	HP:0000982	1
Neoplasm of the oral cavity	HP:0100649	1
Metaphyseal dysplasia	HP:0100255	1
Germinoma	HP:0100620	1
Cystic renal dysplasia	HP:0000800	1
Neoplasm of the posterior pituitary	HP:0011752	1
Congenital bilateral hip dislocation	HP:0008780	1
Premature closure of fontanelles	HP:0005458	1
Delayed closure of the anterior fontanelle	HP:0001476	1
Sagittal craniosynostosis	HP:0004442	1
Congenitally corrected transposition of the great arteries	HP:0011540	1
Talipes valgus	HP:0004684	1
Cryptophthalmos	HP:0001126	1
Tricuspid atresia	HP:0011662	1
Synovial sarcoma	HP:0012570	1
Dermatoglyphic variants	HP:0005882	1
Microphallus	HP:0030260	1
Double outlet right ventricle with doubly committed ventricular septal defect and pulmonary stenosis	HP:0011651	1
Fibroma	HP:0010614	1
Transitional atrioventricular canal defect	HP:0011578	1
Abnormality of female external genitalia	HP:0000055	1
Pituitary adenoma	HP:0002893	1
Multiple exostoses	HP:0002762	1
Ovarian teratoma	HP:0012226	1
Bilateral cleft lip	HP:0100336	1
Double inlet left ventricle	HP:0011555	1
Gonadoblastoma	HP:0000150	1
Meningocele	HP:0002435	1
Unbalanced atrioventricular canal defect	HP:0011579	1
Multiple epiphyseal dysplasia	HP:0002654	1
Persistent left superior vena cava	HP:0005301	1
Abnormal penis morphology	HP:0000036	1
Restrictive ventricular septal defect	HP:0011683	1
Spondylolysis	HP:0003304	1
Spinal dysraphism	HP:0010301	1
Incomplete cleft of the upper lip	HP:0011340	1
Schwannoma	HP:0100008	1
Neoplasm of the endocrine system	HP:0100568	1
Increased femoral torsion	HP:0031068	1
Abnormality of the uterus	HP:0000130	1
Atypical nevus	HP:0001062	1
Medullary thyroid carcinoma	HP:0002865	1
Ganglioneuroma	HP:0003005	1
Craniofacial dysostosis	HP:0004439	1
Schizencephaly	HP:0010636	1
Nephroblastoma	HP:0002667	1
Transient myeloproliferative syndrome	HP:0005534	1
Esophageal diverticulum	HP:0100628	1
Cutis laxa	HP:0000973	1
Squamous cell carcinoma	HP:0002860	1
Mastocytosis	HP:0100495	1
Cutaneous mastocytosis	HP:0200151	1
Ossifying fibroma	HP:0030426	1
Neoplasm of the large intestine	HP:0100834	1
Central nervous system cyst	HP:0030724	1
Pes planus	HP:0001763	1
Diabetes mellitus	HP:0000819	1
Pilonidal sinus	HP:0010769	1
Tachycardia	HP:0001649	1
Bone cyst	HP:0012062	1
Decreased testicular size	HP:0008734	1
Hypertrophy of the urinary bladder	HP:0008635	1
Absent gallbladder	HP:0011467	1
Cloacal exstrophy	HP:0010475	1
Nephrolithiasis	HP:0000787	1
Urethral stricture	HP:0012227	1
Gastrointestinal obstruction	HP:0004796	1
Episodic hypertension	HP:0000875	1
Abnormality of adrenal morphology	HP:0011732	1
Diaphragmatic weakness	HP:0009113	1
Clitoral hypertrophy	HP:0008665	1
Onychogryposis of toenails	HP:0008401	1
Optic disc coloboma	HP:0000588	1
Ureteral agenesis	HP:0012300	1
Abnormal blood vessel morphology	HP:0033353	1
Abnormal renal cortex morphology	HP:0011035	1
Short palpebral fissure	HP:0012745	1
Asymmetric crying face	HP:0011333	1
Prominent occiput	HP:0000269	1
2-4 toe syndactyly	HP:0010714	1
Absent vertebra	HP:0008465	1
Contractures of the joints of the lower limbs	HP:0005750	1
Hypoplastic pelvis	HP:0008839	1
Glaucoma	HP:0000501	1
Tibial torsion	HP:0100694	1
Abnormality of finger	HP:0001167	1
Stridor	HP:0010307	1
Vocal cord paralysis	HP:0001605	1
Colonic atresia	HP:0010448	1
Toe syndactyly	HP:0001770	1
Short phalanx of the 5th toe	HP:0100368	1
Short phalanx of the 4th toe	HP:0100367	1
Esophagitis	HP:0100633	1
Abnormality of brain morphology	HP:0012443	1
Congenital blindness	HP:0007875	1
Atresia of the external auditory canal	HP:0000413	1
Short lingual frenulum	HP:0000200	1
Finger clinodactyly	HP:0040019	1
Horner syndrome	HP:0002277	1
Flat face	HP:0012368	1
Anteriorly placed anus	HP:0001545	1
Retinoblastoma	HP:0009919	1
Scimitar anomaly	HP:0011626	1
Unicoronal synostosis	HP:0011315	1
Parietal encephalocele	HP:0011816	1
Aplasia cutis congenita	HP:0001057	1
Narrow mouth	HP:0000160	1
Rectovaginal fistula	HP:0000143	1
Mild global developmental delay	HP:0011342	1
Coalescence of tarsal bones	HP:0005802	1
Overfolding of the superior helices	HP:0004453	1
Hepatic hemangioma	HP:0031207	1
Prominent metopic ridge	HP:0005487	1
Cerebellar vermis hypoplasia	HP:0001320	1
Scarring	HP:0100699	1
Abnormality of the middle ear ossicles	HP:0004452	1
Sternocleidomastoid amyotrophy	HP:0012036	1
Bulbar palsy	HP:0001283	1
Colon cancer	HP:0003003	1
Short sternum	HP:0000879	1
Abnormal bronchus morphology	HP:0025426	1
Multilobulated spleen	HP:0020186	1
Abnormality of the palpebral fissures	HP:0008050	1
Short philtrum	HP:0000322	1
Thin vermilion border	HP:0000233	1
Bronchial cartilage hypoplasia	HP:0006539	1
Brachycephaly	HP:0000248	1
Midface retrusion	HP:0011800	1
Abnormally large globe	HP:0001090	1
Short neck	HP:0000470	1
Left isomerism	HP:0031854	1
Abnormality of the neck	HP:0000464	1
Small anterior fontanelle	HP:0000237	1
Glue ear	HP:0040262	1
Chronic oral candidiasis	HP:0009098	1
Asymmetrical gluteal crease	HP:0410260	1
Pulmonary lymphangiectasia	HP:0006521	1
Telangiectasia	HP:0001009	1
Abnormality of the pancreas	HP:0001732	1
Proximal placement of thumb	HP:0009623	1
Cupped ear	HP:0000378	1
Ileal atresia	HP:0011102	1
Opacification of the corneal stroma	HP:0007759	1
Attention deficit hyperactivity disorder	HP:0007018	1
Pheochromocytoma	HP:0002666	1
Absent radius	HP:0003974	1
Aplasia involving forearm bones	HP:0009822	1
Intraretinal hemorrhage	HP:0031805	1
Congenital hypothyroidism	HP:0000851	1
Hypercholesterolemia	HP:0003124	1
Abnormality of calvarial morphology	HP:0002648	1
Pancreatitis	HP:0001733	1
Kyphoscoliosis	HP:0002751	1
Muscle stiffness	HP:0003552	1
Developmental stagnation	HP:0007281	1
Neurogenic bladder	HP:0000011	1
Atelectasis	HP:0100750	1
Hypocalcemic seizures	HP:0002199	1
Aplasia of the thymus	HP:0005359	1
Hypoparathyroidism	HP:0000829	1
Low levels of vitamin D	HP:0100512	1
Chronic lung disease	HP:0006528	1
Retinopathy of prematurity	HP:0500049	1
Autistic behavior	HP:0000729	1
Absent speech	HP:0001344	1
Broad hallux	HP:0010055	1
Supernumerary nipple	HP:0002558	1
Anxiety	HP:0000739	1
Growth hormone deficiency	HP:0000824	1
Juvenile rheumatoid arthritis	HP:0005681	1
Clubbing	HP:0001217	1
Clinodactyly of the 5th toe	HP:0001864	1
Joint laxity	HP:0001388	1
Abnormality of the sternum	HP:0000766	1
Frontal bossing	HP:0002007	1
Posteriorly rotated ears	HP:0000358	1
Upper limb muscle weakness	HP:0003484	1
Renal insufficiency	HP:0000083	1
Achilles tendon contracture	HP:0001771	1
Abnormality of the abdominal wall	HP:0004298	1
Thickened helices	HP:0000391	1
Dilatation of renal calices	HP:0100581	1
Central hypothyroidism	HP:0011787	1
Hypogonadotrophic hypogonadism	HP:0000044	1
Lower limb asymmetry	HP:0100559	1
Thrombocytopenia	HP:0001873	1
Vitamin K deficiency	HP:0011892	1
Agenesis of permanent teeth	HP:0006349	1
Aplasia/Hypoplasia of the mandible	HP:0009118	1
Abnormality of the mouth	HP:0000153	1
Extra fontanelles	HP:0012367	1
Labial hypertrophy	HP:0000065	1
Long ear	HP:0400004	1
Pulmonary situs inversus	HP:0011616	1
Choroid plexus cyst	HP:0002190	1
Auricular tag	HP:0030021	1
Abnormality of the labia	HP:0000058	1
Shallow acetabular fossae	HP:0003182	1
Syringomyelia	HP:0003396	1
Hyperpigmentation of the skin	HP:0000953	1
Thickened ribs	HP:0000900	1
Ridged cranial sutures	HP:0010823	1
Abnormality of the cervical spine	HP:0003319	1
Annular pancreas	HP:0001734	1
Hamartoma	HP:0010566	1
Displacement of the urethral meatus	HP:0100627	1
Morgagni diaphragmatic hernia	HP:0025194	1
Bitemporal hollowing	HP:0025386	1
High palate	HP:0000218	1
Abnormality of the helix	HP:0011039	1
Hallux valgus	HP:0001822	1
Abnormality of the ureter	HP:0000069	1
Myopia	HP:0000545	1
Bladder outlet obstruction	HP:0041047	1
Abnormal renal physiology	HP:0012211	1
Rectovestibular fistula	HP:0025025	1
Gait disturbance	HP:0001288	1
Squared superior portion of helix	HP:0030026	1
Abnormality of the eye	HP:0000478	1
Stroke	HP:0001297	1
Moderately reduced visual acuity	HP:0030515	1
