# Supplementary material for: Toxicology knowledge graph for structural birth defects
Source: Commun Med (Lond). 2023 Jul 17;3:98. doi: 10.1038/s43856-023-00329-2 (PMC10352311; doi:10.1038/s43856-023-00329-2)
Supplement: Supplementary file 4 — Supplementary Data 2 [file 43856_2023_329_MOESM4_ESM.xlsx]

## Sheet: Table 1
HPO Term	HPO Accession	System
abnormal aortic valve cusp morphology	HP:0031567	Heart
cerebellar atrophy	HP:0001272	CNS
abnormal corpus callosum morphology	HP:0001273	CNS
abnormal cerebellum morphology	HP:0001317	CNS
cerebellar vermis hypoplasia	HP:0001320	CNS
cerebellar hypoplasia	HP:0001321	CNS
abnormal heart morphology	HP:0001627	Heart
ventricular septal defect	HP:0001629	Heart
atrial septal defect	HP:0001631	Heart
abnormal mitral valve morphology	HP:0001633	Heart
tetralogy of fallot	HP:0001636	Great vessels
tetralogy of fallot	HP:0001636	Heart
abnormal pulmonary valve morphology	HP:0001641	Heart
patent ductus arteriosus	HP:0001643	Great vessels
abnormal aortic valve morphology	HP:0001646	Heart
bicuspid aortic valve	HP:0001647	Heart
dextrocardia	HP:0001651	Heart
abnormal heart valve morphology	HP:0001654	Heart
patent foramen ovale	HP:0001655	Heart
truncus arteriosus	HP:0001660	Great vessels
transposition of the great arteries	HP:0001669	Great vessels
transposition of the great arteries	HP:0001669	Heart
abnormal cardiac septum morphology	HP:0001671	Heart
complete atrioventricular canal defect	HP:0001674	Heart
abnormal aortic morphology	HP:0001679	Great vessels
coarctation of aorta	HP:0001680	Great vessels
ectopia cordis	HP:0001683	Heart
secundum atrial septal defect	HP:0001684	Heart
situs inversus totalis	HP:0001696	Heart
abnormal tricuspid valve morphology	HP:0001702	Heart
endocardial fibroelastosis	HP:0001706	Heart
abnormal right ventricle morphology	HP:0001707	Heart
conotruncal defect	HP:0001710	Heart
conotruncal defect	HP:0001710	Great vessels
abnormal left ventricle morphology	HP:0001711	Heart
abnormal cardiac ventricle morphology	HP:0001713	Heart
double outlet right ventricle	HP:0001719	Great vessels
double outlet right ventricle	HP:0001719	Heart
single ventricle	HP:0001750	Heart
hypoplastic heart	HP:0001961	Heart
morphological central nervous system abnormality	HP:0002011	CNS
cerebral atrophy	HP:0002059	CNS
abnormal cerebral morphology	HP:0002060	CNS
morphological abnormality of the pyramidal tract	HP:0002062	CNS
hypoplasia of the corpus callosum	HP:0002079	CNS
abnormal cerebral ventricle morphology	HP:0002118	CNS
cerebral cortical atrophy	HP:0002120	CNS
abnormality of the spinal cord	HP:0002143	CNS
spinal cord compression	HP:0002176	CNS
neurodegeneration	HP:0002180	CNS
global brain atrophy	HP:0002283	CNS
degeneration of the lateral corticospinal tracts	HP:0002314	CNS
abnormal cerebellar vermis morphology	HP:0002334	CNS
abnormal caudate nucleus morphology	HP:0002339	CNS
caudate atrophy	HP:0002340	CNS
abnormal brainstem morphology	HP:0002363	CNS
hypoplasia of the brainstem	HP:0002365	CNS
spinal arteriovenous malformation	HP:0002390	CNS
spina bifida	HP:0002414	CNS
abnormal midbrain morphology	HP:0002418	CNS
abnormal globus pallidus morphology	HP:0002453	CNS
morphological abnormality of the corticospinal tract	HP:0002492	CNS
abnormal cerebral white matter morphology	HP:0002500	CNS
spinocerebellar tract degeneration	HP:0002503	CNS
diffuse cerebral atrophy	HP:0002506	CNS
brainstem dysplasia	HP:0002508	CNS
abnormal periventricular white matter morphology	HP:0002518	CNS
granulovacuolar degeneration	HP:0002528	CNS
abnormal cerebral cortex morphology	HP:0002538	CNS
cortical dysplasia	HP:0002539	CNS
olivopontocerebellar atrophy	HP:0002542	CNS
constrictive pericarditis	HP:0002563	Heart
aortic root aneurysm	HP:0002616	Great vessels
overriding aorta	HP:0002623	Great vessels
right aortic arch with mirror image branching	HP:0002627	Great vessels
aortic dissection	HP:0002647	Great vessels
aplasia/hypoplasia involving the central nervous system	HP:0002977	CNS
abnormality of the spinocerebellar tracts	HP:0003133	CNS
hypoplastic left heart	HP:0004383	Heart
type i truncus arteriosus	HP:0004384	Great vessels
pulmonary artery stenosis	HP:0004415	Great vessels
hypoplasia of right ventricle	HP:0004762	Heart
pulmonary artery dilatation	HP:0004927	Great vessels
ascending aortic dissection	HP:0004933	Great vessels
pulmonary artery atresia	HP:0004935	Great vessels
pulmonary artery aneurysm	HP:0004937	Great vessels
aortic aneurysm	HP:0004942	Great vessels
descending thoracic aorta aneurysm	HP:0004959	Great vessels
absent pulmonary artery	HP:0004960	Great vessels
pulmonary artery sling	HP:0004961	Great vessels
thoracic aorta calcification	HP:0004962	Great vessels
calcification of the aorta	HP:0004963	Great vessels
pulmonary arterial medial hypertrophy	HP:0004964	Great vessels
peripheral pulmonary artery stenosis	HP:0004969	Great vessels
ascending tubular aorta aneurysm	HP:0004970	Great vessels
pulmonary artery hypoplasia	HP:0004971	Great vessels
coarctation of abdominal aorta	HP:0004974	Great vessels
abdominal aortic aneurysm	HP:0005112	Great vessels
aortic arch aneurysm	HP:0005113	Great vessels
abnormal cardiac atrium morphology	HP:0005120	Heart
congenital hypertrophy of left ventricle	HP:0005129	Heart
absence of the pulmonary valve	HP:0005134	Heart
anomalous origin of right pulmonary artery from ascending aorta	HP:0005143	Great vessels
pulmonary valve defects	HP:0005148	Heart
preductal coarctation of the aorta	HP:0005151	Great vessels
hypoplastic left atrium	HP:0005156	Heart
total anomalous pulmonary venous return	HP:0005160	Great vessels
dysplastic pulmonary valve	HP:0005164	Heart
dysplastic aortic valve	HP:0005176	Heart
bicuspid pulmonary valve	HP:0005182	Heart
pseudocoarctation of the aorta	HP:0005295	Great vessels
persistent left superior vena cava	HP:0005301	Great vessels
aortic arch calcification	HP:0005303	Great vessels
hypoplastic pulmonary veins	HP:0005304	Great vessels
pulmonary aterial intimal fibrosis	HP:0005312	Great vessels
abnormal vena cava morphology	HP:0005345	Great vessels
pulmonary venous occlusion	HP:0006518	Great vessels
endocardial fibrosis	HP:0006685	Heart
aortic tortuosity	HP:0006687	Great vessels
short chordae tendineae of the tricuspid valve	HP:0006692	Heart
atrioventricular canal defect	HP:0006695	Heart
abnormal atrioventricular valve morphology	HP:0006705	Heart
white mater abnormalities in the posterior periventricular region	HP:0006812	CNS
aplasia/hypoplasia of the cerebellar vermis	HP:0006817	CNS
pallor of dorsal columns of the spinal cord	HP:0006825	CNS
atrophy of the spinal cord	HP:0006827	CNS
hypodysplasia of the corpus callosum	HP:0006849	CNS
hypoplasia of the ventral pons	HP:0006850	CNS
cerebellar vermis atrophy	HP:0006855	CNS
cerebral hypoplasia	HP:0006872	CNS
pontocerebellar atrophy	HP:0006879	CNS
frontotemporal cerebral atrophy	HP:0006892	CNS
hypoplastic olfactory lobes	HP:0006894	CNS
late-onset spinocerebellar degeneration	HP:0006904	CNS
frontal cortical atrophy	HP:0006913	CNS
abnormal aggressive, impulsive or violent behavior	HP:0006919	CNS
frontoparietal cortical dysplasia	HP:0006930	CNS
olivopontocerebellar hypoplasia	HP:0006955	CNS
cerebral cortical neurodegeneration	HP:0006964	CNS
dysplastic corpus callosum	HP:0006989	CNS
dorsal column degeneration	HP:0007006	CNS
central nervous system degeneration	HP:0007009	CNS
corticospinal tract hypoplasia	HP:0007016	CNS
cerebellar dysplasia	HP:0007033	CNS
hypoplasia of olfactory tract	HP:0007036	CNS
atrophy of the dentate nucleus	HP:0007047	CNS
generalized cerebral atrophy/hypoplasia	HP:0007058	CNS
inferior vermis hypoplasia	HP:0007068	CNS
hypoplasia of the optic tract	HP:0007096	CNS
temporal cortical atrophy	HP:0007112	CNS
corticospinal tract atrophy	HP:0007117	CNS
pallidal degeneration	HP:0007132	CNS
spinocerebellar tract disease in lower limbs	HP:0007232	CNS
spinocerebellar atrophy	HP:0007263	CNS
dysfunction of lateral corticospinal tracts	HP:0007299	CNS
cerebral degeneration	HP:0007313	CNS
hypoplasia of the frontal lobes	HP:0007333	CNS
abnormal morphology of the limbic system	HP:0007343	CNS
atrophy/degeneration involving the spinal cord	HP:0007344	CNS
hypoplasia of the pyramidal tract	HP:0007348	CNS
aplasia/hypoplasia of the cerebellum	HP:0007360	CNS
abnormal pons morphology	HP:0007361	CNS
aplasia/hypoplasia of the brainstem	HP:0007362	CNS
aplasia/hypoplasia of the pyramidal tract	HP:0007363	CNS
aplasia/hypoplasia of the cerebrum	HP:0007364	CNS
aplasia/hypoplasia involving the corticospinal tracts	HP:0007365	CNS
atrophy/degeneration affecting the brainstem	HP:0007366	CNS
atrophy/degeneration affecting the central nervous system	HP:0007367	CNS
atrophy/degeneration affecting the cerebrum	HP:0007369	CNS
aplasia/hypoplasia of the corpus callosum	HP:0007370	CNS
corpus callosum atrophy	HP:0007371	CNS
atrophy/degeneration involving the corticospinal tracts	HP:0007372	CNS
atrophy/degeneration involving the caudate nucleus	HP:0007374	CNS
abnormality of the septum pellucidum	HP:0007375	CNS
abnormal choroid plexus morphology	HP:0007376	CNS
cerebellar cortical atrophy	HP:0008278	CNS
spinal cord posterior columns myelin loss	HP:0008311	CNS
abnormal cerebral artery morphology	HP:0009145	CNS
spinal hemangioblastoma	HP:0009713	CNS
spinal arachnoid cyst	HP:0009745	CNS
spinal dysraphism	HP:0010301	CNS
spinal cord tumor	HP:0010302	CNS
abnormal spinal meningeal morphology	HP:0010303	CNS
ebstein anomaly of the tricuspid valve	HP:0010316	Heart
abnormal ventricular septum morphology	HP:0010438	Heart
primum atrial septal defect	HP:0010445	Heart
spinal myoclonus	HP:0010531	CNS
anterior pituitary hypoplasia	HP:0010627	CNS
abnormal meningeal morphology	HP:0010651	CNS
abnormal dura mater morphology	HP:0010652	CNS
abnormality of the falx cerebri	HP:0010653	CNS
abnormality of the diencephalon	HP:0010662	CNS
abnormality of thalamus morphology	HP:0010663	CNS
anomalous pulmonary venous return	HP:0010772	Great vessels
partial anomalous pulmonary venous return	HP:0010773	Great vessels
cor triatriatum	HP:0010774	Heart
vascular ring	HP:0010775	Great vessels
cervical spinal cord atrophy	HP:0010873	CNS
pulmonary valve atresia	HP:0010882	Heart
aortic valve atresia	HP:0010883	Heart
abnormal fourth ventricle morphology	HP:0010950	CNS
abnormal third ventricle morphology	HP:0010951	CNS
hypoplastic right heart	HP:0010954	Heart
abnormal corpus striatum morphology	HP:0010994	CNS
aplasia/hypoplasia of the optic tract	HP:0011000	CNS
abnormal left ventricular outflow tract morphology	HP:0011103	Heart
abnormality of hindbrain morphology	HP:0011282	CNS
abnormal metencephalon morphology	HP:0011283	CNS
abnormality of the dorsal column of the spinal cord	HP:0011397	CNS
abnormality of the medulla oblongata	HP:0011441	CNS
abnormal spatial orientation of the cardiac segments	HP:0011534	Heart
abnormal atrial arrangement	HP:0011535	Heart
atrial situs inversus	HP:0011538	Heart
atrial situs ambiguous	HP:0011539	Heart
congenitally corrected transposition of the great arteries	HP:0011540	Great vessels
congenitally corrected transposition of the great arteries	HP:0011540	Heart
criss-cross atrioventricular valves	HP:0011541	Heart
criss-cross atrioventricular valves with superior-inferior ventricles	HP:0011542	Heart
superior-inferior ventricles without criss-cross atrioventricular valves	HP:0011543	Heart
l-looping of the right ventricle	HP:0011544	Heart
abnormal connection of the cardiac segments	HP:0011545	Heart
abnormal atrioventricular connection	HP:0011546	Heart
absent left sided atrioventricular connection	HP:0011547	Heart
absent right sided atrioventricular connection	HP:0011548	Heart
univentricular heart with absent left sided atrioventricular connection	HP:0011549	Heart
biventricular heart with straddling right sided atrioventricular valve and absent left sided atrioventricular connection	HP:0011550	Heart
right sided atrium to left ventricle and absent left sided atrioventricular connection	HP:0011551	Heart
ambiguous atrioventricular connection	HP:0011552	Heart
discordant atrioventricular connection	HP:0011553	Heart
double inlet atrioventricular connection	HP:0011554	Heart
double inlet left ventricle	HP:0011555	Heart
double inlet right ventricle	HP:0011556	Heart
double inlet to single ventricle of indeterminate morphology	HP:0011557	Heart
double inlet to single ventricle with common atrioventricular orifice	HP:0011558	Heart
double inlet to single ventricle with two atrioventricular valves	HP:0011559	Heart
mitral atresia	HP:0011560	Heart
overriding atrioventricular valve	HP:0011561	Heart
straddling atrioventricular valve	HP:0011562	Heart
abnormal ventriculoarterial connection	HP:0011563	Heart
mitral valve arcade	HP:0011564	Heart
common atrium	HP:0011565	Heart
cor triatriatum dexter	HP:0011566	Heart
sinus venosus atrial septal defect	HP:0011567	Heart
double orifice mitral valve	HP:0011568	Heart
cleft anterior mitral valve leaflet	HP:0011569	Heart
parachute mitral valve	HP:0011571	Heart
supramitral ring	HP:0011572	Heart
hypoplastic tricuspid valve	HP:0011573	Heart
imperforate atrioventricular valve	HP:0011574	Heart
imperforate tricuspid valve	HP:0011575	Heart
intermediate atrioventricular canal defect	HP:0011576	Heart
partial atrioventricular canal defect	HP:0011577	Heart
transitional atrioventricular canal defect	HP:0011578	Heart
unbalanced atrioventricular canal defect	HP:0011579	Heart
short chordae tendineae of the mitral valve	HP:0011580	Heart
double outlet left ventricle	HP:0011581	Heart
cervical ectopia cordis	HP:0011583	Heart
thoracocervical ectopia cordis	HP:0011584	Heart
thoracic ectopia cordis	HP:0011585	Heart
thoracoabdominal ectopia cordis	HP:0011586	Heart
abnormal branching pattern of the aortic arch	HP:0011587	Great vessels
cervical aortic arch	HP:0011588	Great vessels
common origin of the right brachiocephalic artery and left common carotid artery	HP:0011589	Great vessels
double aortic arch	HP:0011590	Great vessels
left aortic arch with cervical origin of the right subclavian artery	HP:0011591	Great vessels
left aortic arch with isolated subclavian artery	HP:0011592	Great vessels
left aortic arch with retroesophageal diverticulum of kommerell	HP:0011593	Great vessels
right aortic arch with retroesophageal diverticulum of kommerell	HP:0011594	Great vessels
left aortic arch with retroesophageal right subclavian artery	HP:0011595	Great vessels
left aortic arch with right descending aorta and right ductus arteriosus	HP:0011596	Great vessels
right aortic arch with left descending aorta and left ductus arteriosus	HP:0011597	Great vessels
right aortic arch with retroesophageal left subclavian artery	HP:0011598	Great vessels
mesocardia	HP:0011599	Heart
abnormal direction of ventricular apex	HP:0011600	Heart
congenital malformation of the great arteries	HP:0011603	Great vessels
aortopulmonary window	HP:0011604	Great vessels
congenitally corrected transposition of the great arteries with ventricular septal defect	HP:0011605	Great vessels
congenitally corrected transposition of the great arteries with ventricular septal defect	HP:0011605	Heart
type ii truncus arteriosus	HP:0011608	Great vessels
type iii truncus arteriosus	HP:0011609	Great vessels
type iv truncus arteriosus	HP:0011610	Great vessels
interrupted aortic arch	HP:0011611	Great vessels
interrupted aortic arch type a	HP:0011612	Great vessels
interrupted aortic arch type b	HP:0011613	Great vessels
interrupted aortic arch type c	HP:0011614	Great vessels
gerbode ventricular septal defect	HP:0011621	Heart
inlet ventricular septal defect	HP:0011622	Heart
muscular ventricular septal defect	HP:0011623	Heart
apical muscular ventricular septal defect	HP:0011624	Heart
multiple muscular ventricular septal defects	HP:0011625	Heart
scimitar anomaly	HP:0011626	Great vessels
aorto-ventricular tunnel	HP:0011627	Great vessels
congenital defect of the pericardium	HP:0011628	Heart
total absence of the pericardium	HP:0011629	Heart
complete diaphragmatic absence of pericardium	HP:0011630	Heart
complete right sided absence of pericardium	HP:0011631	Heart
partial right sided absence of pericardium	HP:0011632	Heart
complete left sided absence of pericardium	HP:0011633	Heart
partial left sided absence of pericardium	HP:0011634	Heart
partial diaphragmatic absence of pericardium	HP:0011635	Heart
abnormal coronary sinus morphology	HP:0011642	Heart
coronary sinus atrial septal defect	HP:0011643	Heart
coronary sinus diverticulum	HP:0011644	Heart
dilatation of the sinus of valsalva	HP:0011645	Great vessels
juxtaductal coarctation of the aorta	HP:0011646	Great vessels
postductal coarctation of the aorta	HP:0011647	Great vessels
patent ductus arteriosus after birth at term	HP:0011648	Great vessels
patent ductus arteriosus after premature birth	HP:0011649	Great vessels
bilateral ductus arteriosus	HP:0011650	Great vessels
double outlet right ventricle with doubly committed ventricular septal defect and pulmonary stenosis	HP:0011651	Heart
double outlet right ventricle with doubly committed ventricular septal defect and pulmonary stenosis	HP:0011651	Great vessels
double outlet right ventricle with doubly committed ventricular septal defect without pulmonary stenosis	HP:0011652	Heart
double outlet right ventricle with doubly committed ventricular septal defect without pulmonary stenosis	HP:0011652	Great vessels
double outlet right ventricle with non-committed ventricular septal defect and pulmonary stenosis	HP:0011653	Heart
double outlet right ventricle with non-committed ventricular septal defect and pulmonary stenosis	HP:0011653	Great vessels
double outlet right ventricle with non-committed ventricular septal defect without pulmonary stenosis	HP:0011654	Heart
double outlet right ventricle with non-committed ventricular septal defect without pulmonary stenosis	HP:0011654	Great vessels
double outlet right ventricle with subaortic ventricular septal defect and pulmonary stenosis	HP:0011655	Great vessels
double outlet right ventricle with subaortic ventricular septal defect and pulmonary stenosis	HP:0011655	Heart
double outlet right ventricle with subaortic ventricular septal defect without pulmonary stenosis	HP:0011656	Great vessels
double outlet right ventricle with subaortic ventricular septal defect without pulmonary stenosis	HP:0011656	Heart
double outlet right ventricle with subpulmonary ventricular septal defect and pulmonary stenosis	HP:0011657	Heart
double outlet right ventricle with subpulmonary ventricular septal defect and pulmonary stenosis	HP:0011657	Great vessels
double outlet right ventricle with subpulmonary ventricular septal defect without pulmonary stenosis	HP:0011658	Heart
double outlet right ventricle with subpulmonary ventricular septal defect without pulmonary stenosis	HP:0011658	Great vessels
tetralogy of fallot with absent pulmonary valve	HP:0011659	Heart
tetralogy of fallot with absent pulmonary valve	HP:0011659	Great vessels
anomalous origin of one pulmonary artery from ascending aorta	HP:0011660	Great vessels
anomalous origin of left pulmonary artery from ascending aorta	HP:0011661	Great vessels
tricuspid atresia	HP:0011662	Heart
absent right superior vena cava	HP:0011666	Great vessels
bilateral superior vena cava with bridging vein	HP:0011667	Great vessels
bilateral superior vena cava with no bridging vein	HP:0011668	Great vessels
left superior vena cava draining directly to the left atrium	HP:0011669	Great vessels
left superior vena cava draining to coronary sinus	HP:0011670	Great vessels
interrupted inferior vena cava with azygous continuation	HP:0011671	Great vessels
tetralogy of fallot with absent subarterial conus	HP:0011676	Great vessels
tetralogy of fallot with absent subarterial conus	HP:0011676	Heart
tetralogy of fallot with atrioventricular canal defect	HP:0011677	Heart
tetralogy of fallot with atrioventricular canal defect	HP:0011677	Great vessels
tetralogy of fallot with pulmonary atresia and major aortopulmonary collateral arteries	HP:0011678	Heart
tetralogy of fallot with pulmonary atresia and major aortopulmonary collateral arteries	HP:0011678	Great vessels
tetralogy of fallot with pulmonary stenosis	HP:0011679	Heart
tetralogy of fallot with pulmonary stenosis	HP:0011679	Great vessels
single ventricle of indeterminate morphology	HP:0011680	Heart
subarterial ventricular septal defect	HP:0011681	Heart
perimembranous ventricular septal defect	HP:0011682	Heart
restrictive ventricular septal defect	HP:0011683	Heart
non-restrictive ventricular septal defect	HP:0011684	Heart
infra-aortic superior vena cava	HP:0011685	Great vessels
supracardiac total anomalous pulmonary venous connection	HP:0011719	Great vessels
cardiac total anomalous pulmonary venous connection	HP:0011720	Great vessels
infracardiac total anomalous pulmonary venous connection	HP:0011721	Great vessels
mixed total anomalous pulmonary venous connection	HP:0011722	Great vessels
congenital malformation of the right heart	HP:0011723	Heart
uhl's anomaly	HP:0011724	Heart
abnormality of the posterior pituitary	HP:0011751	CNS
posterior pituitary hypoplasia	HP:0011757	CNS
abnormal cerebellar peduncle morphology	HP:0011931	CNS
abnormal superior cerebellar peduncle morphology	HP:0011932	CNS
abnormal atrial septum morphology	HP:0011994	Heart
atrial septal dilatation	HP:0011995	Heart
right aortic arch	HP:0012020	Great vessels
cerebellar purkinje layer atrophy	HP:0012082	CNS
parietal cortical atrophy	HP:0012104	CNS
occipital cortical atrophy	HP:0012105	CNS
hypoplasia of the pons	HP:0012110	CNS
subcortical cerebral atrophy	HP:0012157	CNS
abnormal hypothalamus morphology	HP:0012286	CNS
abnormal aortic arch morphology	HP:0012303	Great vessels
hypoplastic aortic arch	HP:0012304	Great vessels
coarctation of the descending aortic arch	HP:0012305	Great vessels
aortic atherosclerotic lesion	HP:0012397	Great vessels
aplasia/hypoplasia of the cerebral white matter	HP:0012429	CNS
cerebral white matter hypoplasia	HP:0012430	CNS
abnormality of brain morphology	HP:0012443	CNS
brain atrophy	HP:0012444	CNS
abnormal cerebral vein morphology	HP:0012480	CNS
descending aortic dissection	HP:0012499	Great vessels
abnormality of the pituitary gland	HP:0012503	CNS
extra-axial cerebrospinal fluid accumulation	HP:0012510	CNS
tetralogy of fallot with pulmonary atresia	HP:0012516	Great vessels
tetralogy of fallot with pulmonary atresia	HP:0012516	Heart
abnormal circle of willis morphology	HP:0012518	CNS
unicuspid aortic valve	HP:0012561	Heart
abnormal nervous system morphology	HP:0012639	CNS
abnormal pineal morphology	HP:0012681	CNS
abnormal subarachnoid space morphology	HP:0012703	CNS
thoracic aortic aneurysm	HP:0012727	Great vessels
fusiform descending thoracic aortic aneurysm	HP:0012728	Great vessels
saccular descending thoracic aortic aneurysm	HP:0012729	Great vessels
abnormal basal ganglia mri signal intensity	HP:0012751	CNS
abnormal neuron morphology	HP:0012757	CNS
neurodevelopmental abnormality	HP:0012759	CNS
cerebral white matter atrophy	HP:0012762	CNS
superior cerebellar dysplasia	HP:0020185	CNS
abnormality of olfactory lobe morphology	HP:0025057	CNS
hypothalamic atrophy	HP:0025058	CNS
abnormal hippocampus morphology	HP:0025100	CNS
anomalous insertion of papillary muscle directly into anterior mitral leaflet	HP:0025446	Heart
displacement of the papillary muscles	HP:0025447	Heart
anterior displacement of the papillary muscles	HP:0025448	Heart
apically displaced anterolateral papillary muscle	HP:0025449	Heart
coated aorta	HP:0025494	Great vessels
descending aorta hypoplasia	HP:0025495	Great vessels
hypoplastic hippocampus	HP:0025517	CNS
elongated chordae tendinae of the mitral valve	HP:0025522	Heart
abnormal morphology of the chordae tendinae of the mitral valve	HP:0025523	Heart
abnormal superior vena cava morphology	HP:0025575	Great vessels
abnormal inferior vena cava morphology	HP:0025576	Great vessels
aortic valve prolapse	HP:0025578	Heart
abnormal left atrium morphology	HP:0025579	Heart
abnormal right atrium morphology	HP:0025580	Heart
abnormal lateral ventricle morphology	HP:0030047	CNS
hypoplastic anterior commissure	HP:0030303	CNS
abnormal morphology of myocardial trabeculae	HP:0030681	Heart
unguarded tricuspid valve	HP:0030719	Heart
dysplastic tricuspid valve	HP:0030732	Heart
anomalous muscle bundle of the right ventricle	HP:0030740	Heart
dilatation of the ductus arteriosus	HP:0030745	Great vessels
ventricular septal aneurysm	HP:0030957	Heart
abnormal morphology of the great vessels	HP:0030962	Great vessels
abnormal pulmonary artery morphology	HP:0030966	Great vessels
abnormal pulmonary vein morphology	HP:0030968	Great vessels
swiss cheese atrial septal defect	HP:0031017	Heart
obstruction of the superior vena cava	HP:0031041	Great vessels
coarctation in the transverse aortic arch	HP:0031053	Great vessels
long segment coarctation of the aorta	HP:0031054	Great vessels
abnormal branching pattern of left aortic arch	HP:0031055	Great vessels
purely bicuspid aortic valve	HP:0031117	Heart
single raphe bicuspid aortic valve	HP:0031118	Heart
bicuspid aortic valve with right-left cusp fusion	HP:0031119	Heart
bicuspid aortic valve with right-noncoronary cusp fusion	HP:0031120	Heart
bicuspid aortic valve with left-noncoronary cusp fusion	HP:0031121	Heart
two-raphe bicuspid aortic valve	HP:0031122	Heart
cor triatrium sinister	HP:0031134	Heart
abnormal morphology of left ventricular trabeculae	HP:0031192	Heart
abnormal morphology of right ventricular trabeculae	HP:0031193	Heart
increased density of left ventricular trabeculae	HP:0031194	Heart
apical hypertrabeculation of the left ventricle	HP:0031195	Heart
pulmonary arterial atherosclerosis	HP:0031272	Great vessels
hypoplastic right atrium	HP:0031294	Heart
unroofed coronary sinus	HP:0031297	Heart
coronary sinus enlargement	HP:0031298	Heart
abdominal aortic calcification	HP:0031313	Great vessels
abnormal ventricular myocardium morphology	HP:0031316	Heart
dextrotransposition of the great arteries	HP:0031348	Heart
dextrotransposition of the great arteries	HP:0031348	Great vessels
levotransposition of the great arteries	HP:0031349	Heart
levotransposition of the great arteries	HP:0031349	Great vessels
abnormal cerebellar cortex morphology	HP:0031422	CNS
abnormal tricuspid valve annulus morphology	HP:0031441	Heart
abnormal tricuspid chordae tendinae morphology	HP:0031442	Heart
abnormal tricuspid valve leaflet morphology	HP:0031443	Heart
dilatation of the tricuspid annulus	HP:0031444	Heart
abnormal mitral valve annulus morphology	HP:0031478	Heart
dilatation of the mitral annulus	HP:0031479	Heart
abnormal mitral valve leaflet morphology	HP:0031480	Heart
balanced double aortic arch	HP:0031562	Great vessels
abnormal pulmonary valve cusp morphology	HP:0031566	Heart
absent aortic valve cusps	HP:0031569	Heart
enlarged eustachian valve	HP:0031591	Great vessels
situs inversus with levocardia	HP:0031592	Heart
fusiform ascending tubular aorta aneurysm	HP:0031643	Great vessels
fusiform abdominal aortic aneurysm	HP:0031644	Great vessels
saccular abdominal aortic aneurysm	HP:0031645	Great vessels
fusiform aortic arch aneurysm	HP:0031646	Great vessels
saccular aortic arch aneurysm	HP:0031647	Great vessels
penetrating aortic ulcer	HP:0031648	Great vessels
aortic rupture	HP:0031649	Great vessels
quadricuspid aortic valve	HP:0031655	Heart
asymmetric abdominal aortic aneurysm	HP:0031711	Great vessels
absent coronary sinus	HP:0031783	Heart
abnormal ascending aorta morphology	HP:0031784	Great vessels
aortopulmonary collateral arteries	HP:0031834	Great vessels
aorto-left ventricular tunnel	HP:0031932	Great vessels
aorto-right ventricular tunnel	HP:0031933	Great vessels
abnormal descending aorta morphology	HP:0031934	Great vessels
ascending aorta hypoplasia	HP:0031935	Great vessels
abnormal conus terminalis morphology	HP:0031938	CNS
subaortic ventricular septal bulge	HP:0031971	Heart
abnormal putamen morphology	HP:0031982	CNS
focal cortical dysplasia	HP:0032046	CNS
focal cortical dysplasia type i	HP:0032047	CNS
focal cortical dysplasia type ii	HP:0032051	CNS
focal cortical dysplasia type iia	HP:0032052	CNS
medial degeneration	HP:0032079	Great vessels
intralamellar mucoid extracellular matrix accumulation	HP:0032081	Great vessels
translamellar mucoid extracellular matrix accumulation	HP:0032082	Great vessels
aortic elastic fiber fragmentation	HP:0032083	Great vessels
aortic elastic fiber thinning	HP:0032084	Great vessels
aortic elastic fiber disorganization	HP:0032085	Great vessels
aortic smooth muscle cell nuclei loss	HP:0032086	Great vessels
aortic laminar medial collapse	HP:0032087	Great vessels
aortic smooth muscle cell disorganization	HP:0032088	Great vessels
aortic medial fibrosis	HP:0032089	Great vessels
intralamellar aortic medial fibrosis	HP:0032090	Great vessels
translamellar aortic medial fibrosis	HP:0032091	Great vessels
abnormal bulbus cordis morphology	HP:0032580	Heart
abnormal diffusion weighted cerebral mri morphology	HP:0032615	CNS
spontaneous cerebrospinal fluid leak	HP:0032934	CNS
misalignment of the pulmonary veins	HP:0033186	Great vessels
abdominal aortic dissection	HP:0033311	Great vessels
bilateral superior vena cava	HP:0033379	Great vessels
bronchopulmonary anastomosis	HP:0033389	Great vessels
perivascular pre-capillary pulmonary artery inflammation	HP:0033392	Great vessels
pulmonary arterial plexiform lesion	HP:0033420	Great vessels
pulmonary artery intimal thickening	HP:0033421	Great vessels
pulmonary artery adventitial fibrosis	HP:0033422	Great vessels
in situ pulmonary artery thrombosis	HP:0033577	Great vessels
posterior atrophy of corpus callosum	HP:0034007	CNS
degeneration of the striatum	HP:0040140	CNS
hypoplasia of the olfactory bulb	HP:0040326	CNS
abnormal morphology of the olfactory bulb	HP:0040327	CNS
abnormal substantia nigra morphology	HP:0045007	CNS
congenital malformation of the left heart	HP:0045017	Heart
spinal meningioma	HP:0100010	CNS
diffuse cerebellar atrophy	HP:0100275	CNS
cerebellar hemisphere hypoplasia	HP:0100307	CNS
cerebral cortical hemiatrophy	HP:0100308	CNS
abnormal dentate nucleus morphology	HP:0100321	CNS
abnormality of forebrain morphology	HP:0100547	CNS
spinal cord lesion	HP:0100561	CNS
cardiac diverticulum	HP:0100571	Heart
fibrous cardiac diverticulum	HP:0100572	Heart
muscular cardiac diverticulum	HP:0100573	Heart
abnormal cerebral vascular morphology	HP:0100659	CNS
abnormal arachnoid mater morphology	HP:0100700	CNS
abnormal glial cell morphology	HP:0100705	CNS
abnormal oligodendroglia morphology	HP:0100706	CNS
abnormal astrocyte morphology	HP:0100707	CNS
mucoid extracellular matrix accumulation	HP:0200146	Great vessels
abnormal neural tube morphology	HP:0410043	CNS
hippocampal atrophy	HP:0410170	CNS
atrophic pituitary gland	HP:0410279	CNS
abnormality of neutrophil morphology in csf	HP:0410310	CNS
