# Supplementary material for: Toxicology knowledge graph for structural birth defects
Source: Commun Med (Lond). 2023 Jul 17;3:98. doi: 10.1038/s43856-023-00329-2 (PMC10352311; doi:10.1038/s43856-023-00329-2)
Supplement: Supplementary file 6 — Supplementary Data 4 [file 43856_2023_329_MOESM6_ESM.xlsx]

## Sheet: Table 1
DrugCentral	Schaefer et al. 2015	Drugshot	FAERS	National Birth Defects Registry	De Santis et. al. 2004	Schaefer 2011	Friedman et al. 2011	FDA Category X	FDA Category D
lofexidine	phenindione	carvedilol	ascorbic acid	imipramine	aminoglycoside	phenprocoumon	abarelix	carvedilol	cytarabine
nitrofurantoin	adalimunab	cytarabine	raltegravir	nitrofurantoin	streptomycin	acenocoumarol	aliskiren	estropipate	paracetamol
norethindrone acetate	cytarabine	liothyronine	progesterone	chlorothiazide	kanamycin	fluindione	ambrisentan	fluorouracil	teniposide
ubenimex	nitrofurantoin	methadone	promethazine	terbutaline	tetracycline	warfarin	azacitidine	valproic-acid	losartan
clobetasol propionate	sulindac	nitrofurantoin	fluticasone furoate	promethazine	carbamazepine	phenindione	bendamustine	dutasteride	mercaptopurine
doxapram	promethazine	dexmedetomidine	insulin lispro	menotropins	valproic acid	isotretinoin	biskalcitrate	acitretin	trandolapril
regorafenib	losartan	spironolactone	theophylline	theophylline	phenobarbital	thalidomide	bortezomib	norgestrel	fosinopril
ritodrine	ethosuximide	fluorouracil	lamotrigine	cetirizine	barbiturate	ACE inhibitor	cabazitaxel	oxymetholone	olmesartan-medoxomil
lasofoxifene	metenolone	decitabine	levocetirizine	aluminum hydroxide	trimethadione	angiotensin II inhibitors	clofarabine	rosuvastatin	demeclocycline
acenocoumarol	trastuzumab	clofibrate	alendronic acid	penicillin	paramethadione		dasatinib	bosentan	vinorelbine
capsaicin	pomalidomide	acrylic acid	chlorphenamine	oxymetazoline-menthol	benzodiazepine		degarelix	BRD-A21490874	atropine
atropine	ritodrine	GR-113808	cefotaxime	ceftriaxone	aminoptherine		dronedarone	paroxetine	toremifene
carbamide	theophylline	acenocoumarol	valproic acid	bismuth subsalicylate	busulfan		dutasteride	temazepam	streptozotocin
norepinephrine	bosentan	milrinone	rifampicin	chlorphenamine	cyclophosphamide		erlotinib	retinol	hyoscyamine
ifenprodil	valproic acid	hexachlorophene	bevacizumab	acetaminophen-dextromethorphan-doxylamine	coumarin		everolimus	oxandrolone	amiodarone
gepirone	hexachlorophene	phenylacetic acid	paroxetine	chlordiazepoxide	diethylstilbestrol		fulvestrant	leflunomide	tamoxifen
letrozole	fluindione	streptozotocin	nevirapine	scopolamine	ergotamine		gefitinib	letrozole	vandetanib
sitagliptin	paroxetine	mefenamic-acid	octreotide	magaldrate	iodine		imatinib	sitagliptin	irbesartan
minodronic acid	halofantrine	17-beta-estradiol	sertraline	paroxetine	lithium		ixabepilone	orlistat	ramipril
alcuronium	duogynon	leflunomide	lithium citrate	trimethoprim-sulfamethoxazole	methimazole		lapatinib	BRD-K58836556	tigecycline
calcitriol	carbimazole	5-iodotubercidin	insulin aspart	methyl cellulose	misoprostol		lenalidomide	ezetimibe	methimazole
droperidol	sertraline	pamidronic acid	tamoxifen	norfloxacin	penicillamine		mifepristone	estradiol-cypionate	efavirenz
ibuprofen	plerixafor	lanosterol	magnesium oxide	sertraline	retinoid		miglustat	BRD-K70650177	candesartan-cilextil
dydrogesterone	esomeprazole	alpha-l-iduronic acid	ramipril	povidone-iodine	isotretinoin		nelarabine	methysergide	amikacin
fendiline	diazoxide	tretinoin	heparin	lomotil	etretinate		nilotinib	simvastatin	busulfan
fosaprepitant	diethyltoluamide	levamisole	sucralfate	medroxyprogesterone acetate	vitamin A		oxaliplatin	lovastatin	BRD-A20239487
nadolol	irbesartan	2-amino-4-mercapto-butyric acid	phenobarbital	saccharin	thalidomide		pazopanib	tazarotene	lisinopril
ceritinib	quinine	amikacin	ciprofloxacin	heparin			pemetrexed	finasteride	pamidronate
tizanidine	etretinate	bexarotene	lopinavir	medroxyprogesterone			pitavastatin	pravastatin	belinostat
sultiame	tretinoin	ibuprofen	botulinum toxin type A	sennosides			plerixafor	BRD-K82216340	perindopril
donepezil	indomethacin	ciprofloxacin	ampicillin	phenobarbital			pralatrexate	misoprostol	cladribine
esatenolol	efavirenz	busulfan	levofloxacin	ibuprofen			romidepsin	griseofulvin	fludarabine-phosphate
alitretinoin	phenobarbital	ampicillin	bortezomib	bupropion			rosuvastatin	lomitapide	dantrolene
enarodustat	droperidol	midomafetamine	emtricitabine	prochlorperazine			sorafenib	BRD-K92073408	bortezomib
bumetanide	omeprazole	2-(n-morpholino)-ethanesulfonic acid	desmopressin	thallium			sunitinib	BRD-A43286952	doxorubicin
fluorometholone acetate	clobazam	propafenone	donepezil	proloid			temsirolimus	BRD-K72166146	clofarabine
omarigliptin	ibuprofen	bumetanide	etanercept	xylometazoline			tesamorelin	carboplatin	nicotine
pramipexole	bupropion	erlotinib	propafenone	potassium bicarbonate			tigecycline	methylene-blue	aliskiren
levomepromazine	felbamate	podophyllotoxin	hyaluronic acid	chlorpromazine			ulipristal	megestrol	BRD-A41630653
nitisinone	mirtazapine	2',3'-dideoxythymidine-5'-monophosphate	tacrolimus	ampicillin			voriconazole	BRD-K38159897	pentobarbital
phenylephrine	pethidine	aliskiren	ipratropium	mylanta			zoledronic acid	bazedoxifene	topiramate
laropiprant	infliximab	estriol	levetiracetam	amoxicillin-clavulanate potassium				phentermine	mycophenolate-mofetil
carbetocin	chlorpromazine	succinylcholine	hydromorphone	osycodone-aspirin				raloxifene	mitoxantrone
tucidinostat	propofol	2,4-dinitrophenol	urapidil	loratadine				fluvastatin	mesna
frovatriptan	dantrolene	phenylephrine	prednisolone	fluticasone				danazol	voriconazole
omidenepag isopropyl	sultiame	frovatriptan	alpha-tocopherol acetate	dicyclomine				tamsulosin	flutamide
venetoclax	lenalidomide	isoflurane	metoclopramide	phentermine				inositol	razoxane
suloctidil	ergotamine	cefotiam	topiramate	naproxen				mifepristone	felodipine
methylparaben	alitretinoin	PMSF	levothyroxine	calcium				aspirin	zoledronic-acid
dapagliflozin	hyaluronic acid	benzbromarone	dihydralazine	cefalexin				lorcaserin	valsartan
felodipine	levetiracetam	ifosfamide	dabigatran etexilate	dimenhydrinate				ribavirin	ixabepilone
fluoxetine	aminopterin	hydroxyurea	ceftazidime	pseudoephedrine-phylephrine-dextromethorphan				anastrozole	pralatrexate
upadacitinib	naproxen	butylamine	ethambutol	beclomethasone				goserelin-acetate	ifosfamide
rofecoxib	aliskiren	albendazole oxide	insulin human	levothyroxine				clomifene	enalaprilat
albiglutide	danazol	2-methoxyethanol	nimodipine	phenylephrine				mestranol	piroxicam
gabapentin	prednisolone	benserazide	valsartan	hydroxyprogesterone caproate				rilmenidine	minocycline
benidipine	orphenadrine	baclofen	fluoxetine	phenylephrine-dextromethorphan				norgestimate	hydroxyurea
bopindolol	metoclopramide	codeine	rofecoxib	meperidine				methotrexate	topotecan
apixaban	topiramate	morphine	candesartan cilexetil	aspirin				ethynodiol	capecitabine
formestane	primaquine	acitretin	levodopa	triamcinolone				cerivastatin	chlorambucil
baclofen	etoricoxib	pipecuronium	memantine	sennoside					eprosartan
naftidrofuryl	pantoprazole	citrulline	acetylsalicylic acid	hydroxyzine					tetracycline
triprolidine	hydrocordone	diazepam	methotrexate	doxepin					quinapril
edrophonium	dihydroergotamine	iohexol	riboflavin	terfenadine					hydrochlorothiazide
efonidipine	eflornithine	barium	dexamethasone	fluoxetine					azilsartan-medoxomil
quinapril	valsartan	Ac-Leu-Leu-Nle-CHO	venlafaxine	albuterol					dexamethasone-acetate
prucalopride	fingolimod	n,n,n-trimethylglycinium	cyanocobalamin	gabapentin					idarubicin
acebutolol	fenoterol	carbachol	baclofen	flavoxate					telmisartan
iclaprim	oxaceprol	camptothecin	darunavir	promazine					daunorubicin
miglitol	candesartan	coumarin	methyldopa	cefaclor					diazepam
dorzolamide	nandrolone	amlodipine	morphine	primidone					etoposide
azacyclonol	vigabatrin	atenolol	retinol acetate	hydralazine					exemestane
sulfur	acetylsalicylic acid	3-hydroxy-propanoic acid	nicotinamide	doxylamine-dicyclomine-pyridoxine					dasatinib
sulfaphenazole	minocycline	oxcarbazepine	metoprolol	clarithromycin					BRD-K09295900
lumacaftor	gabapentin	chloramphenicol	zinc oxide	methyldopa					paclitaxel
carbachol	thiethylperazine	carbon monoxide	thiamine	chlorpheniramine					midazolam
dezocine	methotrexate	apomorphine	mycophenolate mofetil	codeine					altretamine
papaverine	primidone	amoxicillin	escitalopram	morphine					carbamazepine
quetiapine	baclofen	chlorhexidine	prednisone	estrogen					azathioprine
mepenzolate	mangafodipir	caffeine	galsulfase	meclizine					amlodipine
levomilnacipran	clarithromycin	azithromycin	carbamazepine	cyclobenzaprine					temozolomide
megestrol acetate	allopurinol	cyclophosphamide	ondansetron	tetracycline					diltiazem
lacidipine	entecavir	dalcetrapib	isoniazid	acetaminophen-pheniramine-pheylephrine					benazepril
imrecoxib	codeine	pexacerfont	simvastatin	metoprolol					captopril
ibrutinib	potassium iodide	diethylstilbestrol	zoledronic acid	mometasone					caffeine
roxithromycin	dithranol	3-o-methylfructose in linear form	amlodipine	hydrocodone					methoxsalen
secretin human	meclizine	morpholine	temozolomide	hydrochlorothiazide					vinblastine
framycetin	eprosartan	clonidine	valaciclovir	metronidazole					cyclophosphamide
hexylresorcinol	flucytosine	7-nitroindazole	abacavir	diazepam					doxycycline
dexchlorpheniramine	acitretin	alendronic-acid	zidovudine	chlorpheniramine-phenylephrine					irinotecan
acetazolamide	sodium nitroprusside	acetazolamide	quetiapine	gilbenclamide					docetaxel
naratriptan	rituximab	BMS-387032	misoprostol	prednisone					alprazolam
pirlindole	mycophenolate	alpha-ketoisovalerate	fluticasone propionate	acetaminophen					melphalan
zuclopenthixol	telmisartan	remifentanil	metformin	diethylpropion					moexipril
tolmetin	alprostdil	anastrozole	sirolimus	dextromethorphan					gemcitabine
solifenacin	lansoprazole	iopromide	manganese sulfate	carbamazepine					sunitinib
pentazocine	ergometrine	adenosine-3'-5'-diphosphate	cobicistat	ondansetron					vincristine
isradipine	omalizumab	phenytoin	betamethasone	insulin					thiotepa
clopidogrel	icaridin	digoxin	sildenafil	alginic acid					clonazepam
trifluoperazine	prednisone	albendazole	oxybutynin	furosemide					floxuridine
dopamine	acetaminophen	clopidogrel	pyridoxine	oxymetazoline					kanamycin
thioctic acid	celecoxib	sulfadimidine	cefuroxime	emetrol					diphenhydramine
trihexyphenidyl	doxycycline	beta-hydroxyisovaleric acid	radium Ra 223 dichloride	dextropropoxyphene					thioguanine
dosulepin	streptomycin	enalapril	citalopram	amoxicillin					phenytoin
imipramine	carbamazepine	beta-alanine	folic acid	doxylamine					BRD-A93048969
choline fenofibrate	ondansetron	amifampridine	abiraterone acetate	betamethasone					BRD-A04553218
duloxetine	rabeprazole	isotretinoin	acyclovir	nystatin					verapamil
angiotensin II	atenolol	DMBA	doxycycline	azithromycin					fluconazole
valproic acid	thiamphenicol	isosorbide dinitrate	fluvastatin	brompheniramine-dextromethorphan-phenylephrine					lorazepam
bosutinib	tranylcypromine	1,2,4-triazole	salmeterol	clotrimazole					chlortalidone
opipramol	finasteride	paracetamol	enzalutamide	diethylstilbestrol					propylthiouracil
copanlisib	phenylbutazone	nandrolone phenpropionate	tamsulosin	silicea					lomustine
idebenone	chloramphenicol	ethosuximide	enoxaparin sodium	benzatropine
cabergoline	oxcarbazepine	lamotrigine	epoetin alfa	alprazolam
ivosidenib	ademethionine	clavulanic-acid	sunitinib	dimethicone
polmacoxib	misoprostol	5-methyltetrahydrofolic acid	vilanterol	amitriptyline
ciclesonide	glucosamine	iomeprol	torsemide	chlorpropamide
ketotifen	olmesartan	bosentan	rivastigmine	haloperidol
fostamatinib	quinoline	5-oxo-pyrrolidine-2-carbaldehyde	rivaroxaban	pseudoephedrine
physostigmine	minoxidil	carbimazole	cyclizine	terconazole
esmolol	ketamine	cabergoline	pancrelipase	cefadroxil
naftopidil	parecoxib	aminocaproic-acid	phenytoin	erythromycin
tirilazad	benperidol	ethanesulfonic acid	atorvastatin	warfarin
tiaprofenic acid	anthracycline	diprenorphine	lacosamide	calcium carbonate
mepyramine	acenocomarol	dipyridamole	labetalol	psyllium
Florbetapir F-18	olanzapine	aminohippuric-acid	lamivudine	dexbrompheniramine-pseudoephedrine
cangrelor	cyclophosphamide	didanosine	clopidogrel	epinephrine
zotepine	diethylstilbestrol	esmolol	thalidomide	phenytoin
odevixibat	clomipramine	lipoic acid	stavudine	diphenhydramine
cevimeline	clonazepam	cobalt	pyrazinamide	divalproex sodium
glutathione	prilocaine	niacin	atazanavir	digoxin
paraoxon	ioversol	2'-deoxyuridine	tenofovir disoproxil	sultrin
moxonidine	warfarin	fluticasone	ritonavir	propranolol
oxiconazole	chondroitin sulfate	amphetamine	algeldrate	aspartame
sotalol	kanamycin	diflunisal	colecalciferol	trifluoperazine
melperone	phenytoin	hydromorphone		lorazepam
gilteritinib	methylergometrine	rocuronium		clomiphene
probenecid	clozapine	azacitidine		nifedipine
bropirimine	pentazocine	tazobactam		isotretinoin
liraglutide	thiamazole	levothyroxine		dextromethorphan-chlorpheniramine maleate
acetylsalicylic acid	thalidomide	dabigatran		bisacodyl
acetoxolone	phenprocoumon	cycloleucine
dicycloverine	clomiphene	3,4-dihydrouracil
hydralazine	montelukast	aspirin
dinoprost	methylphenidate	tromethamine
retinol acetate	isotretinoin	fasudil
benzthiazide	cyproterone	methylmalonic acid
corticotropin		bupivacaine
pipamperone		amifostine
esflurbiprofen		imipenem
vitamin A palmitate		valproic-acid
lonafarnib		alanyl glutamine
trimipramine		hydrocodone
alizapride		cytisine
prednisone		ticlopidine
alfentanil		desflurane
meglutol		almasilate
amsacrine		etoposide
ethisterone		prednisone
alprenolol		dextroamphetamine
ixazomib		alfentanil
acetic acid		4-(2-aminoethyl)benzenesulfonyl fluoride
dexamethasone phosphate		dibutylphthalate
idelalisib		carbamazepine
trioxsalen		gefitinib
maprotiline		levisoprenaline
tirabrutinib hydrochloride		linezolid
sildenafil		betamethasone
hydrocortisone		sildenafil
minoxidil		hydrocortisone
colforsin daropate		4-nitrocatechol
ajmaline		ajmaline
sotagliflozin		PD-98059
flunitrazepam		benzoyl peroxide
amitriptyline		ganciclovir
nordazepam		levomefolic acid
raltitrexed		flunitrazepam
betrixaban		bivalirudin
tripelennamine		doxazosin
thyropropic acid		amitriptyline
aldosterone		pentylenetetrazol
methylnaltrexone		1,3-propandiol
pregnenolone succinate		prilocaine
saxagliptin		ethylenediamine
travoprost		dinoprostone
camostat		thalidomide
oxitriptan		aminobenzoic acid
bedaquiline		(2r)-1-(2,6-dimethylphenoxy)propan-2-amine
talazoparib tosylate		dextromethadone
losartan		losartan
ibudilast		2-(3,6-dihydroxyphenyl)acetic acid
maralixibat hydrochloride		thiamylal
tolperisone		sulfathiourea
betahistine		4-[1-allyl-7-(trifluoromethyl)-1h-indazol-3-yl]benzene-1,3-diol
vinorelbine		cefotaxime
rosiglitazone		4-nitrophenyl phosphate
desloratadine		paroxetine
desoxycorticosterone pivalate		sulfameter
linoleic acid		ephedrine
dimetindene		amiodarone
sultopride		tamoxifen
dronedarone		diazoxide
trimetrexate		dronedarone
trifluperidol		modufolin
aripiprazole		ODQ
lapatinib		methimazole
degarelix		aripiprazole
alosetron		efavirenz
econazole		2-(trimethylammonium)ethyl thiol
belinostat		phenobarbital
tofacitinib		H-7
anagliptin		fentanyl
loratadine		halothane
bazedoxifene		nitric oxide
moperone		hydroxyprogesterone
levetiracetam		lenalidomide
midostaurin		dihydrofolic acid
pitolisant		doxorubicin
bithionol		bazedoxifene
topiramate		pancuronium
amisulpride		(r)-bicalutamide
tapentadol		flumazenil
methyltestosterone		aminopterin
adenosine		ambrisentan
quizartinib		LY-294002
selexipag		cefalexin
trazodone		KB-R7943
prasterone		capsazepine
piretanide		SB-203580
belotecan		argininosuccinate
tretoquinol		ceftazidime
mequitazine		acarbose
biriperone		diatrizoate
phenylbutazone		candesartan
ethylestrenol		methotrexate
acrivastine		dexamethasone
diltiazem		aminophylline
glibenclamide		5-amino-2-methyl-n-[(1r)-1-naphthalen-1-ylethyl]benzamide
metizoline		1-aminocyclopropanecarboxylic acid
naloxone		diclofenac
intoplicine		metoprolol
sulpiride		demecolcine
vosoritide		prostaglandin-e1
salmeterol		(+)-3-(1-propyl-piperidin-3-yl)-phenol
ospemifene		1,2-dimethoxyethane
vibegron		SKF-81297
tertatolol		canrenoic-acid
phentolamine		celecoxib
cyproterone acetate		4-methyl-2,5-dimethoxyamphetamine
epinephrine		midazolam
diphenhydramine		androstenediol
bifonazole		cianidanol
encorafenib		cortisone
drospirenone		ITE
terodiline		broxuridine
suramin		AM-404
pregabalin		methoxyamine
sotorasib		diltiazem
estradiol cypionate		vancomycin
macitentan		orotic acid
venlafaxine		4-carboxy-4-aminobutanal
colecalciferol		dofetilide
tafamidis		citalopram
indoramin		olanzapine
diacerein		bethanechol
brompheniramine		bromocriptine
sincalide		clomipramine
glasdegib		epinephrine
valethamate		cannabidiol
demeclocycline		apstatin
domperidone		diphenhydramine
abemaciclib		amantadine
voglibose		pentoxifylline
remikiren		atorvastatin
argatroban		gamma-hydroxybutyric acid
octreotide		verapamil
buserelin		BRD-K81647657
hyoscyamine		lorazepam
berotralstat		iopamidol
methysergide		propranolol
tramazoline		bisacodyl
apalutamide		ascorbic acid
tiotropium bromide		cefamandole
tipiracil		benzyl benzoate
binimetinib		estropipate
infigratinib		AG-490
etilamfetamine		nitroglycerin
aprindine		theophylline
clotiapine		ceftriaxone
mibefradil		altrenogest
methylthioninium chloride		1-monopalmitin
naltrexone		bromoform
samidorphan		4-hydroxy-2-butanone
indisetron		dexpramipexole
peficitinib		triclofos
indinavir		biotin
meprobamate		2-phenyl-4h-benzo[h]chromen-4-one
tandospirone		d-threo-neopterin
doxepin		lovastatin
terfenadine		carbendazim
ipragliflozin		dichloroacetic-acid
panobinostat		lisinopril
benzoic acid		propofol
ramelteon		cadmium
pazopanib		cefazolin
nepinalone		AM-281
topotecan		2'-deoxyguanosine-5'-triphosphate
osimertinib		mycophenolic-acid
alpidem		nitrazepam
nifekalant		metoclopramide
cyclobenzaprine		bisoprolol
isoprenaline		piperacillin
tioconazole		glutaral
vorozole		methaqualone
bicalutamide		meprobamate
ponesimod		dihydroergotamine
pipotiazine palmitate		levobupivacaine
troleandomycin		artemisinin
palonosetron		benzimidazole
lindane		bicuculline
cilastatin		primidone
amiloride		capecitabine
ciclosporin		clarithromycin
zonisamide		phosphonotyrosine
zoledronic acid		cotinine
simvastatin		amfepramone
amprenavir		cyclobenzaprine
spirapril		carbidopa
misoprostol		2-(1h-indol-3-yl)ethanamine
carfilzomib		methylprednisolone
etomidate		methacholine
anamorelin		sevoflurane
ciclopirox		mannitol
pyrimethamine		TTNPB
oxatomide		aztreonam
cabozantinib		sulfamethoxypyridazine
imatinib		amiloride
repaglinide		zonisamide
milnacipran		simvastatin
atracurium		furosemide
clomifene		abacavir
epinastine		metformin
mizolastine		AICA-ribonucleotide
methylergometrine		dextropropoxyphene
octopamine		vecuronium
olodaterol		cefuroxime
roflumilast		cyanamide
dyclonine		digoxigenin
labetalol		(3beta)-cholest-5-ene-3,25-diol
dexmethylphenidate		acyclovir
zolpidem		apocynin
methylphenidate		4-hydroxy-2-nonenal
itraconazole		cyclopamine
triamcinolone acetonide		2-methoxyestradiol
carvedilol		irinotecan
menadione		alprazolam
promethazine		meropenem
fluticasone furoate		haloperidol
fluocinonide		5'-deoxy-5'-methylthioadenosine
brivaracetam		clonazepam
stanozolol		TCDD-dioxin
icotinib		lactulose
pentoxyverine		flecainide
hexachlorophene		beta carotene
milrinone		warfarin
vinpocetine		lithium carbonate
sertraline		BRD-A93048969
tiagabine		androstenedione
alpelisib		cysteamine
ramipril		etanidazole
tretinoin		fluconazole
bendroflumethiazide		ornithine
ingenol mebutate		phenprocoumon
loxapine		itraconazole
vismodegib
desmopressin
bietamiverine
erlotinib
dexniguldipine
podophyllotoxin
aliskiren
pramocaine
saroglitazar
clidinium
floctafenine
etoricoxib
gamolenic acid
dexfosfoserine
periciazine
nalbuphine
epalrestat
delapril
vemurafenib
candesartan cilexetil
azilsartan medoxomil
strychnine
lisuride
galantamine
revefenacin
dequalinium
dexketoprofen
quercetin
perhexiline
chlorproethazine
siponimod
metyrapone
chlorphentermine
doconexent
orciprenaline
pilocarpine
pravastatin
darifenacin
amoxicillin
chlorhexidine
maraviroc
benperidol
dodecanoic acid
diethylstilbestrol
benzatropine
levobetaxolol
emetine
remoxipride
cyclizine
vadadustat
levobunolol
clozapine
levocabastine
rilmenidine
trilaciclib
budesonide
isotretinoin
naphazoline
formoterol
oxyphenonium
nemonapride
pioglitazone
pomalidomide
adenosine triphosphate
benzethonium
betamethasone phosphate
hydrocortisone acetate
adapalene
ozanimod
pitavastatin
dipyridamole
pethidine
linolenic acid
crizotinib
semaglutide
fulvestrant
eledoisin
talipexole
diflunisal
danazol
teriparatide
levothyroxine
netupitant
niclosamide
bergapten
fadrozole
dimethyl fumarate
trabectedin
fenoterol
pralatrexate
safinamide
iloprost
imidafenacin
dilazep
apatinib
cerivastatin
maxacalcitol
taltirelin
opicapone
indacaterol
hydrocodone
pindolol
granisetron
racepinefrine
sitaxentan
vidarabine
darolutamide
etoposide
calcipotriene
avapritinib
iloperidone
eperisone
olopatadine
vorinostat
penbutolol
tirbanibulin
ipidacrine
fluocinolone acetonide
benazepril
rolapitant
glycine
cariprazine
abiraterone acetate
abaloparatide
difamilast
deoxycholic acid
doxazosin
moexipril
bivalirudin
cobimetinib
levorphanol
lorcaserin
vortioxetine
mecamylamine
dinoprostone
fluoroestradiol F 18
reserpine
bepridil
pyrazinamide
oliceridine
diphenylpyraline
diphenoxylate
miconazole
dasiglucagon
dolutegravir
ketoconazole
levocetirizine
vildagliptin
olmutinib
chlordiazepoxide
oxprenolol
estriol succinate
sulfaguanidine
norfloxacin
nefazodone
plerixafor
thiothixene
sulfadimethoxine
mirogabalin
telaprevir
dobutamine
levallorphan
phenelzine
mirtazapine
fentanyl
xylometazoline
lenvatinib
alvimopan
gestrinone
diquafosol
tacrolimus
ipratropium
baricitinib
doxorubicin
alprostadil
urapidil
amodiaquine
trospium
fosnetupitant
brimonidine
valbenazine
procyclidine
levosulpiride
zanubrutinib
apremilast
disulfiram
acarbose
suvorexant
dolasetron
epoprostenol
diflorasone diacetate
methotrexate
ezetimibe
avanafil
tenidap
triparanol
mupirocin
nabilone
sarpogrelate
lysergide
cinacalcet
sibutramine
eplerenone
romidepsin
celecoxib
androstenediol
phenazocine
lusutrombopag
tolfenamic acid
rucaparib
fluticasone propionate
mesterolone
sirolimus
febuxostat
entacapone
vancomycin
capmatinib
evans blue
copper dotatate Cu-64
citalopram
lidoflazine
chlorprothixene
mycophenolic acid
methoxsalen
vinblastine
voclosporin
carprofen
eritoran
docetaxel
biperiden
torsemide
metolazone
clomipramine
aminopicoline
tacrine
prenalterol
verapamil
tolterodine
sulfafurazole
bisacodyl
zofenopril
mianserin
clopenthixol
theophylline
flupentixol
cetirizine
armodafinil
velnacrine
alfacalcidol
brexpiprazole
tramadol
clorotepine
brigatinib
selumetinib
macimorelin
lisinopril
calcitonin (salmon synthetic)
mexiletine
ramatroban
aminoacridine
tivozanib
ridaforolimus
lumiracoxib
perospirone
evogliptin
atosiban
agomelatine
homatropine
retigabine
idoxuridine
mitoxantrone
hycanthone
gallium (68Ga) gozetotide
tacalcitol
nalfurafine
clemastine
hydroxyzine
fesoterodine
ruboxistaurin
dihydroergocryptine
polythiazide
bufuralol
hexocyclium
tetrabenazine
primidone
beraprost
vorapaxar
carteolol
flupirtine
conivaptan
astemizole
methylprednisolone
icatibant
asenapine
aclidinium bromide
prazosin
orlistat
sumatriptan
lodoxamide
furosemide
famotidine
clotrimazole
noscapine
mitotane
fluvastatin
thiabendazole
tucatinib
evocalcet
thioproperazine
flusalan
aminophenazone
procainamide
incadronic acid
oxaprozin
loxiglumide
erythromycin
warfarin
tofisopam
nicotinic acid
riociguat
olmesartan medoxomil
oxacillin
liothyronine
cytarabine
methadone
istradefylline
dexmedetomidine
nintedanib
medroxalol
spironolactone
trandolapril
mepacrine
mirabegron
cocaine
chlorphenamine
phencyclidine
rimegepant
protirelin
olaparib
toliprolol
tetracosactide
pamidronic acid
ambroxol
carmofur
tolonium
fedratinib
etonogestrel
oxymorphone
pemoline
fludrocortisone acetate
floxacillin
rufinamide
tolvaptan
linagliptin
ripasudil
entrectinib
pasireotide
ketanserin
felbinac
orphenadrine
somatostatin
primaquine
simeprevir
histamine
benzylsulfamide
emedastine
butenafine
vasopressin
bupranolol
triptorelin
ozagrel
adenosine phosphate
morphine
pirenzepine
ketoprofen
chlorambucil
fenoldopam
gonadorelin
climbazole
levamfetamine
mycophenolate mofetil
palmidrol
telmisartan
diazepam
guanabenz
troglitazone
apraclonidine
dasatinib
azasetron
ketorolac
paclitaxel
palbociclib
ondansetron
trelagliptin
niraparib
iprindole
leuprorelin
apomorphine
estrone
desipramine
gimeracil
seratrodast
risedronic acid
parecoxib
brilliant Blue G
butorphanol
tubocurarine
umbralisib
roxatidine acetate
vilanterol
selegiline
ribavirin
rupatadine
thioguanine
isoconazole
teduglutide
sulfadiazine
mezlocillin
montelukast
trametinib
budipine
nandrolone phenpropionate
progesterone
tocofersolan
neratinib
varenicline
celiprolol
desoximetasone
bilastine
practolol
irbesartan
medroxyprogesterone
teneligliptin
sufentanil
tegaserod
loperamide
pimecrolimus
afatinib
lomitapide
butylphthalide
fluoxymesterone
androstanolone
netarsudil
hydromorphone
probucol
lifitegrast
dabigatran etexilate
voriconazole
blonanserin
meloxicam
flibanserin
ebastine
prednisolone tebutate
mestanolone
amifostine
clemizole
trifarotene
digitoxin
chloropyramine
methocarbamol
ranitidine
everolimus
tropicamide
estradiol benzoate
meclofenamic acid
ticlopidine
tasosartan
pentagastrin
fluvoxamine
brivudine
escitalopram
nitroxoline
retinol
desoxycortone
nizatidine
azelastine
gefitinib
dexamethasone palmitate
xamoterol
finasteride
alfuzosin
stallimycin
telotristat ethyl
cilazapril
trichlormethiazide
procaterol
neridronic acid
bremelanotide
nepafenac
midodrine
carbenoxolone
ribociclib
lobeglitazone
empagliflozin
sunitinib
lorlatinib
thioridazine
rutoside
mofezolac
hymecromone
mozavaptan
cefalotin
lacosamide
canagliflozin
eliglustat
thalidomide
fexofenadine
lumateperone
acetanilide
pralsetinib
amlexanox
decamethonium
zucapsaicin
triclosan
paroxetine
amfetamine
abarelix
methscopolamine
gentian violet
testosterone
nalmefene
almotriptan
moclobemide
efavirenz
meclozine
perindopril
dexibuprofen
phenazone
mebhydrolin
lenalidomide
tofogliflozin
fluorometholone
rizatriptan
gallamine
ambrisentan
paricalcitol
elexacaftor
ethambutol
spiperone
rimonabant
oxycodone
linaclotide
latanoprost
zotarolimus
terazosin
thiethylperazine
promazine
silodosin
luseogliflozin
elliptinium
pranlukast
diclofenac
eprosartan
dronabinol
cyclofenil
tibolone
ergometrine
meptazinol
hexamidine
gemigliptin
tepotinib
delgocitinib
selpercatinib
sulprostone
propantheline
nilutamide
hydroxychloroquine
asciminib
rilpivirine
clodronic acid
amoxapine
oxytocin
alpha-Ergocryptine
aclarubicin
terconazole
bambuterol
amantadine
nitrendipine
profenamine
raltegravir
sertindole
methamphetamine
aripiprazole lauroxil
dichlorphenamide
sivelestat
scopolamine
esaxerenone
vandetanib
betaxolol
avacopan
enasidenib
pemetrexed
salicylic acid
methapyrilene
(S)-nitrendipine
dantrolene
relugolix
naproxen
teriflunomide
metoclopramide
tadalafil
clenbuterol
promegestone
triclocarban
anagrelide
bisoprolol
molindone
mafenide
dihydroergotamine
fingolimod
dihydroergocristine
fludroxycortide
valdecoxib
lixisenatide
bromfenac
daprodustat
neostigmine
methacholine
umeclidinium
flunarizine
phenylpropanolamine
oxymetazoline
dexamethasone valerate
gossypol
indapamide
alexidine
sorafenib
forodesine
inqovi
irinotecan
sabcomeline
acetylcholine
nandrolone decanoate
glycyrrhizic acid
dexamfetamine
haloprogin
ivacaftor
clascoterone
cicloprolol
cisapride
ripretinib
larotrectinib
ethoxzolamide
nomifensine
oleic acid
mosapride
ritonavir
selinexor
sacubitril
hydroflumethiazide
yohimbine
decitabine
benzquinamide
belzutifan
leflunomide
desogestrel
pleconaril
nicorandil
diroximel fumarate
rotigotine
terguride
pemigatinib
sonidegib
dibrompropamidine
bexarotene
aminobutyric acid
arformoterol
atomoxetine
carazolol
ketobemidone
sulfanilamide
canrenone
propafenone
clofarabine
nicotine
ibandronic acid
cortisone acetate
diphenidol
estriol
fumagillin
florbetaben F18
ropinirole
triamcinolone
pecazine
migalastat
benzbromarone
sulfinpyrazone
fluspirilene
ftivazide
exenatide
dapoxetine
enalaprilat
testosterone propionate
molidustat
tolazoline
codeine
tezacaftor
casopitant
triflupromazine
hydrochlorothiazide
daridorexant
ziprasidone
cinromide
metopimazine
flortaucipir F 18
masoprocol
pentostatin
amlodipine
coumarin
atenolol
racecadotril
tasimelteon
viloxazine
corticorelin
dotinurad
oxybutynin
obeticholic acid
treprostinil
hydroquinone
alogliptin
clonidine
enzalutamide
cicaprost
tyramine
bendamustine
udenafil
diosmetin
fentiazac
pimavanserin
anastrozole
cefapirin
atogepant
aprepitant
flurbiprofen
zileuton
fenoxazoline
buprenorphine
mazindol
sulindac
difelikefalin
gemfibrozil
fosinopril
sulconazole
eseridine
phenmetrazine
eosin
glucagon
bosentan
pexidartinib
Ioflupane I-123
ximelagatran
pyrovalerone
caramiphen
glycopyrronium bromide
dexloxiglumide
tazarotene
thiram
xanomeline
bupropion
tolcapone
fluphenazine enanthate
flunisolide
ergotamine
pemafibrate
omapatrilat
protriptyline
azacitidine
piribedil
finerenone
abrocitinib
osilodrostat
bromopride
fasudil
fimasartan
bupivacaine
nandrolone
metergoline
dithranol
tazemetostat
fludarabine phosphate
naldemedine
sulfisoxazole acetyl
cyproheptadine
mirodenafil
mesoridazine
dextromethorphan
desvenlafaxine
lofepramine
niflumic acid
levisoprenaline
guanfacine
enprostil
captopril
betamethasone
tiratricol
risperidone
topiroxostat
pyridostigmine
pentamidine
nicardipine
ditiocarb
hexestrol
cetilistat
perphenazine
lurasidone
nedocromil
ganciclovir
halcinonide
Flutemetamol (18F)
nafamostat
alectinib
mifepristone
pimozide
tamibarotene
ertugliflozin
cyamemazine
quinidine
mometasone furoate
ponatinib
enoxolone
trimethoprim
axitinib
ciprofibrate
vardenafil
kainic acid
norethisterone
brinzolamide
mefloquine
pergolide
cimetidine
brotizolam
calcitonin human
acalabrutinib
boceprevir
alendronic acid
rosuvastatin
oxyphenbutazone
bromhexine
amiodarone
tamoxifen
fenofibrate
dexrabeprazole
proparacaine
droxidopa
talinolol
chlorpromazine
tavaborole
cinnarizine
mefuparib
adinazolam
edoxaban
ubrogepant
flumazenil
eltrombopag
gabexate
dapiprazole
nimodipine
mestranol
estetrol
elobixibat
methazolamide
sulforidazine
zolmitriptan
etoperidone
fluphenazine
dexamethasone
pizotifen
nabumetone
tolrestat
beclometasone dipropionate
ticagrelor
metoprolol
saralasin
eluxadoline
setmelanotide
erdafitinib
isoetarine
midazolam
eszopiclone
rabeprazole
tranylcypromine
cilostazol
pipamazine
cianidanol
diiodohydroxyquinoline
afamelanotide
modafinil
nebivolol
melatonin
radotinib
dofetilide
clebopride
olanzapine
raloxifene
mefenamic acid
dapsone
lasmiditan
rasagiline
cycloguanil
flufenamic acid
dexfenfluramine
bromocriptine
elagolix
rivastigmine
rivaroxaban
cannabidiol
nalorphine
atorvastatin
uridine triphosphate
pyrithione
amperozide
paliperidone
nifedipine
chlortalidone
propranolol
domitroban
ulipristal
cefsulodin
nisoldipine
mobocertinib
timolol
nilotinib
sitosterol
seractide
plecanatide
pafolacianine
duvelisib
naftifine
vilazodone
lovastatin
indomethacin
estradiol
carpipramine
prochlorperazine
nafarelin
miglustat
ibutilide
chlormadinone
bortezomib
phenoxybenzamine
dabrafenib
fondaparinux
ethinylestradiol
penfluridol
tetracaine
buflomedil
prednisolone
eletriptan
glutamic acid
bromazine
tiapride
ruxolitinib
hydroxyprogesterone caproate
edatrexate
levobupivacaine
lemborexant
carperitide
dacomitinib
zafirlukast
phenyltoloxamine
levonorgestrel
dutasteride
dexetimide
dicoumarol
crisaborole
lansoprazole
lanreotide
pyrvinium
pridinol
tenapanor
chloroquine
reboxetine
vecuronium
perlapine
bromperidol
hesperetin
terbinafine
tamsulosin
ramosetron
buspirone
dacarbazine
nortriptyline
haloperidol
cetrorelix
mosapramine
tropisetron
androstenedione
filgotinib
haloperidol decanoate
azimilide
