# Supplementary material for: Toxicology knowledge graph for structural birth defects
Source: Commun Med (Lond). 2023 Jul 17;3:98. doi: 10.1038/s43856-023-00329-2 (PMC10352311; doi:10.1038/s43856-023-00329-2)
Supplement: Supplementary file 7 — Supplementary Data 5 [file 43856_2023_329_MOESM7_ESM.xlsx]

## Sheet: Table 1
name	id	struct_id	meddra_name	meddra_code	level	llr_ratio	sex
abacavir	2664659	34	Trisomy 21	10044688	PT	2.2846	Female
abacavir	2340511	34	Low set ears	10024929	PT	3.53688	Female
abacavir	2183538	34	Gastroschisis	10018046	PT	2.38886	Female
abiraterone acetate	3412448	4176	Spinal cord compression	10041549	PT	3.12885	Male
acetylsalicylic acid	2785511	74	Aortic aneurysm	10002882	PT	2.09663	Male
acyclovir	2370838	85	Microtia	10027555	PT	3.03164	Female
alendronic acid	1887602	112	Aortic aneurysm	10002882	PT	2.06611	Female
algeldrate	3032537	4250	Right aortic arch	10067407	PT	2.31619	Female
alpha-tocopherol acetate	2808650	4195	Atrial septal defect	10003664	PT	6.76532	Male
alpha-tocopherol acetate	3475274	4195	Ventricular septal defect	10047298	PT	4.24606	Male
alpha-tocopherol acetate	2687096	4195	Ventricular septal defect	10047298	PT	3.93859	Female
alpha-tocopherol acetate	1913379	4195	Atrial septal defect	10003664	PT	2.44723	Female
amlodipine	2786066	183	Aortic dissection	10002895	PT	2.14055	Male
amlodipine	1887918	183	Aortic dissection	10002895	PT	3.3783	Female
ampicillin	2468723	198	Patent ductus arteriosus	10034130	PT	2.02894	Female
ascorbic acid	2808573	4072	Atrial septal defect	10003664	PT	5.02922	Male
ascorbic acid	3475208	4072	Ventricular septal defect	10047298	PT	3.47729	Male
ascorbic acid	2687064	4072	Ventricular septal defect	10047298	PT	2.77515	Female
atazanavir	2687224	254	Ventricular septal defect	10047298	PT	3.79083	Female
atazanavir	2468742	254	Patent ductus arteriosus	10034130	PT	2.30466	Female
atazanavir	2822494	254	Trisomy 18	10053884	PT	2.18864	Female
atazanavir	2340545	254	Low set ears	10024929	PT	3.27349	Female
atorvastatin	2808616	257	Atrial septal defect	10003664	PT	3.1682	Male
baclofen	1998586	282	Cerebral palsy	10008129	PT	2.31092	Female
betamethasone	2468722	348	Patent ductus arteriosus	10034130	PT	11.8894	Female
betamethasone	2808827	348	Atrial septal defect	10003664	PT	7.86139	Male
betamethasone	2687205	348	Ventricular septal defect	10047298	PT	4.22091	Female
betamethasone	1913530	348	Atrial septal defect	10003664	PT	4.57441	Female
betamethasone	3289454	348	Patent ductus arteriosus	10034130	PT	11.3863	Male
bevacizumab	2786217	4956	Aortic dissection	10002895	PT	2.29069	Male
bevacizumab	1887904	4956	Aortic dissection	10002895	PT	6.27975	Female
bortezomib	3412445	391	Spinal cord compression	10041549	PT	3.65936	Male
botulinum toxin type A	3049104	5368	Facial asymmetry	10068737	PT	13.9251	Female
candesartan cilexetil	2778198	475	Anencephaly	10002320	PT	3.22533	Male
carbamazepine	2607832	489	Spina bifida	10041524	PT	2.83516	Female
carbamazepine	1996272	489	Cerebral atrophy	10008096	PT	2.41149	Female
cefotaxime	2468700	546	Patent ductus arteriosus	10034130	PT	3.13066	Female
ceftazidime	2468670	559	Patent ductus arteriosus	10034130	PT	2.47676	Female
cefuroxime	2468746	565	Patent ductus arteriosus	10034130	PT	6.18151	Female
chlorphenamine	2785751	616	Aortic aneurysm	10002882	PT	2.21273	Male
ciprofloxacin	3610050	659	Aortic valve prolapse	10057454	PT	3.36911	Male
citalopram	1913296	663	Atrial septal defect	10003664	PT	4.53612	Female
citalopram	2808668	663	Atrial septal defect	10003664	PT	7.6447	Male
citalopram	3289354	663	Patent ductus arteriosus	10034130	PT	2.93269	Male
citalopram	2687026	663	Ventricular septal defect	10047298	PT	5.32779	Female
clopidogrel	1887533	708	Aortic aneurysm	10002882	PT	2.50739	Female
cobicistat	2183566	4299	Gastroschisis	10018046	PT	2.24693	Female
colecalciferol	2808602	2840	Atrial septal defect	10003664	PT	3.05887	Male
cyanocobalamin	3475270	4196	Ventricular septal defect	10047298	PT	3.11098	Male
cyanocobalamin	2687092	4196	Ventricular septal defect	10047298	PT	3.03856	Female
cyanocobalamin	2808646	4196	Atrial septal defect	10003664	PT	5.21649	Male
cyclizine	2607829	749	Spina bifida	10041524	PT	2.2892	Female
dabigatran etexilate	1887891	776	Aortic dissection	10002895	PT	8.10403	Female
dabigatran etexilate	2786206	776	Aortic dissection	10002895	PT	11.4242	Male
darunavir	2183542	4143	Gastroschisis	10018046	PT	2.43871	Female
darunavir	2340514	4143	Low set ears	10024929	PT	2.94578	Female
darunavir	2607795	4143	Spina bifida	10041524	PT	3.20116	Female
desmopressin	2468739	817	Patent ductus arteriosus	10034130	PT	3.16295	Female
dexamethasone	2608517	824	Spinal cord compression	10041549	PT	3.24964	Female
dexamethasone	2808689	824	Atrial septal defect	10003664	PT	2.24042	Male
dexamethasone	3412423	824	Spinal cord compression	10041549	PT	4.78712	Male
dihydralazine	2808871	884	Atrial septal defect	10003664	PT	2.43569	Male
dihydralazine	3475418	884	Ventricular septal defect	10047298	PT	2.28953	Male
dihydralazine	3289481	884	Patent ductus arteriosus	10034130	PT	2.0861	Male
donepezil	1996286	946	Cerebral atrophy	10008096	PT	3.21756	Female
doxycycline	2785723	961	Aortic aneurysm	10002882	PT	2.1781	Male
emtricitabine	1878975	1003	Anencephaly	10002320	PT	2.97494	Female
emtricitabine	3459396	1003	Trisomy 21	10044688	PT	3.33144	Male
emtricitabine	3475260	1003	Ventricular septal defect	10047298	PT	2.42437	Male
emtricitabine	2664694	1003	Trisomy 21	10044688	PT	3.43408	Female
emtricitabine	2822492	1003	Trisomy 18	10053884	PT	2.83155	Female
emtricitabine	2687187	1003	Ventricular septal defect	10047298	PT	5.83166	Female
emtricitabine	2468707	1003	Patent ductus arteriosus	10034130	PT	2.84085	Female
emtricitabine	2607835	1003	Spina bifida	10041524	PT	7.81294	Female
emtricitabine	3584276	1003	Trisomy 18	10053884	PT	3.044	Male
emtricitabine	1913508	1003	Atrial septal defect	10003664	PT	3.60971	Female
enoxaparin sodium	2468560	4879	Patent ductus arteriosus	10034130	PT	2.69055	Female
enzalutamide	3412386	4628	Spinal cord compression	10041549	PT	3.67387	Male
epoetin alfa	2370810	4995	Microtia	10027555	PT	2.30292	Female
escitalopram	3584280	1053	Trisomy 18	10053884	PT	3.17767	Male
escitalopram	3459415	1053	Trisomy 21	10044688	PT	2.08321	Male
escitalopram	2778196	1053	Anencephaly	10002320	PT	3.30996	Male
etanercept	1996035	4978	Cerebral atrophy	10008096	PT	3.38664	Female
etanercept	2808569	4978	Atrial septal defect	10003664	PT	2.20496	Male
etanercept	1913281	4978	Atrial septal defect	10003664	PT	4.80558	Female
etanercept	2468533	4978	Patent ductus arteriosus	10034130	PT	3.07491	Female
etanercept	2240256	4978	Hydrocephalus	10020508	PT	2.90674	Female
etanercept	2687015	4978	Ventricular septal defect	10047298	PT	3.10429	Female
ethambutol	3094797	1073	Hydrocephalus	10020508	PT	2.481	Male
fluoxetine	2468623	1209	Patent ductus arteriosus	10034130	PT	2.21103	Female
fluoxetine	2526095	1209	Pulmonary valve stenosis	10037450	PT	2.61825	Female
fluoxetine	1913401	1209	Atrial septal defect	10003664	PT	5.30748	Female
fluticasone furoate	3584288	4554	Trisomy 18	10053884	PT	3.40726	Male
fluticasone propionate	3584267	1225	Trisomy 18	10053884	PT	2.46078	Male
fluvastatin	1913556	1229	Atrial septal defect	10003664	PT	4.36542	Female
fluvastatin	2468744	1229	Patent ductus arteriosus	10034130	PT	4.04556	Female
fluvastatin	2017427	1229	Cleft palate	10009269	PT	4.96322	Female
folic acid	3289327	1231	Patent ductus arteriosus	10034130	PT	5.17417	Male
folic acid	3181494	1231	Low set ears	10024929	PT	2.60985	Male
folic acid	1913368	1231	Atrial septal defect	10003664	PT	10.0507	Female
folic acid	2687085	1231	Ventricular septal defect	10047298	PT	8.29289	Female
folic acid	3411795	1231	Spina bifida	10041524	PT	3.76568	Male
folic acid	2808640	1231	Atrial septal defect	10003664	PT	23.9228	Male
folic acid	3475263	1231	Ventricular septal defect	10047298	PT	14.3358	Male
folic acid	2468593	1231	Patent ductus arteriosus	10034130	PT	2.89655	Female
galsulfase	2608744	5101	Spinal cord compression	10041549	PT	2.56714	Female
galsulfase	3412552	5101	Spinal cord compression	10041549	PT	3.12078	Male
heparin	2608493	1358	Spinal cord compression	10041549	PT	3.10132	Female
hyaluronic acid	3049109	3957	Facial asymmetry	10068737	PT	3.2685	Female
hydromorphone	2608631	1393	Spinal cord compression	10041549	PT	2.4059	Female
insulin aspart	1923182	4981	Bicuspid aortic valve	10004552	PT	4.17653	Female
insulin human	1913439	5003	Atrial septal defect	10003664	PT	2.13923	Female
insulin human	2808608	5003	Atrial septal defect	10003664	PT	2.35132	Male
insulin lispro	2687181	5002	Ventricular septal defect	10047298	PT	2.61545	Female
ipratropium	2785797	1475	Aortic aneurysm	10002882	PT	2.03224	Male
isoniazid	3094860	1497	Hydrocephalus	10020508	PT	3.51034	Male
labetalol	2468711	1531	Patent ductus arteriosus	10034130	PT	3.97964	Female
lacosamide	2900762	4310	Coarctation of the aorta	10009807	PT	2.04748	Male
lamivudine	2183556	1539	Gastroschisis	10018046	PT	2.36168	Female
lamivudine	2944584	1539	Diaphragmatic hernia	10012713	PT	2.27532	Male
lamivudine	2468608	1539	Patent ductus arteriosus	10034130	PT	3.92178	Female
lamivudine	3181491	1539	Low set ears	10024929	PT	2.12807	Male
lamivudine	2017387	1539	Cleft palate	10009269	PT	2.35357	Female
lamivudine	2340530	1539	Low set ears	10024929	PT	4.08987	Female
lamivudine	2687100	1539	Ventricular septal defect	10047298	PT	5.38814	Female
lamivudine	3475259	1539	Ventricular septal defect	10047298	PT	2.57691	Male
lamivudine	2879165	1539	Cerebellar hypoplasia	10008033	PT	2.03129	Male
lamivudine	2664681	1539	Trisomy 21	10044688	PT	7.45143	Female
lamivudine	3459395	1539	Trisomy 21	10044688	PT	9.27575	Male
lamivudine	1913383	1539	Atrial septal defect	10003664	PT	5.27432	Female
lamotrigine	3121967	1540	Hypoplastic left heart syndrome	10021076	PT	4.4355	Male
lamotrigine	2995184	1540	Persistent left superior vena cava	10064193	PT	2.0521	Female
lamotrigine	2808654	1540	Atrial septal defect	10003664	PT	19.5298	Male
lamotrigine	2607830	1540	Spina bifida	10041524	PT	2.39003	Female
lamotrigine	2898478	1540	Cleft palate	10009269	PT	3.90321	Male
lamotrigine	2898383	1540	Cleft lip	10009259	PT	2.23858	Male
lamotrigine	2019776	1540	Coarctation of the aorta	10009807	PT	4.21384	Female
lamotrigine	1913434	1540	Atrial septal defect	10003664	PT	17.5246	Female
lamotrigine	2900778	1540	Coarctation of the aorta	10009807	PT	2.80458	Male
lamotrigine	2468646	1540	Patent ductus arteriosus	10034130	PT	4.24265	Female
lamotrigine	2687135	1540	Ventricular septal defect	10047298	PT	14.6863	Female
lamotrigine	2340536	1540	Low set ears	10024929	PT	3.03961	Female
lamotrigine	2817783	1540	Bicuspid aortic valve	10004552	PT	2.32023	Male
lamotrigine	3289341	1540	Patent ductus arteriosus	10034130	PT	7.74051	Male
lamotrigine	3475278	1540	Ventricular septal defect	10047298	PT	9.16137	Male
levetiracetam	3094573	1563	Hydrocephalus	10020508	PT	2.11816	Male
levetiracetam	2808591	1563	Atrial septal defect	10003664	PT	4.06004	Male
levetiracetam	2607798	1563	Spina bifida	10041524	PT	2.6252	Female
levetiracetam	2778178	1563	Anencephaly	10002320	PT	2.58914	Male
levetiracetam	3475225	1563	Ventricular septal defect	10047298	PT	3.47801	Male
levetiracetam	2017278	1563	Cleft lip	10009259	PT	2.24465	Female
levocetirizine	3584289	1566	Trisomy 18	10053884	PT	4.06266	Male
levodopa	1996282	1567	Cerebral atrophy	10008096	PT	2.5	Female
levofloxacin	3646629	1569	Aortic rupture	10060874	PT	3.02519	Male
levothyroxine	2808603	2646	Atrial septal defect	10003664	PT	11.7749	Male
levothyroxine	2778180	2646	Anencephaly	10002320	PT	2.01764	Male
levothyroxine	3475233	2646	Ventricular septal defect	10047298	PT	2.66944	Male
levothyroxine	2785530	2646	Aortic aneurysm	10002882	PT	2.09192	Male
levothyroxine	3289300	2646	Patent ductus arteriosus	10034130	PT	3.8677	Male
lithium citrate	1994943	4512	Cerebellar atrophy	10008027	PT	2.62142	Female
lopinavir	3181517	1601	Low set ears	10024929	PT	2.16629	Male
lopinavir	2664682	1601	Trisomy 21	10044688	PT	2.82661	Female
lopinavir	3042088	1601	Gastroschisis	10018046	PT	2.19064	Male
lopinavir	2607817	1601	Spina bifida	10041524	PT	3.71658	Female
lopinavir	3459424	1601	Trisomy 21	10044688	PT	6.48203	Male
lopinavir	3475367	1601	Ventricular septal defect	10047298	PT	2.58056	Male
magnesium oxide	2808644	4293	Atrial septal defect	10003664	PT	5.48494	Male
magnesium oxide	3475268	4293	Ventricular septal defect	10047298	PT	3.48954	Male
magnesium oxide	2687089	4293	Ventricular septal defect	10047298	PT	3.26954	Female
manganese sulfate	1913378	4461	Atrial septal defect	10003664	PT	2.40066	Female
manganese sulfate	3475273	4461	Ventricular septal defect	10047298	PT	4.97148	Male
manganese sulfate	2808649	4461	Atrial septal defect	10003664	PT	7.42135	Male
manganese sulfate	2687095	4461	Ventricular septal defect	10047298	PT	4.01386	Female
manganese sulfate	3289336	4461	Patent ductus arteriosus	10034130	PT	2.16572	Male
memantine	1996341	1679	Cerebral atrophy	10008096	PT	3.51548	Female
metformin	2017274	1725	Cleft lip	10009259	PT	2.36725	Female
methotrexate	1913431	1751	Atrial septal defect	10003664	PT	5.88943	Female
methotrexate	2687134	1751	Ventricular septal defect	10047298	PT	2.86524	Female
methotrexate	2808641	1751	Atrial septal defect	10003664	PT	2.29293	Male
methotrexate	2468645	1751	Patent ductus arteriosus	10034130	PT	3.22087	Female
methyldopa	3475416	1762	Ventricular septal defect	10047298	PT	2.20675	Male
methyldopa	2468725	1762	Patent ductus arteriosus	10034130	PT	5.45214	Female
methyldopa	2687209	1762	Ventricular septal defect	10047298	PT	3.3535	Female
methyldopa	2808866	1762	Atrial septal defect	10003664	PT	8.21101	Male
methyldopa	3289480	1762	Patent ductus arteriosus	10034130	PT	4.15322	Male
methyldopa	1913535	1762	Atrial septal defect	10003664	PT	4.80983	Female
metoclopramide	2897993	1782	Aortic rupture	10060874	PT	2.00218	Female
metoprolol	1923174	1786	Bicuspid aortic valve	10004552	PT	2.061	Female
metoprolol	1913399	1786	Atrial septal defect	10003664	PT	2.13886	Female
misoprostol	2778199	1817	Anencephaly	10002320	PT	4.4035	Male
morphine	2608592	1845	Spinal cord compression	10041549	PT	2.3001	Female
mycophenolate mofetil	2370819	1859	Microtia	10027555	PT	13.1768	Female
mycophenolate mofetil	2017364	1859	Cleft palate	10009269	PT	2.34785	Female
mycophenolate mofetil	3206952	1859	Microtia	10027555	PT	4.79321	Male
nevirapine	3459426	1904	Trisomy 21	10044688	PT	3.79772	Male
nevirapine	2340543	1904	Low set ears	10024929	PT	2.58285	Female
nicotinamide	3475267	1906	Ventricular septal defect	10047298	PT	4.38715	Male
nicotinamide	2687088	1906	Ventricular septal defect	10047298	PT	3.64534	Female
nicotinamide	1913371	1906	Atrial septal defect	10003664	PT	2.0551	Female
nicotinamide	2808643	1906	Atrial septal defect	10003664	PT	6.7442	Male
nimodipine	2468752	1937	Patent ductus arteriosus	10034130	PT	2.14413	Female
octreotide	3049003	1980	Facial asymmetry	10068737	PT	2.35893	Female
ondansetron	3121972	1992	Hypoplastic left heart syndrome	10021076	PT	3.28136	Male
ondansetron	2808673	1992	Atrial septal defect	10003664	PT	3.05849	Male
ondansetron	1913332	1992	Atrial septal defect	10003664	PT	3.76311	Female
ondansetron	3755610	1992	Right aortic arch	10067407	PT	2.05926	Male
ondansetron	2989342	1992	Endocardial fibroelastosis	10014663	PT	2.03993	Male
ondansetron	2898484	1992	Cleft palate	10009269	PT	2.19839	Male
ondansetron	2687053	1992	Ventricular septal defect	10047298	PT	2.14342	Female
oxybutynin	1996051	2028	Cerebral atrophy	10008096	PT	2.32587	Female
pancrelipase	3049101	5161	Facial asymmetry	10068737	PT	2.90008	Female
paroxetine	2898366	2068	Cleft lip	10009259	PT	2.23883	Male
paroxetine	2941416	2068	Dextrocardia	10012592	PT	2.27116	Male
paroxetine	2607786	2068	Spina bifida	10041524	PT	3.90596	Female
paroxetine	3475252	2068	Ventricular septal defect	10047298	PT	53.6197	Male
paroxetine	3289318	2068	Patent ductus arteriosus	10034130	PT	43.8833	Male
paroxetine	3334827	2068	Pulmonary artery stenosis	10037338	PT	2.62856	Male
paroxetine	2778182	2068	Anencephaly	10002320	PT	2.95316	Male
paroxetine	3755605	2068	Right aortic arch	10067407	PT	3.38238	Male
paroxetine	2898455	2068	Cleft palate	10009269	PT	5.24976	Male
paroxetine	2519603	2068	Pulmonary artery stenosis	10037338	PT	2.1121	Female
paroxetine	2900763	2068	Coarctation of the aorta	10009807	PT	17.2649	Male
paroxetine	2817771	2068	Bicuspid aortic valve	10004552	PT	15.2785	Male
paroxetine	3121963	2068	Hypoplastic left heart syndrome	10021076	PT	14.5554	Male
paroxetine	3340913	2068	Pulmonary valve stenosis	10037450	PT	21.5897	Male
paroxetine	2956567	2068	Double outlet right ventricle	10013611	PT	5.90019	Male
paroxetine	2019735	2068	Coarctation of the aorta	10009807	PT	13.3948	Female
paroxetine	2808625	2068	Atrial septal defect	10003664	PT	76.7721	Male
paroxetine	2526066	2068	Pulmonary valve stenosis	10037450	PT	20.4791	Female
paroxetine	2468561	2068	Patent ductus arteriosus	10034130	PT	37.8406	Female
paroxetine	2687052	2068	Ventricular septal defect	10047298	PT	39.5216	Female
paroxetine	1913328	2068	Atrial septal defect	10003664	PT	73.2825	Female
paroxetine	1923168	2068	Bicuspid aortic valve	10004552	PT	5.37801	Female
paroxetine	2017352	2068	Cleft palate	10009269	PT	7.26306	Female
paroxetine	2270320	2068	Hypoplastic left heart syndrome	10021076	PT	6.82824	Female
phenobarbital	1994955	2134	Cerebellar atrophy	10008027	PT	3.24164	Female
phenytoin	2879969	2152	Cerebral atrophy	10008096	PT	3.27873	Male
phenytoin	2878935	2152	Cerebellar atrophy	10008027	PT	13.1271	Male
phenytoin	1996136	2152	Cerebral atrophy	10008096	PT	2.31593	Female
phenytoin	1994908	2152	Cerebellar atrophy	10008027	PT	15.1542	Female
phenytoin	3121953	2152	Hypoplastic left heart syndrome	10021076	PT	2.52273	Male
prednisolone	1887944	2245	Aortic dissection	10002895	PT	2.94184	Female
prednisolone	2017354	2245	Cleft palate	10009269	PT	2.05048	Female
prednisone	2944598	2253	Diaphragmatic hernia	10012713	PT	2.17327	Male
progesterone	1913561	2279	Atrial septal defect	10003664	PT	2.22872	Female
promethazine	2808662	2286	Atrial septal defect	10003664	PT	2.00091	Male
promethazine	2941421	2286	Dextrocardia	10012592	PT	2.06596	Male
propafenone	3769445	2291	Facial asymmetry	10068737	PT	3.11486	Male
pyrazinamide	3094850	2328	Hydrocephalus	10020508	PT	2.11128	Male
pyridoxine	2808651	2836	Atrial septal defect	10003664	PT	5.96889	Male
pyridoxine	3475275	2836	Ventricular septal defect	10047298	PT	3.69804	Male
pyridoxine	2687097	2836	Ventricular septal defect	10047298	PT	3.22956	Female
quetiapine	2808626	2337	Atrial septal defect	10003664	PT	2.72654	Male
radium Ra 223 dichloride	3412591	4800	Spinal cord compression	10041549	PT	4.60854	Male
raltegravir	2183563	2352	Gastroschisis	10018046	PT	2.7744	Female
ramipril	1913366	2356	Atrial septal defect	10003664	PT	2.75124	Female
ramipril	1923172	2356	Bicuspid aortic valve	10004552	PT	3.51632	Female
ramipril	2468590	2356	Patent ductus arteriosus	10034130	PT	4.53521	Female
ramipril	3289311	2356	Patent ductus arteriosus	10034130	PT	2.32109	Male
retinol acetate	1913373	2372	Atrial septal defect	10003664	PT	2.3668	Female
retinol acetate	2808645	2372	Atrial septal defect	10003664	PT	7.44415	Male
retinol acetate	2687090	2372	Ventricular septal defect	10047298	PT	3.95965	Female
retinol acetate	3475269	2372	Ventricular septal defect	10047298	PT	4.98686	Male
retinol acetate	3289332	2372	Patent ductus arteriosus	10034130	PT	2.17228	Male
riboflavin	2687094	2834	Ventricular septal defect	10047298	PT	4.05088	Female
riboflavin	3475272	2834	Ventricular septal defect	10047298	PT	4.78938	Male
riboflavin	1913377	2834	Atrial septal defect	10003664	PT	2.30247	Female
riboflavin	2808648	2834	Atrial septal defect	10003664	PT	7.12722	Male
riboflavin	3289335	2834	Patent ductus arteriosus	10034130	PT	2.06442	Male
rifampicin	3610051	2377	Aortic valve prolapse	10057454	PT	2.07659	Male
rifampicin	3094842	2377	Hydrocephalus	10020508	PT	2.34781	Male
ritonavir	2019745	2391	Coarctation of the aorta	10009807	PT	2.17317	Female
ritonavir	1878953	2391	Anencephaly	10002320	PT	2.4902	Female
ritonavir	2687075	2391	Ventricular septal defect	10047298	PT	7.18374	Female
ritonavir	3042070	2391	Gastroschisis	10018046	PT	2.04567	Male
ritonavir	3459394	2391	Trisomy 21	10044688	PT	11.3962	Male
ritonavir	3475258	2391	Ventricular septal defect	10047298	PT	5.04931	Male
ritonavir	2468583	2391	Patent ductus arteriosus	10034130	PT	4.1575	Female
ritonavir	3181490	2391	Low set ears	10024929	PT	2.51	Male
ritonavir	2944583	2391	Diaphragmatic hernia	10012713	PT	2.18587	Male
ritonavir	2082382	2391	Double outlet right ventricle	10013611	PT	2.339	Female
ritonavir	2607796	2391	Spina bifida	10041524	PT	8.06472	Female
ritonavir	2664663	2391	Trisomy 21	10044688	PT	8.644	Female
ritonavir	1913357	2391	Atrial septal defect	10003664	PT	2.7111	Female
ritonavir	2822489	2391	Trisomy 18	10053884	PT	3.7747	Female
ritonavir	2340515	2391	Low set ears	10024929	PT	5.12881	Female
rivaroxaban	3094574	4182	Hydrocephalus	10020508	PT	2.22213	Male
rivastigmine	1996256	2392	Cerebral atrophy	10008096	PT	3.73038	Female
rofecoxib	1887766	2397	Aortic aneurysm	10002882	PT	2.94658	Female
rofecoxib	1996363	2397	Cerebral atrophy	10008096	PT	4.62396	Female
rofecoxib	2785818	2397	Aortic aneurysm	10002882	PT	4.52734	Male
salmeterol	3584268	2419	Trisomy 18	10053884	PT	3.02183	Male
sertraline	3475310	2436	Ventricular septal defect	10047298	PT	2.97501	Male
sertraline	3289374	2436	Patent ductus arteriosus	10034130	PT	3.49926	Male
sertraline	2808701	2436	Atrial septal defect	10003664	PT	8.58395	Male
sildenafil	2871514	2441	Pulmonary artery dilatation	10058491	PT	2.46537	Female
sildenafil	2519584	2441	Pulmonary artery aneurysm	10037336	PT	2.35108	Female
simvastatin	2808693	2445	Atrial septal defect	10003664	PT	2.82665	Male
sirolimus	2944613	2446	Diaphragmatic hernia	10012713	PT	2.83529	Male
stavudine	3459437	2478	Trisomy 21	10044688	PT	2.43912	Male
sucralfate	3049063	4106	Facial asymmetry	10068737	PT	3.4486	Female
sunitinib	2786212	2544	Aortic dissection	10002895	PT	3.09465	Male
tacrolimus	2370835	2552	Microtia	10027555	PT	6.15942	Female
tacrolimus	2017398	2552	Cleft palate	10009269	PT	6.09582	Female
tacrolimus	2944606	2552	Diaphragmatic hernia	10012713	PT	4.26598	Male
tacrolimus	2069303	2552	Diaphragmatic hernia	10012713	PT	2.32489	Female
tacrolimus	3206953	2552	Microtia	10027555	PT	2.18779	Male
tacrolimus	2240445	2552	Hydrocephalus	10020508	PT	2.1289	Female
tamoxifen	2608451	2561	Spinal cord compression	10041549	PT	2.73761	Female
tamsulosin	2808665	2562	Atrial septal defect	10003664	PT	2.24768	Male
temozolomide	3094775	2589	Hydrocephalus	10020508	PT	3.18175	Male
temozolomide	2240337	2589	Hydrocephalus	10020508	PT	2.70155	Female
tenofovir disoproxil	2687201	2593	Ventricular septal defect	10047298	PT	5.99925	Female
tenofovir disoproxil	3584277	2593	Trisomy 18	10053884	PT	2.78381	Male
tenofovir disoproxil	3459398	2593	Trisomy 21	10044688	PT	5.9569	Male
tenofovir disoproxil	2607839	2593	Spina bifida	10041524	PT	6.03223	Female
tenofovir disoproxil	3475262	2593	Ventricular septal defect	10047298	PT	3.30592	Male
tenofovir disoproxil	2944585	2593	Diaphragmatic hernia	10012713	PT	2.3313	Male
tenofovir disoproxil	2664697	2593	Trisomy 21	10044688	PT	4.3117	Female
tenofovir disoproxil	2468718	2593	Patent ductus arteriosus	10034130	PT	2.79581	Female
tenofovir disoproxil	1913526	2593	Atrial septal defect	10003664	PT	2.81646	Female
tenofovir disoproxil	2822493	2593	Trisomy 18	10053884	PT	2.56139	Female
thalidomide	3412452	2616	Spinal cord compression	10041549	PT	4.43595	Male
theophylline	3584272	2620	Trisomy 18	10053884	PT	3.85354	Male
thiamine	3475276	2832	Ventricular septal defect	10047298	PT	3.83352	Male
thiamine	2687098	2832	Ventricular septal defect	10047298	PT	3.36555	Female
thiamine	2808652	2832	Atrial septal defect	10003664	PT	5.82607	Male
topiramate	2808604	2706	Atrial septal defect	10003664	PT	2.97063	Male
topiramate	2898363	2706	Cleft lip	10009259	PT	4.6089	Male
topiramate	2995182	2706	Persistent left superior vena cava	10064193	PT	2.27517	Female
torsemide	2017420	2708	Cleft palate	10009269	PT	2.75605	Female
urapidil	2468743	2796	Patent ductus arteriosus	10034130	PT	3.0428	Female
valaciclovir	2607834	2798	Spina bifida	10041524	PT	2.2965	Female
valproic acid	3181478	2803	Low set ears	10024929	PT	8.57394	Male
valproic acid	1996105	2803	Cerebral atrophy	10008096	PT	6.70989	Female
valproic acid	2340510	2803	Low set ears	10024929	PT	7.29709	Female
valproic acid	2017356	2803	Cleft palate	10009269	PT	2.50951	Female
valproic acid	2607791	2803	Spina bifida	10041524	PT	4.63618	Female
valproic acid	2687057	2803	Ventricular septal defect	10047298	PT	3.31959	Female
valproic acid	1994898	2803	Cerebellar atrophy	10008027	PT	4.99903	Female
valproic acid	2817763	2803	Bicuspid aortic valve	10004552	PT	2.34272	Male
valproic acid	2808590	2803	Atrial septal defect	10003664	PT	4.3439	Male
valproic acid	1913338	2803	Atrial septal defect	10003664	PT	5.4452	Female
valproic acid	2878932	2803	Cerebellar atrophy	10008027	PT	3.15005	Male
valproic acid	2879963	2803	Cerebral atrophy	10008096	PT	3.39942	Male
valproic acid	3411783	2803	Spina bifida	10041524	PT	3.82746	Male
valsartan	2785615	2806	Aortic aneurysm	10002882	PT	2.17538	Male
venlafaxine	1913422	2813	Atrial septal defect	10003664	PT	5.74738	Female
venlafaxine	3289345	2813	Patent ductus arteriosus	10034130	PT	2.2948	Male
venlafaxine	2687128	2813	Ventricular septal defect	10047298	PT	2.27024	Female
venlafaxine	2808657	2813	Atrial septal defect	10003664	PT	5.92351	Male
venlafaxine	2468639	2813	Patent ductus arteriosus	10034130	PT	2.16347	Female
vilanterol	3584287	4799	Trisomy 18	10053884	PT	2.8727	Male
zidovudine	2687076	2861	Ventricular septal defect	10047298	PT	5.11219	Female
zidovudine	1878954	2861	Anencephaly	10002320	PT	2.05776	Female
zidovudine	3289442	2861	Patent ductus arteriosus	10034130	PT	3.47448	Male
zidovudine	1913358	2861	Atrial septal defect	10003664	PT	5.34411	Female
zidovudine	2607797	2861	Spina bifida	10041524	PT	2.18151	Female
zidovudine	2808812	2861	Atrial septal defect	10003664	PT	4.10953	Male
zidovudine	2944618	2861	Diaphragmatic hernia	10012713	PT	2.2703	Male
zidovudine	2664664	2861	Trisomy 21	10044688	PT	5.26512	Female
zidovudine	2468584	2861	Patent ductus arteriosus	10034130	PT	5.8497	Female
zidovudine	3475382	2861	Ventricular septal defect	10047298	PT	5.08487	Male
zidovudine	3459427	2861	Trisomy 21	10044688	PT	5.70023	Male
zinc oxide	1913376	4240	Atrial septal defect	10003664	PT	2.25645	Female
zinc oxide	3475271	4240	Ventricular septal defect	10047298	PT	4.73208	Male
zinc oxide	2687093	4240	Ventricular septal defect	10047298	PT	3.84968	Female
zinc oxide	2808647	4240	Atrial septal defect	10003664	PT	7.03467	Male
zinc oxide	2898377	4240	Cleft lip	10009259	PT	2.00655	Male
zinc oxide	3289334	4240	Patent ductus arteriosus	10034130	PT	2.03266	Male
zoledronic acid	2608452	2868	Spinal cord compression	10041549	PT	2.01344	Female
zoledronic acid	3412422	2868	Spinal cord compression	10041549	PT	2.0709	Male
