# Supplementary material for: Toxicology knowledge graph for structural birth defects
Source: Commun Med (Lond). 2023 Jul 17;3:98. doi: 10.1038/s43856-023-00329-2 (PMC10352311; doi:10.1038/s43856-023-00329-2)
Supplement: Supplementary file 8 — Supplementary Data 6 [file 43856_2023_329_MOESM8_ESM.xlsx]

## Sheet: Dataset6
drug	FDA Category D - L1000 Similarity	FDA Category D - Structural Similarity	FDA Category D - Weighted Contribution	FDA Category D - Top Rank	FDA Category X - L1000 Similarity	FDA Category X - Structural Similarity	FDA Category X - Weighted Contribution	FDA Category X - Top Rank	FDA Category D & X - L1000 Similarity	FDA Category D & X - Structural Similarity	FDA Category D & X - Weighted Contribution	FDA Category D & X - Top Rank	Placenta Crossing - L1000 Similarity	Placenta Crossing - Structural Similarity	Placenta Crossing - Weighted Contribution	Placenta Crossing - Top Rank	FDA Category D	FDA Category X	Placenta Crossing	cid
nafcillin	1.38542	1.06611	1.85275	-0.0269729	-0.308181	2.95131	2.85748	0.208207	1.10066	2.4387	2.87356	0.0963261	2.06033	9.50681	4.4446	54.0494	0	0	0	CID:8982
piperacillin	0.101287	0.879817	0.834953	-0.056934	0.41271	3.24828	3.39082	0.278371	0.212639	2.45108	2.46443	0.0977203	0.636222	8.97832	4.4265	26.9755	0	0	0	CID:23666879
ciclacillin	1.22113	-0.406657	0.179803	-0.0466678	1.34286	-0.384907	0.160261	-0.0565301	1.46044	-0.530463	0.133245	-0.0284738	1.91982	8.23767	4.42454	17.9509	0	0	0	CID:19003
perindopril	1.84237	11.5024	4.51755	14.2528	1.79149	-0.349706	0.431604	-0.0203224	2.13219	8.94092	4.39602	14.2515	2.11356	7.70289	4.41315	10.7312	1	0	0	CID:58153637
trandolapril	-0.45316	12.2717	4.51585	38.1793	0.44733	-0.340604	-0.231097	-0.0831587	-0.254789	9.55642	4.3848	38.1758	0.969548	8.16812	4.40956	13.4386	1	0	0
pravastatin	1.66136	1.04332	1.99784	0.0310358	2.14002	11.7711	4.72475	10.7404	2.082	7.17972	4.35466	4.68182	2.7698	6.64441	4.38528	4.06688	0	1	0	CID:22833647
penicillin	0.171305	-0.0802814	-0.0950409	-0.087069	0.699725	-0.264243	-0.0397725	-0.0791511	0.360154	-0.206305	-0.137218	-0.0880689	0.667506	7.60443	4.37997	8.92629	0	0	0	CID:4731
BRD-K43966364	-0.0512184	-0.288914	-0.392011	-0.0912068	-1.19324	-0.457325	-0.966151	-0.0891645	-0.406511	-0.476086	-0.696494	-0.0937753	1.06678	7.21151	4.36951	7.12137	0	0	0
orciprenaline	1.27436	-0.469836	0.148383	-0.0403048	2.13965	0.38246	1.44748	0.0385422	1.74829	-0.166541	0.660503	0.0228743	2.22278	6.36774	4.35316	2.60906	0	0	0	CID:4086
cefotaxime	0.466217	0.909215	1.09937	-0.0549169	0.988791	0.605611	1.04535	-0.0574893	0.702169	1.04844	1.32905	-0.0498287	1.44459	6.60897	4.34203	3.76937	0	0	0	CID:5361298
zofenopril-calcium	1.47907	9.34682	4.50362	7.07482	0.808159	-0.531849	-0.240883	-0.0767178	1.52042	7.13171	4.3386	3.99827	1.28168	6.59205	4.33421	3.51152	0	0	0	CID:92400
enalaprilat	0.300752	11.5414	4.51472	19.0381	0.332206	0.0604929	0.0992655	-0.0782837	0.360138	9.19318	4.38444	19.0364	0.0698181	7.17745	4.33181	5.91809	1	0	1	CID:5388962
ampicillin	0.491401	1.10317	1.3278	-0.0454194	1.37723	2.84319	3.44545	0.17436	0.841837	2.40977	2.73391	0.0896359	1.71638	6.26881	4.3256	2.36293	0	0	1	CID:2174
practolol	0.020274	1.14276	1.06921	-0.0433775	0.544672	0.407719	0.575968	-0.0655498	0.182888	1.12703	1.10148	-0.0439099	0.617245	6.82106	4.32514	4.82419	0	0	0	CID:4883
cephalothin	0.697861	0.882003	1.21804	-0.0567848	0.742723	0.221197	0.481111	-0.0725071	0.827116	0.819415	1.1588	-0.062522	0.479337	6.82166	4.31898	5.31645	0	0	0	CID:6024
cimaterol	1.38136	-0.183061	0.502013	-0.0274746	0.458821	0.311868	0.425936	-0.0693034	1.33009	0.022985	0.613799	-0.0440314	1.39866	6.30902	4.31472	2.48014	0	0	0	CID:2755
dicloxacillin	1.587	-0.269249	0.537775	0.0112581	1.636	-0.00790187	0.719663	-0.0368655	1.86484	-0.21797	0.67501	0.0496653	2.46952	5.68388	4.30686	1.56776	0	0	0	CID:18381
BRD-A66025870	0.408412	0.106446	0.216568	-0.082416	-0.581934	0.224196	-0.185127	-0.0724231	0.175334	0.205463	0.148133	-0.0815381	0.0506529	6.76017	4.29127	4.41398	0	0	0
benzathine	0.10229	-0.288914	-0.31618	-0.0912068	-0.920675	-0.457325	-0.875028	-0.0891645	-0.191414	-0.476086	-0.609472	-0.0935806	-0.921427	7.21151	4.28668	7.12137	0	0	0	CID:73707453
azlocillin	0.204792	1.01145	1.0438	-0.0502553	1.23724	3.06751	3.54895	0.238634	0.55226	2.45801	2.63803	0.0998486	0.58101	6.4314	4.28468	2.75155	0	0	1	CID:6560164
micropenin	-0.290032	0.478498	0.180038	-0.0717525	1.14359	2.66173	3.22571	0.139722	0.09727	1.81605	1.78146	0.017079	0.371554	6.48929	4.27915	3.08683	0	0	0	CID:4608
CTPB	0.231486	10.3727	4.50674	9.46747	-0.42955	-0.37307	-0.632289	-0.0877613	0.0691072	8.03167	4.34277	8.09957	0.265447	6.51476	4.27583	3.28591	0	0	0	CID:10311918
ramipril	1.8299	12.2717	4.519	38.1793	1.67226	-0.340604	0.377737	-0.0329049	2.08524	9.55642	4.40193	38.1758	2.18874	5.53544	4.27541	1.40578	1	0	1	CID:6604446
levisoprenaline	0.429513	-0.510408	-0.341625	-0.0866778	0.333114	0.303536	0.350246	-0.0696921	0.471399	-0.241331	-0.112794	-0.0862147	0.65673	6.21844	4.26393	2.15783	0	0	0	CID:6852409
levosulpiride	1.74419	4.17148	4.06046	0.605802	1.82126	0.74143	1.6739	-0.0158523	2.0566	3.71103	3.85795	0.534938	2.61785	5.21727	4.26314	1.19091	0	0	0	CID:5355
BRD-K76846644	0.800949	1.51592	1.96543	-0.0158616	2.96883	11.7089	4.72542	7.64373	1.59202	7.52126	4.35723	5.63879	1.16957	5.90706	4.25739	1.83552	0	0	0	CID:56643204
esmolol	0.225481	0.128229	0.13262	-0.0817686	0.387812	1.05931	1.21955	-0.0374792	0.312134	0.673377	0.696911	-0.0681171	0.00820049	6.48723	4.25623	2.90988	0	0	0	CID:104769
clonazepam	2.56197	3.1525	3.88089	1.04534	0.332306	-0.0380634	0.00150612	-0.0806641	2.30938	2.48164	3.36426	0.295695	2.68146	5.10805	4.2532	1.10496	1	0	1	CID:2802
flucloxacillin	1.24071	-0.269249	0.32864	-0.0447742	-1.22747	-0.00790187	-0.658854	-0.080008	0.696764	-0.21797	0.0240911	-0.0813019	1.52591	5.68388	4.25183	1.56776	0	0	0	CID:6713996
lisinopril	0.249471	7.76709	4.44091	3.72511	0.431472	-0.131452	-0.0411733	-0.0830035	0.346089	6.09391	4.18627	2.28939	2.02675	5.33373	4.23866	1.29008	1	0	1	CID:5362119
esatenolol	1.49112	0.00390863	0.768139	-0.0103632	1.54851	0.522638	1.26993	-0.044039	1.75562	0.285116	1.144	0.0237082	1.07389	5.78846	4.23457	1.76884	0	0	0	CID:180559
cloxacillin	1.28394	-0.425361	0.197635	-0.0390427	-0.372655	0.0368708	-0.261084	-0.0788728	0.993604	-0.31772	0.0866726	-0.0695239	1.16904	5.70257	4.2291	1.64837	0	0	0	CID:12625909
BRD-K93367411	1.04268	8.42096	4.48277	5.1172	2.65081	0.193912	1.52399	0.260925	1.70381	6.78846	4.32566	3.27451	2.25402	5.02875	4.21024	1.02975	0	0	0	CID:56840728
BRD-K40167599	-0.958904	10.4032	4.49871	11.3816	-0.550138	-0.626241	-0.863641	-0.0901918	-0.993663	7.91925	4.30056	7.07425	-0.248669	6.2549	4.20324	2.25592	0	0	0	CID:5311457
evodiamine	0.979629	0.95746	1.48082	-0.0522692	2.36967	11.3391	4.72399	6.67602	1.56408	6.87847	4.32634	3.4856	2.23306	4.96481	4.19812	1.00673	0	0	0	CID:151289
pronetalol	0.637125	-0.493363	-0.221581	-0.0815438	0.948081	0.173913	0.54117	-0.073011	0.837128	-0.297746	0.0230734	-0.0764851	0.187168	6.00145	4.19791	1.90715	0	0	0	CID:4930
ceforanide	0.383114	0.326244	0.424018	-0.0764725	0.67568	1.60262	1.99414	-0.00136253	0.535453	1.12371	1.3096	-0.0442128	0.580226	5.67274	4.17554	1.49425	0	0	0	CID:43507
7-aminocephalosporanic-acid	0.734381	0.635977	0.972556	-0.0663216	-0.47754	-0.0223899	-0.360875	-0.0803264	0.488025	0.492702	0.611398	-0.0741024	0.388171	5.74248	4.17052	1.7066	0	0	0	CID:483168
isoetharine	-1.09109	-0.609331	-1.0452	-0.0951383	-0.288216	-0.00997575	-0.265254	-0.0800406	-1.02805	-0.489017	-0.933542	-0.0939	-0.423553	6.12899	4.16586	1.98428	0	0	0	CID:3762
methiopril	0.754061	8.97351	4.49138	6.27727	2.01927	-0.173938	0.748286	0.01447	1.26322	7.02854	4.32526	3.72485	0.830759	5.47942	4.16339	1.36513	0	0	0
telbivudine	1.26444	3.17239	3.53515	0.267344	1.49571	-0.639628	-0.0174597	-0.0472672	1.54419	2.17283	2.86008	0.0573433	2.11754	4.63702	4.12577	0.734716	0	0	0	CID:159269
cefoperazone	2.29116	0.369647	1.67581	0.449019	2.3491	0.22292	1.38509	0.0948924	2.6884	0.41368	1.8332	0.823059	2.94631	4.17416	4.11676	0.886178	0	0	1	CID:44187
propranolol	1.12707	-0.344919	0.186363	-0.0558304	1.71437	0.564225	1.4121	-0.0291024	1.49218	0.0306868	0.716608	-0.0246027	1.33127	4.95089	4.10747	0.963394	0	0	0	CID:91536
ropivacaine	0.174893	-0.209572	-0.209964	-0.0897054	1.88073	-0.618438	0.196658	-0.00882986	0.721909	-0.500047	-0.21717	-0.0806052	1.2306	4.95821	4.09769	0.984628	0	0	1	CID:175804
cefotetan	0.497256	0.405691	0.576423	-0.0742465	2.14003	1.19693	2.34278	0.0399316	1.07853	0.967861	1.46814	-0.0551545	1.72701	4.67228	4.08989	0.747732	0	0	0	CID:53025
RG-108	2.77232	4.78801	4.30789	1.81099	2.95547	-0.373692	1.05084	0.472479	3.28731	3.59867	4.02453	5.1168	2.98687	4.00303	4.08287	0.984628	0	0	0	CID:702558
VX-765	1.90551	1.08616	2.18714	0.122059	0.820767	10.2488	4.71418	5.32122	1.89183	6.39232	4.30709	2.76787	1.3937	4.72446	4.06192	0.804136	0	0	0
nitrazepam	-0.206828	6.08945	4.23801	1.87699	0.877988	0.0947103	0.418025	-0.0749791	0.0883407	4.88438	3.88115	1.14518	0.473237	5.09141	4.03643	1.0788	0	0	1	CID:4506
BRD-K19059335	0.985312	3.49811	3.62218	0.352612	0.537828	-0.544757	-0.37337	-0.0819612	1.01269	2.48254	2.86929	0.104994	0.932679	4.85393	4.03528	0.886178	0	0	0	CID:64983
BRD-A02747686	0.464701	1.41313	1.64778	-0.0256368	0.0203204	-0.618107	-0.64784	-0.0874731	0.406752	0.788095	0.873784	-0.0637423	1.1423	4.70638	4.02431	0.789342	0	0	0	CID:46948706
diloxanide	-0.024608	0.762274	0.630265	-0.0619086	1.0129	2.84128	3.31284	0.172998	0.286389	2.13817	2.21059	0.0534102	0.66706	4.93149	4.01998	0.942976	0	0	0	CID:19529
remoxipride	1.01269	4.58984	4.05761	0.853929	0.413391	0.788575	0.926485	-0.0502571	0.998503	4.06853	3.77303	0.741344	1.40006	4.555	4.01872	0.697964	0	0	0	CID:54477
BRD-K37323001	1.11162	4.73682	4.11296	0.960269	2.42337	-0.426079	0.692868	0.126901	1.69417	3.52977	3.71364	0.405084	1.86376	4.3158	4.01764	0.614144	0	0	0	CID:16752640
amoxicillin	-0.503829	0.0497672	-0.33005	-0.0839328	-1.19715	-0.163629	-0.764715	-0.0837525	-0.797863	-0.0487925	-0.543955	-0.0872558	0.0453645	5.23645	4.01714	1.22235	0	0	1	CID:33613
rosuvastatin	0.0786522	0.643733	0.568967	-0.0660122	1.62035	9.01582	4.704	3.28903	0.55987	5.37584	4.08073	1.58573	-0.197811	5.31644	4.00513	1.25537	0	1	0	CID:446157
BRD-K76677554	0.403577	2.97623	3.07879	0.221296	0.940928	-0.0717703	0.275618	-0.0732724	0.633643	2.32354	2.56105	0.0792374	0.241127	5.06198	3.99614	1.05375	0	0	0
captopril	0.439547	7.92307	4.45385	4.68217	-1.25301	-0.1394	-0.76744	-0.0831344	-0.00162376	6.21343	4.17499	2.39341	0.653226	4.83807	3.99188	0.868598	1	0	1	CID:44093
BRD-K13994703	0.686126	-0.348851	-0.0646605	-0.0800699	1.86614	0.513645	1.44101	-0.0113927	1.15817	0.00027249	0.491201	-0.0584982	0.399436	4.91682	3.97728	0.923329	0	0	0	CID:91536
nafcilline	-0.217907	-0.132241	-0.342431	-0.0882047	-1.33859	-0.408757	-0.981744	-0.0883459	-0.594346	-0.325525	-0.664291	-0.0920602	-0.957801	5.60518	3.97723	1.44875	0	0	1	CID:8982
pentoxifylline	3.23225	0.195934	2.07243	11.3816	2.56566	-0.294879	0.919209	0.199796	3.56539	-0.00360008	1.90927	19.0364	2.25259	3.97615	3.97712	0.490236	0	0	0	CID:4740
ractopamine	0.00680762	2.18172	2.1708	0.0785888	-1.13821	-0.197512	-0.767928	-0.0845308	-0.339791	1.62509	1.32109	-0.00335845	-0.165404	5.1515	3.9617	1.16092	0	0	0	CID:56052
cefaclor	0.511809	1.45785	1.72539	-0.021795	-0.0780744	0.0944591	-0.0692567	-0.0773088	0.417483	1.20808	1.32911	-0.0385281	0.711743	4.68619	3.95546	0.775024	0	0	0	CID:51039
nimetazepam	-0.433238	5.46279	4.06507	1.49197	-1.2512	0.862529	0.109005	-0.0469331	-0.753418	4.80131	3.67084	1.11862	-0.716125	5.37886	3.9456	1.32661	0	0	0	CID:4496
TUL-XX025TFA	1.60871	2.85003	3.46596	0.188359	1.37317	-0.635218	-0.0725935	-0.0547804	1.80373	1.91935	2.77387	0.0328583	1.95693	4.00651	3.94046	0.516989	0	0	0	CID:53245442
propentofylline	1.41905	-0.23605	0.469859	-0.0224804	1.57912	-0.286135	0.386082	-0.0413344	1.7028	-0.341753	0.453798	0.0122548	2.46227	3.73112	3.9344	0.417367	0	0	0	CID:4938
tiapride	1.41288	-0.356893	0.342016	-0.0228188	2.53198	-0.311691	0.88128	0.175735	1.98685	-0.451458	0.504283	0.0902846	2.08575	3.88844	3.9235	0.477714	0	0	0	CID:5467
labetalol	0.132971	2.247	2.3087	0.094881	-0.22937	-0.260477	-0.458989	-0.0857255	0.0449744	1.64292	1.56958	-0.00213211	0.317718	4.77422	3.91985	0.851634	0	0	0	CID:134044
delapril	0.94348	7.8919	4.46459	3.99856	-0.505179	0.157522	-0.211325	-0.0749106	0.659886	6.34891	4.24152	2.63116	0.30475	4.73243	3.90376	0.835255	0	0	0	CID:5362116
KU-C104236N	0.63315	0.977173	1.28075	-0.051538	1.84928	-0.477372	0.326844	-0.0127539	1.10738	0.518008	1.0044	-0.0620885	1.49238	4.12291	3.90138	0.54629	0	0	0	CID:20854254
BRD-K77191339	-0.197653	-0.0125748	-0.228686	-0.0854628	-0.146824	0.404796	0.205522	-0.0656849	-0.21497	0.208446	-0.053977	-0.0814815	-0.0914518	4.90019	3.89244	0.90441	0	0	0	CID:71759789
bupivacaine	-0.0371253	-0.190837	-0.302079	-0.0892946	0.21691	-0.499241	-0.472007	-0.0857586	0.0338721	-0.420858	-0.470983	-0.091909	-0.615744	5.14564	3.88536	1.1323	0	0	1	CID:2474
cefuroxime	1.47461	0.308659	1.08837	-0.0147875	0.0301417	0.207974	0.0955788	-0.072988	1.28029	0.357208	0.936281	-0.0485147	1.1276	4.21521	3.86916	0.595876	0	0	1	CID:5361202
argatroban	0.85682	4.07125	3.8496	0.54941	3.40239	-0.538181	1.11811	1.45038	1.77184	2.941	3.45334	0.19141	1.27756	4.13574	3.86796	0.554056	0	0	0	CID:92722
mepivacaine	1.00739	-0.478535	-0.0100524	-0.064951	-0.210181	0.187817	-0.0429353	-0.0737684	0.804556	-0.278474	0.0240171	-0.0775465	0.340054	4.6026	3.86483	0.722094	0	0	1	CID:4062
pitavastatin	-2.58954	1.197	-0.392423	-0.040098	1.50407	13.6465	4.72684	13.45	-1.77547	8.31367	4.29726	11.3806	-2.82505	6.1705	3.85114	2.06758	0	0	0	CID:11251522
procaterol	0.955418	-0.579041	-0.131251	-0.0681278	1.99374	-0.347537	0.543132	0.0104225	1.42905	-0.647122	0.00675052	-0.0334451	3.12268	3.11451	3.83685	1.49425	0	0	0	CID:4916
acecainide	-0.173896	1.32868	1.14819	-0.0321506	-0.536835	-0.580571	-0.827015	-0.0901481	-0.312924	0.741319	0.406356	-0.0658791	-0.0439904	4.67368	3.81894	0.761162	0	0	0	CID:4342
benazepril	0.927142	5.50285	4.25163	1.53754	1.87639	0.189474	1.07719	-0.00941242	1.36904	4.46992	3.97182	0.922284	2.01429	3.61236	3.81234	0.385136	1	0	1	CID:5362124
raclopride	2.25713	3.50915	3.94613	0.400585	1.11561	0.526643	1.02774	-0.0608435	2.28448	3.06943	3.6581	0.274709	2.20204	3.4595	3.78971	0.338349	0	0	0	CID:3033769
BRD-K27096101	0.17047	-0.118164	-0.130138	-0.0879722	0.693244	0.30589	0.546015	-0.0695736	0.357468	0.071269	0.117435	-0.0848208	0.037663	4.54723	3.78561	0.686424	0	0	0	CID:60182621
MW-A1-6	0.042533	0.578952	0.479134	-0.0681385	0.739546	1.72304	2.15897	0.00788227	0.261261	1.38927	1.42905	-0.0240632	0.251178	4.43386	3.78358	0.6334	0	0	0	CID:2888950
cefprozil	1.41023	0.279988	1.0159	-0.0232656	-1.41594	0.256386	-0.523138	-0.0713705	0.78563	0.360575	0.647457	-0.0780677	0.136568	4.48621	3.78125	0.653726	0	0	0	CID:10253795
BRD-K22969690	-0.000325507	-0.810731	-0.767653	-0.0921729	0.0988909	-0.660623	-0.650327	-0.0868677	0.0297552	-0.999957	-0.882825	-0.0919413	0.0791964	4.51275	3.78021	0.664318	0	0	0	CID:298
KU-14R	0.983366	0.103489	0.557976	-0.0662032	2.6299	6.71285	4.64941	1.90914	1.64633	3.70437	3.77265	0.521069	1.94555	3.52109	3.76189	0.364475	0	0	0	CID:4302964
lincomycin	0.481928	0.526384	0.694826	-0.0701105	-0.128116	-0.293829	-0.444311	-0.0864015	0.376519	0.259249	0.31074	-0.0804018	0.383168	4.30049	3.75641	0.604891	0	0	0	CID:3000540
moexipril	0.711889	5.72711	4.268	1.69136	0.424129	-0.608327	-0.476538	-0.0834753	0.742454	4.21744	3.77509	0.823059	1.12374	3.85827	3.72824	0.454202	1	0	1	CID:91270
BMS-191011	2.81287	4.4263	4.25634	1.87699	3.1966	0.859367	2.53655	0.905592	3.39549	3.97692	4.1186	8.09957	3.29801	2.73341	3.71878	2.25592	0	0	0	CID:10474339
oxprenolol	1.24126	-0.48221	0.117424	-0.0447149	-0.0412943	0.965304	0.869262	-0.0427198	1.05744	0.138137	0.5748	-0.065637	1.56374	3.60503	3.7152	0.376654	0	0	1	CID:4631
epidepride	0.380745	2.95994	3.05647	0.210659	0.867532	0.447915	0.799064	-0.0640913	0.59166	2.59104	2.76756	0.118649	0.532603	4.10959	3.70705	0.538706	0	0	0	CID:86101
hydroflumethiazide	0.443086	4.63231	3.96701	0.904301	1.33778	0.448018	1.06471	-0.0569068	0.788206	3.91848	3.66265	0.662535	1.76372	3.48345	3.70635	0.356697	0	0	0	CID:3647
lorazepam	3.3961	1.73558	3.42542	57.3205	1.18319	0.0243844	0.506599	-0.0649978	3.28681	1.39071	3.00757	4.68182	3.69254	2.49487	3.70188	6.67014	1	0	1	CID:3958
valproic-acid	1.91025	1.59897	2.67448	0.125648	1.80979	0.714621	1.63716	-0.0179141	2.19627	1.65473	2.73738	0.215948	2.23897	3.2235	3.69798	0.260268	0	1	1	CID:3121
BRD-K78844995	-0.00461135	-0.077847	-0.186258	-0.0870059	-0.538751	-0.394602	-0.691137	-0.0881314	-0.167582	-0.274714	-0.444676	-0.0913394	0.345574	4.17179	3.6925	0.570164	0	0	0	CID:127898
zidovudine	0.888761	1.83751	2.3409	0.0227974	0.24661	-0.232915	-0.224441	-0.0851891	0.841016	1.33278	1.7125	-0.0281821	0.997484	3.78522	3.66705	0.43779	0	0	1	CID:35370
betaxolol	0.861386	0.164808	0.547367	-0.0732079	1.37364	-0.212032	0.35565	-0.0547115	1.15967	0.0163988	0.50855	-0.0583247	1.85405	3.33466	3.65962	0.2857	0	0	1	CID:2369
NSC-23766	1.35328	-0.0423795	0.632614	-0.031352	0.765479	0.103748	0.367766	-0.0770053	1.39901	0.0223447	0.653299	-0.036969	2.41757	3.01601	3.64424	0.218327	0	0	0	CID:409805
sotalol	0.886928	0.108484	0.504109	-0.072142	0.69063	0.141163	0.367725	-0.0756875	0.974283	0.162276	0.551623	-0.0705666	1.05309	3.64598	3.61431	0.393926	0	0	1	CID:5253
nafadotride	0.569411	2.73734	2.96984	0.172944	1.94178	0.09979	1.0125	0.0014734	1.08052	2.22651	2.69275	0.0653391	0.754244	3.795	3.61305	0.443151	0	0	0	CID:3408722
TUL-XXI039	2.6187	3.50635	4.01494	1.17295	2.99334	-0.607338	0.808584	0.53959	3.16638	2.45532	3.60335	2.91897	3.00141	2.65271	3.61193	1.00673	0	0	0	CID:53245473
BRD-K02381115	1.06853	2.27985	2.83587	0.100498	2.55054	-0.492273	0.690043	0.187259	1.69564	1.54392	2.3952	0.0095419	1.64047	3.33093	3.60594	0.282996	0	0	0	CID:50897779
florfenicol	-1.37119	-0.75741	-1.21231	-0.0962562	-0.0745888	-0.655103	-0.712516	-0.0880704	-1.20465	-0.954657	-1.23564	-0.0964463	-0.459572	4.39357	3.6046	0.623644	0	0	0	CID:114811
nimodipine	2.96086	-0.104838	1.58705	3.08707	1.41657	0.172283	0.79807	-0.0521136	2.98249	0.00975205	1.58384	1.63691	2.60703	2.83629	3.60382	0.349176	0	0	0	CID:4497
corynanthine	1.61809	2.65977	3.35256	0.159077	1.30728	-0.0490967	0.494287	-0.0586633	1.79183	2.0846	2.89939	0.0449423	2.07081	3.10689	3.60312	0.22019	0	0	0	CID:5702140
clenbuterol	0.991639	0.605691	1.10391	-0.0656977	0.222084	1.08364	1.15272	-0.0365192	0.922248	1.06547	1.47878	-0.0490277	1.06349	3.60525	3.59685	0.380857	0	0	0	CID:2783
lomifylline	-0.493099	-0.199438	-0.528847	-0.089456	0.363286	-0.266212	-0.201294	-0.0842278	-0.314741	-0.301943	-0.530446	-0.0917513	0.559647	3.85999	3.59642	0.459898	0	0	0	CID:65599
imidapril	0.690484	9.44631	4.49885	8.10025	-0.201594	-0.665391	-0.767337	-0.0888041	0.533991	7.13862	4.30605	4.31375	0.305266	3.97355	3.58869	0.483908	0	0	0
lovastatin	-1.81966	0.481586	-0.602763	-0.0716493	1.76298	11.7434	4.72425	8.93401	-1.03318	6.71896	4.1636	3.08686	-0.851605	4.53759	3.57718	0.675213	0	1	1	CID:7048568
salidroside	0.712169	-0.152641	0.136645	-0.079225	0.382947	-0.359344	-0.277489	-0.0839545	0.73019	-0.315053	-0.048201	-0.080267	0.733988	3.7228	3.5719	0.412502	0	0	0
desmopressin-acetate	1.73947	2.09431	3.00281	0.0662597	0.665514	0.59535	0.85099	-0.0580849	1.70155	1.98353	2.77948	0.0330193	1.30599	3.42265	3.56682	0.318195	0	0	0
bromopride	-1.09511	0.503492	-0.237026	-0.0708439	0.822682	-0.523875	-0.226914	-0.0763622	-0.694164	0.116947	-0.366593	-0.0836154	-0.73537	4.45726	3.56632	0.643424	0	0	0	CID:2446
salirasib	-0.224031	-0.0443494	-0.270046	-0.0861323	1.94681	1.76337	2.80314	0.0126344	0.398084	0.916308	1.00514	-0.0571451	1.58584	3.23405	3.5427	0.265081	0	0	0	CID:5469318
BRD-K87919739	0.973331	3.05519	3.36393	0.24489	-0.531267	-0.0151668	-0.378074	-0.0801525	0.677689	2.41676	2.66277	0.0915953	1.0787	3.46822	3.53055	0.345508	0	0	0	CID:5353392
naltrexone	1.26732	-0.246215	0.367933	-0.041847	0.704409	1.94431	2.37269	0.0345372	1.30637	0.85372	1.48258	-0.0464175	1.69424	3.14703	3.52583	0.233869	0	0	0	CID:5485201
bafilomycin	-0.926277	1.38125	0.727134	-0.0285554	1.50015	1.57464	2.40194	-0.00404117	-0.342904	1.94599	1.65972	0.0286504	-1.14612	4.57615	3.51953	0.709849	0	0	0	CID:53321987
thioctic-acid	1.51595	2.49965	3.20539	0.131251	0.876373	-0.369506	-0.0561007	-0.0750374	1.57292	1.78462	2.55015	0.0155899	1.80154	3.06935	3.51342	0.21109	0	0	0	CID:864
latamoxef	-0.474273	-0.377789	-0.656297	-0.0926241	1.16753	-0.305753	0.151535	-0.0657041	-0.0542749	-0.464839	-0.543357	-0.0926619	-0.0398037	3.99517	3.50895	0.496704	0	0	0	CID:5488645
moclobemide	-0.146874	0.0418176	-0.153577	-0.0841297	-1.00092	-0.372844	-0.844267	-0.0877517	-0.430569	-0.167994	-0.476872	-0.0896619	-0.400472	4.16601	3.50239	0.562012	0	0	0	CID:4235
BRD-K53640012	-0.87742	-0.0873061	-0.615714	-0.0872424	0.430674	0.341252	0.442311	-0.0680209	-0.625567	0.114842	-0.336536	-0.0836842	-1.51391	4.72606	3.49979	0.819432	0	0	0	CID:54652077
BRD-K15467014	0.859261	0.231377	0.61617	-0.0733475	1.37274	-0.347499	0.213853	-0.0548148	1.15758	-0.00386181	0.486641	-0.0585327	1.26207	3.30511	3.49288	0.275107	0	0	0	CID:133407
methimazole	1.82001	-0.820183	0.118332	0.0791657	3.54158	10.4213	4.723	5.92336	2.64439	4.9723	4.20942	1.20192	2.52784	2.63731	3.47877	0.302768	1	0	1	CID:4104
BRD-K92789454	0.673597	0.158742	0.426697	-0.080515	0.184433	1.25744	1.32953	-0.0244309	0.63667	0.804505	1.02858	-0.0630581	0.853504	3.47054	3.46979	0.349176	0	0	0	CID:54646746
dovitinib	0.432354	1.0336	1.21379	-0.0487531	-1.95278	-0.579208	-1.25717	-0.0908419	-0.220328	0.507841	0.226133	-0.0736279	-0.666887	4.20469	3.44891	0.587088	0	0	0	CID:9886808
piroxicam	2.57946	-0.913454	0.472052	1.06878	1.61278	-0.750984	-0.0686117	-0.0385403	2.71331	-1.13025	0.232394	0.940926	2.48629	2.60367	3.44812	0.272549	1	0	0	CID:9880620
tetrachloroethylene	0.79803	-0.745691	-0.35809	-0.0760066	1.00597	-0.636278	-0.245858	-0.0712394	0.993406	-0.935198	-0.452367	-0.0695434	1.97752	2.84286	3.43735	0.162	0	0	0	CID:31373
AS-77	0.24343	-0.278453	-0.23537	-0.0896074	0.21229	-0.164245	-0.176747	-0.0837749	0.274307	-0.309638	-0.269206	-0.0893361	-0.0341015	3.85653	3.43343	0.448621	0	0	0
amfepramone	1.559	0.253725	1.08234	0.00420232	1.86038	-0.200835	0.63057	-0.0118056	1.90885	0.0930158	1.03034	0.0619521	2.45896	2.57866	3.42588	0.260268	0	0	0	CID:7029
metoprolol	1.58306	-0.707002	0.0935598	0.00968499	0.533298	-0.323944	-0.175874	-0.0820552	1.52658	-0.735955	-0.0248007	-0.0197073	2.12012	2.74512	3.42274	0.139164	0	0	1	CID:4171
meloxicam	1.91355	1.9604	2.97784	0.126563	0.635596	-0.747371	-0.504262	-0.08048	1.84254	1.15272	2.10029	0.0423198	2.38085	2.60367	3.41741	0.205875	0	0	0	CID:10291556
prednisolone-hemisuccinate	1.43422	0.210654	0.955683	-0.0199089	-0.939986	2.81135	2.41792	0.167685	0.950869	1.68419	2.13138	0.00269973	0.907984	3.34785	3.41566	0.291226	0	0	0	CID:23680518
quinapril	0.600654	5.72012	4.25607	1.63698	1.69258	-0.607033	0.11255	-0.0313864	1.03179	4.21258	3.83282	0.808359	-0.111719	3.86059	3.413	0.465713	1	0	1	CID:54892
bergapten	-0.433748	-0.295765	-0.576653	-0.091316	0.382348	-0.20019	-0.130568	-0.0839654	-0.257783	-0.342774	-0.537262	-0.0922744	-0.194087	3.86674	3.39205	0.47165	0	0	0	CID:2355
nicardipine	1.12232	-0.00902164	0.52534	-0.0561401	1.87206	0.174069	1.05722	-0.0104138	1.53597	0.0867664	0.801453	-0.0179789	1.72664	2.88812	3.38954	0.168412	0	0	0	CID:4474
mefloquine	-1.0084	-0.127451	-0.701851	-0.0881697	1.27938	-0.285031	0.230092	-0.0604062	-0.480739	-0.254961	-0.565487	-0.0910534	0.144818	3.67775	3.3819	0.403042	0	0	1	CID:4046
bisoprolol	1.11271	0.827239	1.42384	-0.0571559	0.604371	0.516163	0.72836	-0.0613945	1.1427	0.935109	1.47157	-0.0565505	-0.0182577	3.75789	3.38036	0.42738	0	0	0	CID:2405
BRD-K90141430	0.310756	0.0326299	0.0883361	-0.0843902	-1.14755	-0.342652	-0.874242	-0.0872259	-0.0806123	-0.158995	-0.310086	-0.0894658	-0.0233957	3.74924	3.37361	0.422325	0	0	0	CID:54658024
hydroxychloroquine	2.45305	0.0370681	1.41807	0.808355	3.39172	-0.5669	1.07936	1.40737	3.14457	-0.276475	1.3763	2.63116	3.04463	2.18875	3.37117	1.0788	0	0	0	CID:3652
torcitabine	1.1157	5.76317	4.30858	1.81099	0.886757	-0.654723	-0.316323	-0.0748319	1.23104	4.22102	3.87369	0.853929	1.49133	2.97251	3.36862	0.189694	0	0	0	CID:13711
cefepime	1.45621	0.39103	1.1667	-0.0174247	-0.0913903	-0.126527	-0.281592	-0.0829121	1.22752	0.242092	0.782899	-0.0529398	1.98612	2.7047	3.35845	0.127289	0	0	0	CID:73707457
BRD-K06804050	0.575512	0.0584039	0.266251	-0.0832756	-0.857476	0.107572	-0.413155	-0.0769158	0.235698	0.104402	0.084085	-0.0839418	0.501689	3.43077	3.34195	0.321424	0	0	0	CID:54646014
fasudil	1.5055	-0.729597	0.0283786	-0.00726575	1.16925	-0.602236	-0.138387	-0.0655498	1.65285	-0.904055	-0.113192	0.00135391	2.97028	2.16834	3.33573	0.942976	0	0	0	CID:3547
pivampicillin	0.530624	0.890148	1.11976	-0.0561785	0.611851	0.303018	0.498738	-0.0697216	0.64322	0.87003	1.1026	-0.0600331	0.263823	3.53126	3.3295	0.368465	0	0	0	CID:73707476
BRD-K65134227	-0.710313	0.536739	-0.0011826	-0.0698232	-1.10941	0.0223803	-0.588553	-0.0792162	-0.949218	0.438094	-0.215987	-0.0757918	-0.793782	4.06348	3.32682	0.524062	0	0	0	CID:54651460
methylphenidate	0.918612	1.88075	2.39936	0.0301019	0.515044	-0.381055	-0.237114	-0.0823033	0.94827	1.28716	1.72762	-0.0330207	1.21056	3.02532	3.3135	0.200833	0	0	0	CID:4158
BRD-A39415247	0.616783	-0.26988	-0.0289056	-0.0821357	-0.919758	15.6824	4.72733	54.0939	0.252363	8.24793	4.35631	9.46668	0.832087	3.21238	3.31039	0.255581	0	0	0	CID:5702094
BRD-A31429689	1.01416	0.95721	1.50255	-0.0523591	0.0132857	1.81988	1.8683	0.0173406	0.87825	1.74175	2.14787	0.00910212	1.39078	2.92839	3.31004	0.177938	0	0	0	CID:2998821
BRD-K54805796	1.91895	-0.0567288	0.973598	0.132211	2.1518	0.159887	1.20048	0.0417085	2.30762	0.0412479	1.21425	0.292945	2.11786	2.5429	3.29955	0.0936872	0	0	0	CID:54649445
somatostatin	0.815901	2.07527	2.52573	0.0628327	-0.278413	0.025514	-0.228388	-0.0791315	0.618764	1.66094	1.92224	0.000227322	1.14909	3.03269	3.29849	0.205875	0	0	0	CID:16129706
cefixime	1.92568	0.225932	1.28693	0.140189	2.47954	-0.430191	0.719468	0.143967	2.41296	-0.0528041	1.17675	0.383553	1.95452	2.6188	3.29513	0.109137	0	0	0	CID:6321411
coumophos	0.892467	4.32509	3.95197	0.729095	-0.705	-0.336185	-0.709911	-0.0871207	0.555231	3.25148	3.23354	0.282315	0.321405	3.43948	3.29017	0.331418	0	0	0	CID:2871
U-0124	2.04032	1.19069	2.3675	0.225003	0.581379	-0.726111	-0.509128	-0.0812714	1.93534	0.553263	1.53787	0.0699037	0.955929	3.11499	3.28851	0.229842	0	0	0	CID:16760692
warfarin	0.785232	-0.708481	-0.332938	-0.0765712	1.20895	-0.751084	-0.257916	-0.0636408	1.04402	-0.967613	-0.455575	-0.0663306	1.84677	2.65687	3.28456	0.120012	0	0	1	CID:54695721
prednisolone-acetate	0.528248	0.20647	0.388279	-0.0797601	-1.58597	3.05739	2.3386	0.236556	-0.0262701	1.81364	1.70696	0.0168282	0.944858	3.10627	3.27934	0.218327	0	0	0	CID:23680518
BRD-K82284120	-0.169825	0.0944993	-0.117931	-0.0827252	0.132213	-0.0989493	-0.153127	-0.0822625	-0.106239	0.0216127	-0.166927	-0.0858674	0.346649	3.40655	3.27729	0.311884	0	0	0	CID:54645926
nabumetone	0.344351	-0.820059	-0.628711	-0.0880637	1.40685	-0.713646	-0.131314	-0.0528952	0.724066	-1.03597	-0.643648	-0.0805349	1.21799	2.93908	3.26087	0.183693	0	0	0	CID:4409
methylnaltrexone	0.941546	-0.169984	0.252193	-0.0690927	1.16198	1.33773	1.97054	-0.0186173	1.16449	0.586916	1.11234	-0.0579029	2.07157	2.50505	3.26021	0.090342	0	0	0
etilefrine	1.23066	-0.674929	-0.0713398	-0.0454773	-0.600896	-0.105105	-0.48467	-0.0824423	0.878361	-0.592414	-0.221215	-0.0749656	1.37116	2.8304	3.24062	0.152358	0	0	0	CID:3306
estradiol-cypionate	2.4979	0.860909	2.3075	0.922291	1.32165	5.28794	4.42542	1.19232	2.55458	3.53666	3.89234	0.572467	3.57323	1.71134	3.23935	4.41398	0	0	0	CID:13791
ganglioside	1.54549	0.352949	1.18224	0.00146521	0.137495	1.74772	1.85719	0.0102062	1.374	1.2232	1.90762	-0.0374221	2.28503	2.35794	3.23479	0.148924	0	0	0	CID:4673190
chlorambucil	1.3218	2.45077	3.08794	0.125648	-0.839867	-0.599623	-0.943583	-0.090966	0.884366	1.62166	2.03265	-0.00387495	0.541804	3.23813	3.23204	0.267537	1	0	0	CID:2708
vercirnon	0.116019	1.51537	1.53755	-0.015994	-0.746119	-0.300197	-0.698253	-0.0865066	-0.12657	1.04078	0.824754	-0.0506062	-0.369626	3.69264	3.22683	0.407727	0	0	0	CID:10343454
danegaptide	0.819477	6.28694	4.3516	2.19381	-0.904958	-0.553707	-0.934771	-0.0905397	0.431588	4.69125	3.88091	1.04532	-0.277928	3.61559	3.20644	0.389491	0	0	0	CID:16656685
BRD-K56167818	0.0959986	-0.039165	-0.0977817	-0.0860361	-0.82282	-0.209872	-0.658451	-0.0847726	-0.167116	-0.144332	-0.33835	-0.0891839	0.0537701	3.438	3.20017	0.328034	0	0	0	CID:54646266
cytarabine	1.14343	3.68691	3.75773	0.423691	-1.36198	-0.448948	-1.01467	-0.0890304	0.572039	2.6841	2.83353	0.133246	-1.23054	4.08922	3.19995	0.531299	1	0	0	CID:596
fenoterol	1.49093	-0.490063	0.253827	-0.0105128	0.718941	1.37927	1.77078	-0.0159765	1.50354	0.355278	1.06783	-0.023406	1.45364	2.72377	3.19743	0.13209	0	0	0	CID:3343
BRD-K24977302	1.43266	0.0113604	0.739412	-0.0205076	-0.343972	0.193988	-0.101382	-0.0734289	1.13052	0.113692	0.591875	-0.060511	0.713839	3.09718	3.19615	0.216486	0	0	0	CID:54646331
phenylephrine	-0.0229127	-0.698905	-0.697785	-0.0923781	0.927422	-0.192345	0.144691	-0.0736381	0.261893	-0.658519	-0.555857	-0.089485	1.38903	2.75069	3.19346	0.14021	0	0	0	CID:6041
peucedanin	1.8337	0.133869	1.12718	0.0863854	0.401673	0.969601	1.12518	-0.0425503	1.70266	0.629446	1.48032	0.0117936	1.73682	2.56864	3.18965	0.101481	0	0	0	CID:8616
KUC104235N	0.619087	-0.179071	0.0583934	-0.0820664	0.0969757	-0.435608	-0.468965	-0.086879	0.56311	-0.377183	-0.187657	-0.0843704	0.00141798	3.4452	3.18706	0.334856	0	0	0	CID:20854195
suxibuzone	0.125003	2.65874	2.68714	0.157885	0.645744	0.521579	0.757415	-0.0610458	0.303852	2.39172	2.45698	0.085833	0.228755	3.31763	3.17871	0.280329	0	0	0	CID:5362
etofylline-clofibrate	-0.570758	1.87276	1.48889	0.0288768	-0.837134	1.04906	0.521428	-0.0382785	-0.746219	2.0525	1.53368	0.0426887	0.511148	3.16811	3.17444	0.235919	0	0	0
SA-440772	0.555617	-0.847358	-0.555227	-0.083823	-0.365098	0.187307	-0.117801	-0.0738008	0.36808	-0.571489	-0.441887	-0.0879647	1.24319	2.79651	3.17427	0.1478	0	0	0	CID:44495084
acebutolol	0.171043	0.243641	0.214777	-0.0786752	0.281675	0.372813	0.396392	-0.066959	0.232987	0.394549	0.365405	-0.0769912	-0.0971648	3.47363	3.17232	0.352905	0	0	1	CID:1978
synephrine	0.52598	-0.699876	-0.451954	-0.0846496	0.537392	-0.252717	-0.106783	-0.0819707	0.616598	-0.691866	-0.42674	-0.0831061	1.36218	2.73088	3.17067	0.135069	0	0	0	CID:7172
NSI-189	0.895052	-0.327933	0.0706132	-0.071701	2.18907	6.61845	4.63137	1.83746	1.43632	3.311	3.54804	0.298484	1.29479	2.76065	3.16763	0.143405	0	0	0	CID:50922681
KUC103424N	0.61809	0.252838	0.490491	-0.0784651	0.0275275	-0.276928	-0.362454	-0.0860588	0.541166	0.0512513	0.197214	-0.0848497	0.413329	3.19426	3.15828	0.246564	0	0	0	CID:44143700
BRD-K58679021	1.08805	1.93053	2.53923	0.0379584	0.640498	0.0113547	0.206075	-0.0795286	1.13243	1.53842	2.08808	-0.0114668	0.87061	2.95898	3.156	0.18517	0	0	0	CID:666267
pentobarbital	0.330467	-0.186392	-0.106888	-0.0883355	-0.0742802	1.56739	1.53515	-0.00452696	0.262311	0.697814	0.693258	-0.067179	0.377401	3.20793	3.15513	0.248775	1	0	1	CID:4737
hexylcaine	0.399446	1.62919	1.83766	-0.00238836	1.64756	-0.451206	0.248774	-0.0356	0.844658	1.04964	1.41563	-0.0497298	1.18251	2.78941	3.14813	0.145583	0	0	0	CID:10770
valaciclovir	0.453837	0.110262	0.246848	-0.0822579	0.476549	-0.726991	-0.55288	-0.0828026	0.535935	-0.304765	-0.13715	-0.0849926	0.255703	3.25806	3.14707	0.272549	0	0	0	CID:60773
ST-4070169	-0.31236	3.38008	3.06724	0.322229	1.10195	-0.111874	0.317941	-0.0679878	0.0653853	2.62245	2.54376	0.123907	0.535247	3.11395	3.14547	0.225912	0	0	0	CID:706244
epinephrine	1.28325	-0.758623	-0.119961	-0.0391854	1.05329	-0.306537	0.0930506	-0.0697363	1.42605	-0.767535	-0.104765	-0.0336134	1.47941	2.62564	3.13896	0.110739	0	0	0	CID:5924
isbufylline	1.76648	0.886745	1.89881	0.0614061	2.98748	0.130302	1.64282	0.524934	2.42998	0.774132	2.05148	0.409621	2.01002	2.35603	3.13866	0.0698346	0	0	0	CID:65681
psoromic-acid	0.941391	-0.781056	-0.316845	-0.0691128	0.847108	-0.434795	-0.132493	-0.0757332	1.06875	-0.854549	-0.352796	-0.0649167	0.451783	3.14428	3.13708	0.231843	0	0	0	CID:23725
eticlopride	-0.454583	3.32613	2.96128	0.295644	0.615445	0.266551	0.461373	-0.0711203	-0.204966	2.78382	2.55242	0.148792	-0.201928	3.46679	3.13069	0.341899	0	0	0	CID:6917728
licarbazepine	1.3857	-0.193624	0.493654	-0.0268718	0.0719685	-0.676885	-0.673298	-0.087053	1.21635	-0.518926	0.0150734	-0.0537992	1.79444	2.44837	3.12672	0.0821664	0	0	0
acyclovir	0.349138	-0.617351	-0.468962	-0.0880042	2.38877	-0.286152	0.829475	0.108091	1.02639	-0.644407	-0.194243	-0.0673795	1.70542	2.4859	3.12134	0.0871114	0	0	1	CID:135398513
clindamycin	0.867314	1.00187	1.45757	-0.0505939	1.35794	0.327769	0.939869	-0.0555244	1.16001	0.972064	1.52111	-0.0548329	1.82329	2.41888	3.11624	0.0769093	0	0	1	CID:6419884
arbidol	-0.436401	6.15606	4.22554	1.94771	-0.0876597	-0.337786	-0.46439	-0.0871423	-0.402805	4.70388	3.71306	1.06876	-0.00600945	3.34441	3.11447	0.288443	0	0	0	CID:131411
KU-C103428N	-0.406544	0.263537	-0.0900376	-0.0782189	0.705925	-0.248066	-0.0210233	-0.079013	-0.136077	0.0753169	-0.134144	-0.0846809	0.215293	3.22706	3.11086	0.262659	0	0	0	CID:44143703
BRD-K40212960	0.441409	-0.0515654	0.0809265	-0.0863509	-0.309152	-0.234526	-0.470771	-0.0852132	0.286618	-0.167477	-0.139349	-0.0891504	-0.212204	3.43539	3.10479	0.324703	0	0	0	CID:54654188
nitrendipine	1.92069	4.25169	4.11006	0.672864	2.36371	-0.50576	0.57245	0.0998193	2.37349	3.10172	3.69379	0.34206	2.03089	2.29646	3.10408	0.0618743	0	0	0	CID:4507
KU-C103420N	-0.516063	0.245972	-0.164434	-0.078623	2.41483	-0.281067	0.849807	0.121439	0.288491	0.0435683	0.0546494	-0.0854193	0.260862	3.1885	3.09987	0.244381	0	0	0	CID:44143698
BRD-K09124072	-0.473962	-0.0993474	-0.439768	-0.0875231	0.324917	-0.075745	-0.0388582	-0.0816187	-0.309889	-0.119725	-0.384012	-0.0887421	0.0105975	3.31353	3.09849	0.2777	0	0	0	CID:54654292
hydrocortisone-hemisuccinate	-0.00570371	-0.227081	-0.317383	-0.090051	0.745555	3.50942	3.67069	0.342623	0.221498	1.71343	1.74725	0.00549821	0.198707	3.21178	3.09396	0.253283	0	0	0	CID:222786
zolpidem	0.997692	-0.0710662	0.385577	-0.0654767	1.71363	-0.615407	0.114725	-0.029277	1.38043	-0.388477	0.227123	-0.0393157	3.10078	1.73595	3.09139	1.44875	0	0	0	CID:5732
ZD-2079	1.53439	0.467509	1.30055	-0.00113578	0.361806	1.6353	1.857	0.00165618	1.43254	1.25347	1.97155	-0.0328495	2.29677	2.14082	3.08923	0.154701	0	0	0	CID:158794
BRD-K87349682	0.784324	-0.269698	0.0642729	-0.0766202	0.373316	-0.223651	-0.156933	-0.084112	0.789471	-0.334744	-0.0358078	-0.0781651	1.61008	2.48201	3.08407	0.0858499	0	0	0
auraptene	0.720867	0.481983	0.7972	-0.0716321	1.55158	1.22355	2.05866	-0.026468	1.09259	1.04278	1.55596	-0.0503173	1.1553	2.69724	3.07289	0.126353	0	0	0	CID:1550607
dobutamine	0.3781	2.25126	2.45065	0.096256	-0.595872	0.309023	-0.111875	-0.0694392	0.144967	1.95361	1.9497	0.0295628	0.57541	2.97604	3.0617	0.191234	0	0	0	CID:36811
atorvastatin	-1.10537	1.43607	0.673716	-0.0237075	4.17015	7.45919	4.6991	6.67602	0.313556	5.16478	3.99925	1.36922	-0.985039	3.76611	3.06056	0.432534	0	0	0	CID:73707533
butirosin	0.240661	2.55018	2.651	0.140189	-0.484175	0.00313087	-0.341326	-0.0796778	0.060415	2.0258	1.97474	0.0376881	0.341849	3.07534	3.04767	0.214667	0	0	0	CID:23846564
hydrocortisone-acetate	0.0243688	-0.220247	-0.296398	-0.0899247	0.399794	3.80693	3.74259	0.466537	0.142414	1.87939	1.87271	0.0225988	0.585896	2.93258	3.0337	0.180786	0	0	0	CID:222786
BRD-K60700659	-0.334508	-0.0733294	-0.350358	-0.0868689	0.999929	-0.153701	0.221311	-0.0713705	0.0153103	-0.141139	-0.249264	-0.0891268	-0.417353	3.41704	3.0155	0.315015	0	0	0	CID:54645816
dideoxyadenosine	0.740821	1.71724	2.13586	0.00858755	0.665768	-0.363146	-0.150498	-0.0799153	0.840779	1.16705	1.53809	-0.0414354	-0.357179	3.37971	3.01041	0.299819	0	0	0	CID:20039
KUC103423N	0.227045	0.238594	0.242384	-0.0788817	0.45795	-0.292424	-0.181642	-0.0830364	0.334789	0.0315845	0.0677862	-0.0856594	0.0178905	3.18815	3.00946	0.242226	0	0	0	CID:13927310
bendamustine	0.764895	6.17232	4.33474	2.10547	2.87316	-0.635133	0.710622	0.408505	1.53188	4.55634	4.01806	0.940926	1.43874	2.46442	3.00727	0.0839895	0	0	0	CID:65628
BRD-K75940587	0.489258	2.06839	2.33792	0.060936	-0.683443	-0.491788	-0.816071	-0.0896699	0.214204	1.37634	1.38713	-0.0253457	0.63275	2.86183	2.99865	0.167104	0	0	0	CID:50897777
ledipasvir	-0.576673	-0.727313	-0.935246	-0.0953936	1.06458	0.0692871	0.490983	-0.0693639	-0.173801	-0.539891	-0.648887	-0.0934765	-0.409208	3.38334	2.99331	0.305761	0	0	0	CID:67505836
proxyphylline	0.318857	1.54452	1.6972	-0.011838	-0.705627	1.86007	1.50873	0.0224651	0.0605809	2.22959	2.17658	0.0658344	0.282865	3.02822	2.99027	0.202495	0	0	0	CID:4977
ganciclovir	1.76611	-0.618739	0.286387	0.060936	0.597872	-0.337088	-0.157935	-0.081021	1.70398	-0.672993	0.1275	0.0127197	1.36393	2.47211	2.98446	0.0846055	0	0	1	CID:3454
loracarbef	0.563496	0.52945	0.749188	-0.0699962	0.431581	-0.140785	-0.0501602	-0.0831829	0.616804	0.344265	0.5327	-0.0784738	0.640951	2.83394	2.98071	0.155889	0	0	0	CID:5284585
K-02288	0.297457	-0.74854	-0.595453	-0.0888967	-0.518214	-0.576934	-0.817824	-0.0900879	0.09904	-0.905437	-0.796509	-0.0913322	0.436046	2.92222	2.96878	0.176536	0	0	0	CID:46173038
BRD-K87339026	-0.858262	-0.313875	-0.771497	-0.0916215	0.168158	0.0958458	0.0525941	-0.0772377	-0.688767	-0.197409	-0.609563	-0.090192	-0.47469	3.38137	2.96659	0.302768	0	0	0	CID:54651430
temozolomide	2.29873	0.307375	1.61351	0.476905	3.73973	-0.573684	1.27013	3.28903	3.11722	-0.0655899	1.58404	2.28939	3.96129	1.12764	2.96405	17.9509	1	0	0	CID:5394
BRD-K13299110	0.742117	-0.0498552	0.255539	-0.0781756	1.28653	0.173103	0.726465	-0.0600648	1.03041	0.0538347	0.472786	-0.0672014	1.05835	2.56547	2.93722	0.0985748	0	0	0	CID:54649471
HTS-12264SC	-0.772885	-0.517869	-0.874965	-0.0942958	-0.728918	-0.411903	-0.774921	-0.088417	-0.887598	-0.633301	-0.972785	-0.0950338	-0.567998	3.38656	2.93415	0.3088	0	0	0	CID:2816236
acenocoumarol	-0.404496	-0.564226	-0.76081	-0.0947289	0.946384	-0.749285	-0.373444	-0.0731026	-0.0612761	-0.852145	-0.820661	-0.0927142	0.527363	2.82919	2.93284	0.151203	0	0	1	CID:54676537
pramipexole	0.815454	1.21619	1.65688	-0.039469	1.05408	-0.240719	0.159939	-0.0697068	1.02305	0.835418	1.29358	-0.0619124	0.772791	2.69483	2.92518	0.125425	0	0	0	CID:9964861
dipivefrine	0.338555	-0.117315	-0.0385961	-0.0879361	0.487623	0.00276294	0.119434	-0.0796902	0.439917	-0.0916233	0.00769883	-0.0868461	1.43188	2.35968	2.92456	0.0714161	0	0	0	CID:3105
gentamicin	-0.379659	1.06147	0.727465	-0.0475424	-1.02541	0.183044	-0.420515	-0.0739506	-0.638669	0.94127	0.423874	-0.0561709	0.156153	3.0058	2.92373	0.197563	0	0	0	CID:6602488
BRD-K52695588	0.453186	2.04145	2.29105	0.0541935	0.192075	-0.0955307	-0.12162	-0.0821664	0.448981	1.56878	1.72943	-0.00891464	0.0983078	3.03096	2.92047	0.204175	0	0	0	CID:60138132
triflusal	0.802512	-0.0241826	0.316953	-0.0756824	2.01375	3.90465	4.15059	0.504171	1.30332	2.08774	2.68109	0.0453247	1.02105	2.55483	2.9142	0.0971531	0	0	0	CID:9458
fenthion	0.233164	4.11859	3.71108	0.572441	0.796286	-0.245755	0.0255903	-0.0769891	0.442809	3.13637	3.11508	0.251391	0.405955	2.85719	2.9066	0.164527	0	0	0	CID:3346
TUL-XVIII076	1.76412	-0.106213	0.821682	0.0604685	1.65327	-0.438453	0.264981	-0.0349474	2.02276	-0.32089	0.659991	0.104243	2.00859	2.04289	2.90561	0.0460679	0	0	0	CID:73707370
BRD-A68820570	2.06465	-0.603064	0.481319	0.247013	0.943361	-0.684101	-0.317263	-0.0731708	2.06624	-0.847798	0.154586	0.128482	0.763493	2.66752	2.90009	0.121787	0	0	0	CID:44142079
BRD-K68102868	1.72131	-0.786166	0.0952923	0.0487828	2.00107	1.6153	2.68987	0.0119614	2.09149	0.247617	1.3055	0.146602	1.85651	2.10075	2.8904	0.0419531	0	0	0	CID:3364609
meglitinide	-0.694334	-0.355531	-0.733413	-0.0922867	1.92512	0.154578	1.06524	-0.00153441	-0.0139035	-0.19878	-0.312093	-0.0902093	1.69986	2.17702	2.88787	0.0512533	0	0	0	CID:41214
BRD-K64544620	-0.256617	0.0979941	-0.160875	-0.0826378	-1.6619	-0.17818	-0.936923	-0.0841156	-0.725903	-0.0183662	-0.489348	-0.0866939	-0.652605	3.36753	2.88556	0.294049	0	0	0	CID:54654139
sulfadoxine	0.989788	-0.492987	-0.0332861	-0.0658193	0.562	-0.315374	-0.154403	-0.081594	1.02388	-0.561465	-0.122138	-0.0675119	1.40444	2.3186	2.88129	0.065758	0	0	0	CID:17134
BRD-K38369496	0.0666781	-0.840816	-0.761283	-0.0916031	-1.33696	0.281136	-0.469642	-0.0704945	-0.34853	-0.515667	-0.701479	-0.0941272	0.363401	2.84131	2.87699	0.160754	0	0	0	CID:60184984
andarine	1.84289	2.87142	3.556	0.192867	2.98857	0.225944	1.75108	0.532177	2.49618	2.40101	3.37825	0.488898	2.15673	1.92713	2.87348	0.090342	0	0	0	CID:9824562
BRD-K04585040	-0.962014	0.102338	-0.507403	-0.0825127	-0.606932	-0.316909	-0.657681	-0.086806	-1.01358	-0.0897755	-0.663761	-0.0880981	-0.394864	3.2182	2.87079	0.257909	0	0	0	CID:54638985
homatropine	1.88689	2.75538	3.50553	0.176984	0.7163	1.3443	1.73009	-0.0182673	1.84406	2.91236	3.45975	0.181206	1.85711	2.07563	2.87069	0.0377235	0	0	0	CID:5702065
imipramine	0.515325	-0.669465	-0.432257	-0.0849452	2.34611	-0.439937	0.634923	0.0928552	1.15669	-0.768752	-0.23877	-0.0586016	0.99693	2.49906	2.86034	0.0896869	0	0	0	CID:8228
fursultiamine	0.630744	0.714902	0.992418	-0.0637193	-0.0117305	0.988803	0.912378	-0.0416872	0.540146	1.10098	1.28809	-0.0461369	1.11691	2.43479	2.85761	0.0803793	0	0	0	CID:3002119
bacampicilline	-0.147131	3.54708	3.2561	0.375399	0.00690456	0.488373	0.373096	-0.0624256	-0.124737	3.07889	2.83685	0.234712	-0.0883239	3.035	2.8486	0.207593	0	0	0	CID:73707475
AT-7519	0.883054	0.40089	0.812153	-0.0723579	-1.76362	9.08602	4.65793	3.51483	0.22563	5.22097	4.00103	1.4488	0.152842	2.90927	2.84587	0.172413	0	0	0	CID:11338033
timolol	0.210749	1.13214	1.1796	-0.0444162	0.978362	0.948389	1.43018	-0.0434422	0.478787	1.41034	1.58078	-0.0230732	1.36783	2.29188	2.84505	0.060932	0	0	0	CID:5281056
BRD-K08963966	0.491813	-0.878067	-0.607378	-0.0854465	-0.661127	0.146756	-0.292232	-0.0754376	0.223181	-0.617744	-0.541354	-0.0899368	0.537354	2.71043	2.84283	0.128233	0	0	0	CID:56835480
prilocaine	1.08697	-0.478683	0.0339227	-0.0594302	0.802186	-0.229815	0.0442713	-0.0768502	1.1806	-0.503944	0.0103711	-0.0563045	0.967366	2.45668	2.81392	0.0833777	0	0	1	CID:4906
fludrocortisone-acetate	-0.62297	-0.186228	-0.577627	-0.0892175	0.464721	3.19832	3.37361	0.260925	-0.395879	1.57799	1.23701	-0.00782194	0.621195	2.62405	2.80718	0.109934	0	0	0	CID:73707451
flurofamide	0.967947	1.60306	2.15486	-0.00497152	0.784513	-0.161094	0.104037	-0.0773088	1.07263	1.18544	1.69423	-0.0402908	1.39523	2.22969	2.8058	0.0555027	0	0	0	CID:51173
ganaxolone	1.66245	2.37436	3.17753	0.114382	2.09321	1.14188	2.26095	0.0271932	2.06873	2.50072	3.29485	0.12942	1.27313	2.29043	2.80482	0.060465	0	0	0	CID:6918305
BRD-A21812217	0.434927	-0.603986	-0.417157	-0.08654	-0.58267	-0.652511	-0.892841	-0.0903048	0.197965	-0.831484	-0.708126	-0.090235	0.558524	2.65106	2.80326	0.118265	0	0	0	CID:44142077
cefotiam	1.04419	0.0984865	0.59019	-0.0626924	0.251212	-0.428524	-0.397017	-0.0854226	0.976401	-0.15306	0.235848	-0.0704375	1.36792	2.2388	2.80191	0.056825	0	0	1	CID:12810432
BRD-K48195008	0.522357	0.203607	0.381814	-0.0798076	0.833765	9.55318	4.70618	4.82857	0.703473	5.31646	4.08514	1.49191	0.551258	2.64917	2.79868	0.116546	0	1	0	CID:3285
tocainide	0.923286	0.242504	0.667741	-0.0700153	1.99632	-0.667572	0.205596	0.0106397	1.40214	-0.16774	0.459357	-0.0364325	1.66039	2.0838	2.79646	0.0387568	0	0	0	CID:38945
CGP-20712	-0.0459835	-0.0587009	-0.190798	-0.0865304	1.24485	1.33362	2.01142	-0.018849	0.338392	0.673027	0.711958	-0.0681595	-0.362865	3.10908	2.79553	0.223982	0	0	0	CID:10008573
BRD-K53445087	1.79668	0.617986	1.63144	0.0719405	-0.559886	-0.753218	-0.95244	-0.0902239	1.37874	0.0840704	0.705911	-0.0396674	1.61748	2.09955	2.79151	0.0415906	0	0	0	CID:3464963
fenobam	0.715327	0.24781	0.544716	-0.0785811	-0.579883	1.6272	1.31503	0.000929049	0.440526	1.07472	1.20015	-0.0482022	1.36157	2.22556	2.78836	0.0546336	0	0	0	CID:162834
temefos	-0.0433929	4.18298	3.66388	0.62375	0.0968214	-0.241667	-0.30044	-0.0853731	-0.00800858	3.18969	2.97218	0.27224	0.134752	2.83352	2.77644	0.154701	0	0	0	CID:5392
dutasteride	-0.486026	0.0695385	-0.304223	-0.0834187	1.21859	5.29514	4.41678	1.22379	-0.0489015	2.91243	2.73667	0.18262	1.05651	2.35948	2.77111	0.0708856	0	1	0
CI-976	2.0046	0.0460828	1.14063	0.200697	0.875265	-0.1227	0.189072	-0.0750761	1.9938	-0.0296317	0.950268	0.0935951	1.51668	2.1219	2.76768	0.043794	0	0	0	CID:122327
floctafenine	0.152544	-0.324343	-0.321309	-0.0907384	-0.354623	-0.329857	-0.568096	-0.0870266	0.0238049	-0.435425	-0.486845	-0.0919883	-0.0495153	2.90946	2.76187	0.173773	0	0	0	CID:3360
phenylbutyrate	0.877192	0.762948	1.20267	-0.0618493	0.345141	0.981992	1.10708	-0.0419779	0.860968	1.13544	1.51659	-0.0434186	2.29976	1.7144	2.75915	0.155889	0	0	0	CID:4775
tenoxicam	1.0548	0.592385	1.12981	-0.0619677	0.730269	-0.594728	-0.332603	-0.0784677	1.13104	0.149271	0.629066	-0.0604794	1.05919	2.34195	2.75765	0.0672633	0	0	0	CID:54677971
AC-55649	1.06576	0.495557	1.03101	-0.0610013	2.72032	1.15065	2.58872	0.30346	1.74481	1.01422	1.90648	0.0215086	2.37503	1.66695	2.7514	0.200833	0	0	0	CID:1714884
paromomycin	0.39556	1.89097	2.10701	0.0310358	0.00269283	0.683633	0.581107	-0.0546424	0.341798	1.86977	1.97646	0.0215086	1.02383	2.35213	2.75116	0.0687966	0	0	0	CID:73707499
butacaine	-0.523488	-0.165371	-0.516037	-0.08879	-0.601391	0.0397766	-0.360708	-0.0788189	-0.633876	-0.109794	-0.520259	-0.0885178	0.0637074	2.83089	2.74419	0.153524	0	0	0	CID:2480
meclocycline	-0.157583	5.73216	4.1726	1.74924	1.17938	0.91006	1.50107	-0.0451941	0.222319	5.04076	3.9517	1.2974	0.250645	2.72877	2.73807	0.134068	0	0	0	CID:44483271
pirinixic-acid	0.323709	1.08199	1.19712	-0.0465008	1.14019	-0.682255	-0.226454	-0.0666183	0.625299	0.490651	0.689404	-0.0741751	0.820397	2.42985	2.72975	0.0792075	0	0	0	CID:5694
aclidinium	1.03394	0.987983	1.54854	-0.0509757	1.15896	-0.345198	0.107325	-0.0660273	1.24323	0.597907	1.17139	-0.0520045	2.43162	1.60815	2.72611	0.233869	0	0	0	CID:11434515
butamben	0.210797	-0.385346	-0.344178	-0.0901015	-0.257091	-0.287904	-0.493651	-0.0862895	0.103631	-0.461206	-0.471962	-0.091277	0.563377	2.55314	2.72375	0.09645	0	0	0	CID:2482
lithium-chloride	0.124645	-0.531839	-0.505696	-0.091022	-0.154902	3.8901	3.62846	0.497554	0.0604071	1.67695	1.6146	0.00211872	1.45902	2.08877	2.71529	0.0394544	0	0	0	CID:6610281
PU-H71	-1.11294	0.890323	0.111552	-0.056063	-0.159876	0.861505	0.687243	-0.0470768	-1.00793	1.17153	0.447434	-0.0412365	-0.209662	2.93337	2.71364	0.182232	0	0	0	CID:9549213
lumiracoxib	-0.330186	2.95869	2.71636	0.208953	-0.749319	-0.209629	-0.629601	-0.0847694	-0.512177	2.23523	1.86135	0.0673377	0.352259	2.64779	2.7132	0.115697	0	0	0	CID:151166
K-788-2192	-0.73245	-0.130212	-0.58383	-0.0881814	1.5511	-0.311204	0.344703	-0.0437693	-0.160352	-0.271276	-0.438701	-0.0912914	-0.334047	2.99531	2.71265	0.194364	0	0	0	CID:3342390
dapivirine	0.06786	1.57897	1.57591	-0.00868481	1.89484	-0.528594	0.297035	-0.00657527	0.633912	0.96802	1.20198	-0.0550745	1.02482	2.30515	2.71198	0.063309	0	0	0	CID:214347
AM-1241	-0.0758232	1.98332	1.91742	0.0452499	-0.183159	1.54866	1.45187	-0.00626601	-0.120984	2.40984	2.25215	0.0902846	-0.175631	2.90985	2.70833	0.175147	0	0	0
SIB-1757	1.39225	2.9679	3.46071	0.214126	-0.875603	-0.678941	-1.00625	-0.0910507	0.934228	1.98931	2.41227	0.0336673	1.35692	2.12752	2.7042	0.0456839	0	0	0	CID:6304902
BRD-K00637033	-0.759287	2.24121	1.76705	0.0935247	1.67696	-0.395501	0.322259	-0.0326698	-0.145251	1.56546	1.37392	-0.00922225	-0.160943	2.88969	2.6975	0.169732	0	0	0	CID:60138131
etodolac	1.59023	1.5319	2.44162	0.0117157	2.08507	-0.100931	0.866796	0.0257645	2.004	1.16142	2.19717	0.0970208	1.89511	1.84519	2.69627	0.0196429	0	0	0	CID:73707528
sulforaphane	-0.252707	-0.955693	-0.9592	-0.0939717	1.49326	-0.705219	-0.0821081	-0.0474562	0.235634	-1.13908	-0.897671	-0.0897886	0.798889	2.39983	2.695	0.0752244	0	0	0	CID:5350
CV-1808	1.19671	3.06712	3.45164	0.247013	0.510824	0.303636	0.444982	-0.0696774	1.1867	2.59825	3.02958	0.120375	2.63178	1.46939	2.69448	0.385136	0	0	0	CID:1585
BRD-K19251038	0.661002	-0.154014	0.106178	-0.0808657	-0.0472307	2.8285	2.8645	0.170315	0.555445	1.40401	1.61939	-0.0232954	0.991798	2.29546	2.68943	0.0614018	0	0	0	CID:54638359
acefylline	0.139502	1.65726	1.70547	0.00146521	0.764226	0.217027	0.488219	-0.0727205	0.352331	1.4325	1.52924	-0.0215986	0.438658	2.5748	2.68835	0.104474	0	0	0	CID:69550
lynestrenol	0.161868	-0.319362	-0.312378	-0.0906346	0.501683	14.7457	4.72722	26.998	0.291881	7.70324	4.33255	6.27677	-0.0765916	2.83541	2.68767	0.157088	0	0	0	CID:73707508
PK-11195	1.03748	-0.592298	-0.0994515	-0.063143	2.83715	-0.460293	0.885901	0.36921	1.75592	-0.718487	0.111882	0.0242703	2.55338	1.50102	2.68752	0.331418	0	0	0	CID:1345
salicylic-acid	-0.029061	0.353439	0.207461	-0.0755903	-0.221772	-0.0954777	-0.312281	-0.0821618	-0.0923942	0.22901	0.0283828	-0.0810689	0.442189	2.56993	2.68571	0.102221	0	0	0	CID:338
BRD-K78483792	0.722496	0.510959	0.829461	-0.0706154	-0.0507616	-0.551241	-0.623355	-0.0879387	0.607393	0.108107	0.289236	-0.0832913	0.292007	2.64438	2.68422	0.114018	0	0	0	CID:54657726
alprenolol	-0.0321231	-0.456664	-0.518844	-0.092462	1.76213	-0.266178	0.505666	-0.024331	0.50744	-0.506089	-0.324704	-0.0855	1.48828	2.02407	2.67267	0.0347151	0	0	0	CID:66368
BRD-K38756014	0.869015	1.89316	2.38342	0.0326217	1.05913	2.97747	3.4281	0.217108	1.07074	3.10925	3.3247	0.249217	0.796401	2.37365	2.67146	0.0735715	0	0	0	CID:6439225
GW-9662	1.7695	1.06458	2.08478	0.0637976	1.2888	-0.297105	0.222493	-0.0599318	1.91672	0.684655	1.66532	0.0629059	2.22051	1.64874	2.66934	0.119135	0	0	0	CID:644213
buphenine	0.141024	0.299615	0.253018	-0.0772418	0.0772423	-0.56896	-0.586578	-0.0870244	0.145014	-0.0692002	-0.122492	-0.0876947	0.402107	2.5676	2.66622	0.100017	0	0	0	CID:5702098
isonicotinohydroxamic-acid	1.11119	-0.113689	0.410041	-0.0574848	3.30402	-0.746833	0.826467	1.16231	1.96123	-0.493224	0.447092	0.0821774	2.39896	1.54839	2.66086	0.214667	0	0	0	CID:72967
penciclovir	1.89261	0.594826	1.66699	0.116882	2.91764	1.6911	3.16007	0.443957	2.51749	1.38463	2.66209	0.514358	1.51137	1.99166	2.6548	0.031214	0	0	0	CID:4725
dyphylline	-0.022292	1.14219	1.04136	-0.0434397	0.73223	1.43939	1.84528	-0.0128876	0.203141	1.68326	1.70511	0.00250535	0.736019	2.38327	2.6533	0.074119	0	0	0	CID:3182
benfotiamine	0.74072	0.67488	1.01899	-0.0650523	-0.139816	1.45356	1.36817	-0.0112542	0.596053	1.31999	1.55477	-0.0292406	0.5106	2.49507	2.65108	0.0883903	0	0	0	CID:2320
alaproclate	1.64225	3.3521	3.73836	0.307037	-0.226819	-0.462565	-0.622901	-0.0889443	1.34677	2.41101	2.95782	0.0909378	1.5658	1.95572	2.64757	0.0270159	0	0	0	CID:11957454
benzocaine	-0.0230023	0.212097	0.0729504	-0.0796069	-0.402223	-0.296072	-0.560038	-0.0864579	-0.141987	0.008585	-0.195957	-0.0861105	0.189737	2.65035	2.64457	0.117402	0	0	0	CID:2337
lavendustin-a	0.0381695	0.98984	0.914047	-0.0508808	-1.05255	-0.0747589	-0.642797	-0.0816039	-0.286736	0.745309	0.425209	-0.0657342	0.453336	2.51187	2.64043	0.091666	0	0	0	CID:3894
KU-C103443N	-0.663032	0.248522	-0.238743	-0.0785601	-0.132464	-0.256966	-0.41465	-0.0856449	-0.611766	0.0585977	-0.37657	-0.0851278	-0.934898	3.2112	2.63614	0.251014	0	0	0	CID:13927312
IAA-94	0.221852	-0.885229	-0.728584	-0.089964	0.462761	-0.62797	-0.476799	-0.0829787	0.33177	-1.04147	-0.80021	-0.0885104	0.903727	2.27793	2.63568	0.0600007	0	0	0	CID:656717
melphalan	1.11491	2.53117	3.05733	0.137135	-1.1655	-0.671053	-1.09019	-0.0915036	0.607132	1.64692	1.90135	-0.00159724	-0.874283	3.17924	2.63508	0.237995	1	0	0	CID:460612
hydrochlorothiazide	0.073274	3.04214	2.98107	0.238676	-0.866784	0.874724	0.319449	-0.046399	-0.200051	2.88658	2.64388	0.17434	0.717676	2.36665	2.63073	0.072487	1	0	1	CID:3639
BRD-A56831909	1.23283	-0.581071	0.0177932	-0.0451864	0.00517993	-0.634158	-0.666137	-0.0875647	1.06429	-0.803393	-0.312273	-0.0652056	0.120929	2.66354	2.62563	0.120896	0	0	0	CID:44142078
ethisterone	0.494421	-0.368163	-0.18455	-0.0854028	1.82525	14.3293	4.72733	17.966	0.980486	7.43981	4.33887	5.1168	0.351416	2.54229	2.62185	0.0930087	0	0	0	CID:5284557
perhexiline	-2.68494	0.850296	-0.704738	-0.0586516	2.12966	0.631103	1.72342	0.0358459	-1.66772	1.01543	-0.0606991	-0.0521854	-1.85752	3.66051	2.61975	0.398442	0	0	0	CID:5284439
TUL_XX087	1.80677	-0.736096	0.193116	0.0774459	1.58344	-0.365416	0.304727	-0.040857	2.03832	-0.781426	0.2036	0.114451	1.46395	1.97427	2.61866	0.0293809	0	0	0	CID:22121918
metanephrine	0.105752	-0.67813	-0.627056	-0.0912402	0.268812	-0.350982	-0.321207	-0.0852491	0.172797	-0.72763	-0.644141	-0.0905635	0.317482	2.54765	2.61144	0.0950587	0	0	0	CID:21100
BRD-K53669914	0.450476	-0.0608412	0.0771083	-0.0862423	2.8444	-0.3586	1.00489	0.377406	1.2521	-0.24179	0.300616	-0.0513614	-0.0493594	2.72871	2.607	0.133074	0	0	0	CID:60193374
MLN-2480	-0.912658	3.94181	3.21933	0.507758	-0.697253	-0.275387	-0.660525	-0.0860483	-0.998471	2.98007	2.32631	0.202374	-1.08031	3.24239	2.59878	0.270026	0	0	0	CID:25161177
cefoxitin	0.659551	0.164915	0.424583	-0.0809088	2.31137	0.71129	1.9141	0.0803015	1.27047	0.514704	1.09863	-0.0494812	2.0169	1.67105	2.59869	0.0484158	0	0	1	CID:23667300
Gossypetin	3.12362	0.0605297	1.8657	5.63923	2.32067	-0.737415	0.301499	0.0826783	3.39736	-0.349863	1.44914	9.46668	3.73166	0.792933	2.59144	7.63706	0	0	0	CID:5280647
SQ-22536	0.958456	2.07892	2.60534	0.0633137	0.425472	-0.360818	-0.259542	-0.0834636	0.955413	1.45537	1.9051	-0.0195862	1.05106	2.15136	2.59015	0.0484158	0	0	0	CID:5270
zalcitabine	0.94727	3.98763	3.83721	0.527897	0.512485	-0.669162	-0.490447	-0.0823394	0.972205	2.80396	3.09033	0.156768	0.32262	2.51957	2.58897	0.092335	0	0	1	CID:24066
butabindide	0.84281	-0.00645247	0.358929	-0.0740857	1.15446	1.28609	1.90954	-0.0216346	1.0771	0.688846	1.16904	-0.0644814	1.28114	2.03184	2.58767	0.0353721	0	0	0	CID:5023925
D-609	2.47436	-0.162659	1.21326	0.886931	2.34347	2.99436	3.82899	0.21895	2.84461	1.48664	2.89337	1.20192	2.94023	1.18512	2.58319	0.868598	0	0	0	CID:45479729
BRD-K08703257	3.16626	-0.411863	1.38391	8.10025	3.79919	-0.597099	1.27737	3.51483	3.88311	-0.649094	1.42045	57.3153	3.96867	0.655084	2.57582	26.9755	0	0	0	CID:1645
lamivudine	0.258013	0.30388	0.326283	-0.0771009	0.765361	-0.627697	-0.346229	-0.0778305	0.454844	-0.0975092	0.0100016	-0.0865435	0.418698	2.45556	2.57542	0.08277	0	0	1	CID:60825
mericitabine	0.960737	3.3398	3.52932	0.30126	-0.0383715	-0.526143	-0.598582	-0.0878432	0.816512	2.36694	2.6864	0.0839873	0.487866	2.41842	2.57359	0.0763441	0	0	0	CID:16122663
olmesartan	1.10872	5.51841	4.2718	1.5858	1.29883	-0.29909	0.225628	-0.0592804	1.35017	4.21865	3.89451	0.838241	1.51095	1.89119	2.56627	0.0209421	1	0	0	CID:130881
BRD-A74983348	1.15113	1.3283	1.98355	-0.0322382	2.19918	3.54801	4.05085	0.361292	1.66015	2.96878	3.43425	0.197576	1.79291	1.74318	2.56184	0.00326446	0	0	0	CID:24747150
estradiol	1.34127	1.41778	2.18835	-0.0252162	1.29106	3.75937	3.94568	0.449431	1.54826	3.15385	3.49992	0.258078	2.0684	1.60285	2.56134	0.063309	0	0	0	CID:13791
reichstein	0.354415	-0.392249	-0.278011	-0.08792	0.668709	4.15491	3.9836	0.665304	0.508586	1.93064	2.12993	0.0274531	0.691992	2.2996	2.55998	0.0623497	0	0	0	CID:227112
BRD-K63697730	2.1558	0.456061	1.68349	0.331896	0.240701	3.07128	3.1925	0.240738	1.93143	2.01923	2.90929	0.0678448	3.22736	1.01236	2.55906	1.90715	0	0	0	CID:23955913
BRD-K63784565	2.21331	7.89947	4.48672	4.31407	1.37955	-0.54716	0.0161912	-0.0542933	2.32685	5.97467	4.29421	2.19369	1.99153	1.63559	2.55574	0.0419531	0	0	0	CID:97226
KI-20227	1.23689	1.54393	2.25305	-0.011983	1.10153	-0.47424	-0.0484283	-0.0680044	1.40074	0.969537	1.66075	-0.0366635	1.53602	1.86651	2.55559	0.0173742	0	0	0	CID:57345770
aminoresveratrol	0.30117	-0.077171	-0.0215079	-0.0869832	-0.738227	-0.0273539	-0.477105	-0.0804404	0.0354288	-0.0760117	-0.182948	-0.0878409	0.655494	2.31176	2.5543	0.0647695	0	0	0	CID:46191176
BRD-K32112425	1.15044	-0.808862	-0.234733	-0.053543	2.11979	0.551112	1.62768	0.0335724	1.63544	-0.344627	0.412652	-0.00195445	1.00116	2.12435	2.54349	0.0453019	0	0	0	CID:49835842
SKF-104078	0.382953	0.120503	0.215724	-0.0819966	0.984698	-0.248506	0.116883	-0.0718446	0.629155	-0.038448	0.15821	-0.0828396	0.0207014	2.6175	2.53968	0.108345	0	0	0	CID:122295
ribostamycin	-0.104935	1.91548	1.82806	0.0362462	0.0133129	0.598929	0.494849	-0.0579081	-0.0864045	1.84352	1.70296	0.0186059	0.561388	2.34198	2.53857	0.0677713	0	0	0	CID:73707473
dimesna	-0.374985	1.80213	1.53672	0.018787	0.813514	0.216079	0.513857	-0.0727557	-0.0761872	1.54697	1.39551	-0.0102832	0.382211	2.42817	2.53434	0.0786273	0	0	0	CID:65626
mesalazine	1.05032	0.357247	0.870811	-0.0624056	-1.05396	-0.338516	-0.838803	-0.0871596	0.585322	0.10089	0.269917	-0.0838524	0.10279	2.56658	2.53132	0.0992934	0	0	0	CID:4075
C-1	0.958009	-0.821949	-0.343371	-0.0679455	-0.409626	-0.605314	-0.799263	-0.0897191	0.701427	-0.979016	-0.611267	-0.0811694	1.17369	2.02257	2.53066	0.034389	0	0	0	CID:3545
BRD-K36596745	-0.206959	-0.20643	-0.399248	-0.0896392	-0.216254	-0.263658	-0.456129	-0.0858187	-0.244073	-0.306115	-0.503096	-0.0918	-0.248868	2.74146	2.52815	0.138127	0	0	0	CID:54646155
bentazepam	-0.948411	2.67564	2.10464	0.161493	-1.44445	-0.149097	-0.843003	-0.0833542	-1.2562	2.04324	1.21879	0.0405028	-0.913857	3.07075	2.52087	0.212868	0	0	0	CID:135412795
ST-638	-0.126895	2.67278	2.56747	0.16028	-0.157044	-0.319975	-0.47861	-0.0868518	-0.157072	1.94876	1.77124	0.0289531	0.491494	2.35389	2.51732	0.069314	0	0	0	CID:5353962
methoprene-acid	0.580807	0.95391	1.22172	-0.05276	0.834028	2.91897	3.304	0.193393	0.753935	2.3322	2.62709	0.08099	0.989992	2.09748	2.51414	0.0408712	0	0	0	CID:5353760
cinaciguat	-0.478385	0.17563	-0.20761	-0.0806302	1.71946	0.337021	1.15577	-0.0283953	0.109795	0.321255	0.22464	-0.0788669	1.18631	1.99764	2.51391	0.0318368	0	0	0
BRD-K96834847	-0.879783	-0.749835	-1.05481	-0.0960901	-0.351769	-0.40532	-0.627053	-0.0882875	-0.865211	-0.813863	-1.06825	-0.096016	-0.494914	2.84707	2.51078	0.163257	0	0	0	CID:121249
theophylline	0.91398	1.3764	1.88878	-0.0291321	0.781182	0.50622	0.815953	-0.0618333	1.02509	1.36562	1.85328	-0.0258679	1.53204	1.81765	2.50975	0.0126324	0	0	0	CID:9433
BRD-A39747742	0.622865	0.921072	1.21273	-0.0542188	0.380596	5.47372	4.36564	1.36668	0.652497	3.68467	3.51477	0.50779	1.2809	1.94212	2.50709	0.0250173	0	0	0	CID:13791
roscovitine	1.63013	-0.19974	0.637661	0.0219744	0.845484	-0.0200456	0.279749	-0.0758014	1.66196	-0.169353	0.607268	0.00309064	1.9122	1.61941	2.50486	0.0230814	0	0	0	CID:160355
BRD-K29506255	-1.33955	0.177218	-0.6203	-0.0805771	-1.8443	-0.649436	-1.26533	-0.0915457	-1.71479	-0.209773	-0.996273	-0.0904014	-1.79838	3.50105	2.50417	0.360553	0	0	0	CID:53338849
caffeic-acid	-2.27707	-0.643857	-1.39892	-0.0954237	0.0792211	-0.522915	-0.548608	-0.0869956	-1.93881	-0.793201	-1.34506	-0.0959227	-1.91307	3.5569	2.50205	0.372524	0	0	0	CID:5281787
pralidoxime	0.586191	0.940104	1.21006	-0.0534572	0.195343	0.934233	0.967782	-0.0439314	0.564627	1.25028	1.46213	-0.0354921	0.645879	2.25692	2.5004	0.0581703	0	0	0	CID:4884
sulfanitran	1.00221	2.11161	2.65757	0.0682823	-0.324619	-0.664068	-0.810882	-0.089373	0.765346	1.31768	1.65233	-0.0296181	0.803613	2.17428	2.49802	0.0508413	0	0	0	CID:5334
ZD-7155	0.78476	6.1617	4.33486	2.02367	0.255197	-0.373694	-0.347363	-0.0853584	0.753975	4.68898	3.93612	1.00116	1.54977	1.79022	2.49298	0.0104043	0	0	0	CID:4673492
spectinomycin	1.49834	2.74321	3.36105	0.174277	0.660485	-0.58374	-0.353738	-0.080005	1.49216	1.86234	2.5786	0.0207033	1.869	1.62449	2.48953	0.0144817	0	0	0	CID:15541
BRD-K19653414	0.318445	-0.551527	-0.43009	-0.0885718	0.688025	-0.222837	-0.00512665	-0.0793705	0.483434	-0.557996	-0.378749	-0.0859441	-0.222007	2.67896	2.48376	0.122685	0	0	0	CID:108051
isoxsuprine	0.616239	-0.849615	-0.529291	-0.0821587	0.949424	-0.114479	0.23571	-0.0729419	0.81953	-0.736123	-0.370325	-0.077003	1.38953	1.86058	2.483	0.0168819	0	0	0	CID:5702076
norgestimate	-1.10453	0.819555	0.0481607	-0.059793	0.97376	5.57841	4.44701	1.45038	-0.656412	3.66058	3.05052	0.488898	-0.798708	2.96937	2.4818	0.18817	0	1	0	CID:73707471
methyl-fasudil	0.965458	-0.746584	-0.274989	-0.0672418	1.1498	-0.609087	-0.154003	-0.0663625	1.18141	-0.921234	-0.355715	-0.0562092	0.894548	2.10928	2.48079	0.0423174	0	0	0	CID:9951687
sulfapyridine	1.13591	-0.119572	0.418877	-0.0549978	0.857946	0.00456512	0.312003	-0.0754563	1.23971	-0.0924423	0.443362	-0.0521403	1.52553	1.78863	2.48029	0.0101865	0	0	0	CID:5336
BRD-K18639483	0.374555	-0.330189	-0.213245	-0.0876117	1.83835	-0.504654	0.292513	-0.0144607	0.88115	-0.534385	-0.169131	-0.0748692	1.04512	2.02797	2.4763	0.0350428	0	0	0	CID:54657563
BRD-K32188552	0.678223	-0.931732	-0.56496	-0.0804076	0.13381	-0.726289	-0.687428	-0.0865692	0.625275	-1.13143	-0.749955	-0.0829245	0.921571	2.08892	2.47471	0.0398059	0	0	0	CID:1969
MLN-8054	0.508359	2.5996	2.82896	0.148726	2.23546	0.205675	1.30052	0.0591166	1.11709	2.17432	2.66605	0.0577926	0.767674	2.16618	2.47397	0.0500239	0	0	0	CID:11712649
KUC104240N	-0.592235	-0.64001	-0.885568	-0.0953946	0.521344	-0.448777	-0.295664	-0.0822215	-0.352193	-0.750143	-0.860185	-0.0944655	-0.157654	2.62835	2.46731	0.111549	0	0	0	CID:1282817
BRD-A99911370	0.89356	-0.604358	-0.186754	-0.071821	-0.120836	-0.666831	-0.738602	-0.0883459	0.733556	-0.839506	-0.491703	-0.0801581	-0.196242	2.63342	2.45396	0.112366	0	0	0	CID:44142080
hydroxyprogesterone	-0.493741	-0.29567	-0.603385	-0.0913112	-0.190702	5.07032	4.17219	1.03104	-0.48352	2.50125	2.14409	0.108054	-0.43015	2.75184	2.45374	0.141266	0	0	0
VUF-5681	1.93754	-0.277315	0.746887	0.149836	0.901507	-0.182078	0.141953	-0.0743482	1.94396	-0.318357	0.616676	0.074174	2.02874	1.49867	2.44842	0.0516677	0	0	0	CID:10330240
nelarabine	0.893303	2.61563	3.02276	0.152085	0.0506648	0.92625	0.877092	-0.0445176	0.785425	2.57586	2.84253	0.114451	1.48593	1.77387	2.44826	0.0072251	0	0	0	CID:3011155
BRD-K63424643	-0.450751	-0.868335	-0.976664	-0.0949527	-0.565078	0.379582	-0.0291727	-0.0666907	-0.560158	-0.484388	-0.761866	-0.0938576	-0.459249	2.75391	2.44202	0.142331	0	0	0	CID:54637686
BRD-K47128441	1.71951	-0.627715	0.250028	0.0475866	0.430011	0.0991951	0.188137	-0.0771342	1.61283	-0.4447	0.299924	-0.00522648	2.28686	1.35676	2.43829	0.150058	0	0	0	CID:708538
BRD-K57353465	-0.729528	1.79403	1.30143	0.0180153	-1.55404	-0.444822	-1.07119	-0.0889727	-1.10081	1.18392	0.407306	-0.0403593	-0.113224	2.57272	2.43679	0.103718	0	0	0	CID:46829332
FH-535	-0.399094	1.75843	1.47387	0.0140595	0.438834	0.293811	0.39601	-0.0700273	-0.210766	1.55423	1.32266	-0.00967992	0.0630087	2.48032	2.43401	0.0852256	0	0	0	CID:3463933
BRD-K96213252	0.76696	1.93876	2.36981	0.0390061	1.22666	-0.446089	0.0404444	-0.0629987	1.03365	1.29811	1.78867	-0.0319808	1.67203	1.65996	2.43022	-0.0063944	0	0	0	CID:727425
ginsenoside	1.95329	0.339997	1.42928	0.161493	0.783833	0.771892	1.11781	-0.0509605	1.9218	0.68637	1.6701	0.0648468	1.04185	1.96508	2.41667	0.0281874	0	0	0	CID:100018
celiprolol	0.677584	0.62898	0.928782	-0.0665327	-0.126146	1.33839	1.24453	-0.018501	0.545781	1.22142	1.42015	-0.0377207	0.260352	2.36032	2.41553	0.0719498	0	0	0	CID:2663
ORG-9768	0.638492	1.41827	1.76235	-0.0251103	0.692899	-0.569037	-0.326399	-0.0792679	0.76081	0.818654	1.11817	-0.0625791	0.2955	2.33715	2.41056	0.0667585	0	0	0	CID:22152353
sulpiride	1.90865	0.145712	1.18818	0.123839	-0.391585	-0.189132	-0.467283	-0.0843246	1.52637	0.0135987	0.718788	-0.0199485	1.86029	1.54221	2.40952	0.0117303	0	0	0	CID:5355
mevastatin	-2.35694	-0.0160049	-1.1275	-0.0855386	2.80886	9.30872	4.71467	3.77289	-1.17872	5.01025	3.65786	1.26406	-1.2264	3.10752	2.40897	0.222075	0	0	0	CID:40488233
isoflupredone	-0.530421	0.0249786	-0.364191	-0.0845599	0.191159	2.82851	2.97018	0.17165	-0.399182	1.54608	1.20085	-0.0104328	0.10774	2.42516	2.4038	0.0780509	0	0	0	CID:51397657
toltrazuril	1.91445	-0.472047	0.526216	0.128415	0.80008	-0.687796	-0.383663	-0.0768995	1.89326	-0.745802	0.159425	0.0573433	1.73813	1.59283	2.39892	-0.00984934	0	0	0	CID:68591
BRD-K26548821	1.056	-0.897394	-0.35863	-0.0618493	1.356	-0.578666	-0.0261848	-0.0557228	1.32207	-1.02452	-0.375809	-0.0446317	1.2322	1.84426	2.39402	0.0154297	0	0	0	CID:1257
BRD-K86682249	1.88874	0.492689	1.55425	0.112747	1.81269	0.931518	1.88168	-0.017677	2.17861	0.893697	2.03021	0.197576	2.17181	1.36554	2.3921	0.0957518	0	0	0	CID:2861757
nalmefene	-1.03822	-0.278434	-0.819304	-0.0910143	1.27854	3.59425	3.86321	0.394692	-0.506693	1.71845	1.32088	0.00632519	0.0893111	2.42182	2.39193	0.0774783	0	0	0
BRD-K79657514	-0.668565	-0.0528858	-0.494197	-0.0863949	0.115765	0.16483	0.0952802	-0.0746026	-0.541158	0.0469653	-0.35358	-0.0853813	-0.170832	2.54913	2.38755	0.0957518	0	0	0	CID:54649473
BRD-K18953385	1.41228	0.263597	0.999337	-0.022931	1.81058	1.86814	2.83665	0.0238183	1.76725	1.21726	2.12226	0.0265694	1.60657	1.64366	2.384	-0.00837963	0	0	0	CID:2160985
estriol	0.481796	0.511397	0.67877	-0.0705785	1.87408	2.63634	3.47415	0.132642	0.984429	1.82846	2.28855	0.0175837	2.13281	1.37615	2.38349	0.0858499	0	0	0	CID:3269
PF-02545920	0.566869	3.12863	3.25587	0.262624	3.66163	-0.558717	1.24261	2.75424	1.60062	2.18176	2.89165	0.0596151	0.821424	2.03517	2.37761	0.035703	0	0	0	CID:11581936
BRD-K04251331	1.41154	-0.286076	0.413632	-0.0230428	1.02983	2.09387	2.68278	0.0525717	1.5295	0.902783	1.66644	-0.0189752	1.59082	1.64341	2.37626	-0.0085288	0	0	0	CID:54632048
nitrocaramiphen	1.83257	1.37479	2.42722	0.0851426	1.43476	0.199066	0.838255	-0.0511229	2.01541	1.19861	2.23911	0.100568	0.696404	2.09612	2.37528	0.0405143	0	0	0	CID:3941250
omeprazole	0.53516	1.5755	1.86487	-0.00914854	0.368859	0.449891	0.526111	-0.0639638	0.573335	1.49326	1.72337	-0.0157812	1.50315	1.68257	2.37125	-0.00366217	0	0	0	CID:4594
pomalidomide	1.50632	-0.858191	-0.0914974	-0.00694459	1.014	-0.608546	-0.216734	-0.0709732	1.6064	-1.00953	-0.229	-0.00621619	1.49698	1.68231	2.36805	-0.00382737	0	0	0	CID:134780
BRD-A79058669	-0.733823	-0.827937	-1.05059	-0.0958053	0.732883	-0.429772	-0.181427	-0.0784044	-0.410004	-0.889048	-0.9657	-0.0947179	-0.235233	2.55855	2.36567	0.0978614	0	0	0	CID:913
BRD-K41444660	-0.0893075	-0.563651	-0.626864	-0.0929374	0.274794	-0.111606	-0.0975268	-0.0825963	0.00646791	-0.5076	-0.549986	-0.0921353	0.386285	2.24198	2.36448	0.0577193	0	0	0	CID:54651313
fomepizole	1.02716	-0.949734	-0.416287	-0.0638541	1.39784	-0.73167	-0.152559	-0.0533955	1.30992	-1.14862	-0.48077	-0.0459104	2.31607	1.26132	2.36291	0.165809	0	0	0	CID:11957593
ifosfamide	0.504975	4.25323	3.83989	0.683494	-0.689733	-0.743356	-0.988089	-0.0906171	0.225836	2.97473	2.90883	0.199159	0.396695	2.23155	2.35961	0.055941	1	0	0	CID:3690
enoxacin	0.776183	-0.60259	-0.246057	-0.0768748	1.93512	0.248728	1.17814	0.000569448	1.25674	-0.344071	0.202848	-0.0509865	1.28117	1.7823	2.3591	0.00847422	0	0	0	CID:3229
meropenem	0.628625	-0.0436955	0.195584	-0.081832	1.51115	-0.677193	-0.0464713	-0.0463007	1.00079	-0.400093	0.0132132	-0.0691079	1.23748	1.80044	2.35529	0.0115071	0	0	0	CID:441130
benzohydroxamic-acid	1.48276	-0.114949	0.636059	-0.012558	0.700805	-0.750575	-0.479722	-0.079125	1.49099	-0.496243	0.182631	-0.0249229	1.77054	1.52923	2.35455	-0.00480663	0	0	0	CID:10313
diazepam	0.21251	2.25036	2.3572	0.0955661	-0.879828	0.873383	0.311192	-0.046448	-0.0840023	2.25742	2.12463	0.0704262	0.244449	2.30055	2.35183	0.0628279	1	0	1	CID:3016
nisoldipine	-0.677623	1.31411	0.811415	-0.033358	-1.31082	-0.0617323	-0.731438	-0.081225	-0.982193	1.00972	0.299663	-0.0527643	-1.15291	3.00395	2.34662	0.195955	0	0	0	CID:4499
daminozide	1.64993	-0.875024	-0.0290463	0.0273767	1.47546	-0.719296	-0.104079	-0.0486061	1.87033	-1.08265	-0.163626	0.0508935	2.35156	1.22342	2.34407	0.177938	0	0	0	CID:15331
cyproterone	-0.240673	0.489026	0.219036	-0.0714233	1.37033	1.98411	2.74017	0.0399316	0.208673	1.45876	1.47164	-0.0192207	0.562383	2.12417	2.33751	0.0449219	0	0	0	CID:73707455
Ro-04-6790	0.822169	-0.178025	0.174884	-0.0748858	-0.552974	1.34166	1.00511	-0.0183843	0.540794	0.582652	0.736178	-0.0715118	1.24165	1.77597	2.33409	0.00743125	0	0	0	CID:5312145
prochlorperazine	-0.675433	0.797065	0.272396	-0.0606899	2.48688	0.289431	1.53931	0.147251	0.172987	0.788817	0.736162	-0.0636615	0.515937	2.14382	2.33379	0.0472324	0	0	0	CID:4917
LY-364947	2.26157	0.0609625	1.32165	0.409579	-0.404016	-0.694592	-0.860336	-0.089699	1.82682	-0.326413	0.540525	0.0376881	2.83212	0.965584	2.33073	0.614144	0	0	0	CID:447966
benidipine	-1.33541	-0.126464	-0.834098	-0.0881463	-0.900664	0.124923	-0.416818	-0.0762931	-1.42466	-0.0329677	-0.784266	-0.0870134	-0.911267	2.86063	2.32692	0.165809	0	0	0	CID:656667
fillalbin	2.00995	4.11513	4.08794	0.564585	0.792955	0.315932	0.611487	-0.0691511	1.97341	3.43671	3.73955	0.356304	1.55015	1.60836	2.32351	-0.0118281	0	0	0	CID:933171
BRD-A21481508	0.895912	-0.166682	0.228835	-0.0716321	1.79137	2.25861	3.16322	0.072991	1.3163	1.08644	1.73344	-0.0453941	1.85851	1.45155	2.32315	0.0110633	0	0	0	CID:24747278
guvacine	0.730196	-0.314217	-0.00817239	-0.0786648	0.223446	-0.521497	-0.487919	-0.0857089	0.697294	-0.530796	-0.255574	-0.0812854	0.449364	2.16548	2.32226	0.0496186	0	0	0	CID:3532
BRD-K74176882	2.65771	-0.162078	1.33142	1.29744	-0.1324	-0.00990117	-0.193629	-0.0800347	2.25077	-0.133986	0.992604	0.258078	1.13768	1.81394	2.32002	0.0124055	0	0	0	CID:201986
moxisylyte	1.3493	0.797204	1.54192	-0.0320627	1.88475	4.48227	4.30716	0.852773	1.73548	3.05137	3.50121	0.225062	2.07948	1.33481	2.31873	0.0672633	0	0	0	CID:152946
BRD-K92159000	-1.05891	-0.334758	-0.86477	-0.091977	0.2534	-0.408972	-0.37908	-0.0853848	-0.835851	-0.486382	-0.864881	-0.0938679	-0.814931	2.79994	2.31565	0.148924	0	0	0	CID:159642
metoclopramide	1.7985	0.503492	1.50861	0.0741019	2.37157	-0.523875	0.556987	0.102009	2.27054	0.116947	1.27306	0.265023	1.10603	1.82459	2.31485	0.0140137	0	0	1	CID:4168
BRD-K80672993	3.12739	-0.686985	1.058	6.27727	2.02647	-0.501807	0.394777	0.0156486	3.31126	-0.816042	0.899305	5.63879	2.85159	0.936922	2.31281	0.697964	0	0	0	CID:60138087
lobenzarit	0.579511	-0.481083	-0.240493	-0.0831928	1.79554	0.0866225	0.914843	-0.0195359	1.04482	-0.335101	0.0974087	-0.0662364	1.87845	1.42987	2.31212	0.017622	0	0	0	CID:3946
BRD-K20152659	1.09561	0.137475	0.66336	-0.058686	1.94791	1.28523	2.33468	0.00333199	1.53598	0.802623	1.56484	-0.0178527	1.83771	1.4493	2.31093	0.00681519	0	0	0	CID:5280581
etretinate	0.235384	1.08916	1.14834	-0.0461071	-1.07731	3.98702	3.3859	0.517855	-0.124263	3.01586	2.78663	0.215948	0.234495	2.26023	2.30864	0.0590801	0	0	0	CID:5282375
BRD-K80602561	-1.06063	-0.680839	-1.07571	-0.0956914	1.52469	0.517416	1.25037	-0.0453477	-0.45126	-0.261195	-0.55771	-0.0911527	-0.698612	2.73194	2.30705	0.13608	0	0	0	CID:44488070
BRD-K55896440	-0.318347	-0.0460272	-0.319114	-0.0861925	0.704708	0.178025	0.414401	-0.0740776	-0.0604148	0.0595294	-0.110333	-0.0850998	-0.384712	2.57168	2.30608	0.102967	0	0	0	CID:54649344
MMPX	1.66851	0.408451	1.32187	0.0326217	1.00574	0.105475	0.498263	-0.0712525	1.74371	0.381107	1.23969	0.021239	2.20026	1.25579	2.30175	0.108345	0	0	0	CID:155806
benzoic-acid	1.76886	0.00481435	0.944937	0.0633137	3.42612	0.974843	2.75839	1.49592	2.56523	0.529842	1.88151	0.605825	2.64008	1.03112	2.30027	0.412502	0	0	0	CID:243
octopamine	0.51003	0.462339	0.644198	-0.0724073	-0.0804253	0.345179	0.178482	-0.0679047	0.415231	0.553222	0.631867	-0.0722227	0.110293	2.31434	2.30011	0.0652623	0	0	0	CID:4581
EMD-84	1.56102	8.42725	4.48989	5.63923	-0.199507	-0.355581	-0.525819	-0.087463	1.28504	6.49695	4.28929	2.91897	0.830893	1.94195	2.29357	0.024737	0	0	0	CID:9892554
formoterol	0.710247	1.35142	1.73585	-0.0310819	2.50058	2.78178	3.75713	0.162577	1.37163	2.57368	3.08587	0.11363	0.0991355	2.31051	2.29101	0.0642798	0	0	0	CID:3034756
mecillinam	-0.0504066	-0.600401	-0.637306	-0.0926337	0.476413	-0.59144	-0.440143	-0.0828069	0.101221	-0.795685	-0.720995	-0.0913131	0.402526	2.15427	2.28877	0.0492155	0	0	0	CID:36273
BRD-A20131130	1.15408	3.90865	3.85418	0.488865	3.33257	-0.410108	1.22429	1.22379	2.00688	2.88105	3.4917	0.171686	2.91922	0.876043	2.28734	0.761162	0	0	0	CID:69621407
sulbutiamine	0.370245	0.0554293	0.144304	-0.08381	1.30364	1.14371	1.83443	-0.0332159	0.715042	0.661134	0.922514	-0.0686814	1.12728	1.78502	2.28726	0.0088972	0	0	0	CID:3002120
temazepam	0.781441	2.48025	2.86265	0.129353	1.18642	-0.397705	0.068504	-0.0648568	1.03391	1.75401	2.24409	0.0108822	0.537827	2.08261	2.28587	0.0384107	0	1	0	CID:5391
ML-141	-0.602666	0.241403	-0.213824	-0.0788098	-2.05947	-0.285902	-1.12655	-0.0862288	-1.14493	0.0373332	-0.624982	-0.0855321	-1.64008	3.1854	2.28386	0.240097	0	0	0	CID:2950007
navitoclax	1.01218	-0.468903	0.00167033	-0.0647211	1.67892	6.05847	4.56357	1.70843	1.38237	2.89695	3.30189	0.177046	2.95049	0.846906	2.27456	0.90441	0	0	0	CID:24978538
coumarin	2.03979	0.850271	2.02732	0.223139	2.10077	1.25456	2.38194	0.0289518	2.3963	1.35183	2.57538	0.360008	2.21143	1.22033	2.27311	0.110739	0	0	0	CID:323
chlorpyrifos	0.99956	3.88348	3.80668	0.482824	-1.29542	-0.281923	-0.883344	-0.0861573	0.468246	2.93025	2.97778	0.189908	-0.0146837	2.34842	2.27192	0.0682824	0	0	1	CID:2730
lavendustin-c	1.48874	1.9097	2.73039	0.0352386	-0.519239	-0.633725	-0.858109	-0.0900971	1.12565	1.1738	1.7131	-0.0410362	0.924435	1.87168	2.27161	0.0186237	0	0	0	CID:3896
BH3I-1	1.3944	1.25393	2.05378	-0.0252162	-0.719673	-0.452519	-0.800955	-0.0891034	0.983442	0.751087	1.17948	-0.0654656	1.55558	1.55061	2.27075	-0.0160346	0	0	0	CID:5720188
procainamide	0.818205	-0.138915	0.211219	-0.0750378	0.644092	-0.479808	-0.268246	-0.0803149	0.900897	-0.369161	-0.0100032	-0.0740585	0.2121	2.23163	2.27024	0.0563818	0	0	1	CID:4913
diflunisal	2.01798	0.900719	2.06601	0.214126	1.1375	-0.328622	0.113202	-0.0667627	2.08497	0.537589	1.6099	0.140255	1.50515	1.5705	2.26525	-0.0148935	0	0	0	CID:3059
BRD-K47664103	0.907754	0.244249	0.659925	-0.071105	1.24241	-0.513638	-0.0182058	-0.062191	1.1598	-0.0832937	0.407311	-0.0582899	1.16789	1.74072	2.26441	0.00269585	0	0	0	CID:54660825
myriocin	1.55197	-0.437871	0.342493	0.00320849	0.654939	-0.41113	-0.200343	-0.0801173	1.53671	-0.569388	0.13691	-0.0177261	2.75908	0.929801	2.26084	0.510075	0	0	0	CID:73707382
levobunolol	-0.603776	0.4658	-0.00924295	-0.0721921	1.40813	1.56151	2.34106	-0.00500776	-0.0928367	1.2123	1.02735	-0.0383099	0.608028	2.02005	2.25988	0.0334203	0	0	0	CID:39468
LY-341495	0.951729	2.8157	3.19532	0.186887	0.59003	-0.720392	-0.500794	-0.0811471	0.999578	1.84614	2.31326	0.0188642	1.73778	1.44217	2.25527	-0.00999368	0	0	0	CID:9819927
cortisone	0.445623	-0.498942	-0.323849	-0.086346	0.535331	3.24646	3.43291	0.275776	0.546705	1.35576	1.56334	-0.0265872	1.1994	1.70381	2.24415	-0.000586445	0	0	0	CID:222786
bambuterol	1.62941	-0.103903	0.739362	0.0214316	2.56293	0.709045	2.04952	0.193393	2.1829	0.300129	1.41633	0.202374	1.02622	1.79058	2.24308	0.0106231	0	0	0	CID:54766
BRD-K03070961	1.86315	0.137475	1.15	0.101223	1.39655	1.28523	2.0414	-0.0221154	2.03017	0.802623	1.85371	0.108054	1.69296	1.4493	2.24014	-0.0165319	0	0	0
BRD-K61192129	0.778899	0.368334	0.711748	-0.0752154	0.0196759	3.01697	3.0579	0.224609	0.677397	1.92029	2.21186	0.0268627	1.50358	1.53924	2.23418	-0.0169009	0	0	0	CID:24086889
edoxudine	1.85394	2.58314	3.39132	0.143322	0.0838231	-0.587152	-0.598472	-0.0869645	1.62358	1.73345	2.53004	0.00801754	0.937586	1.81773	2.22576	0.0128603	0	0	0	CID:66377
resveratrol	2.82008	0.325705	1.95727	2.02367	1.06122	0.388008	0.840518	-0.0663625	2.75322	0.467884	1.92575	1.02281	2.63072	0.957199	2.22421	0.380857	0	0	0	CID:445154
altizide	0.36957	-0.440322	-0.311806	-0.0876743	-0.0083448	0.73717	0.63374	-0.0524218	0.316037	0.0482843	0.0736191	-0.0853541	1.04366	1.7575	2.2195	0.00560435	0	0	0	CID:2122
GDC-0199	1.4094	-0.39499	0.301366	-0.0234872	1.17707	-0.467238	-0.00481553	-0.065394	1.57237	-0.565628	0.159706	-0.0121193	2.36667	1.0863	2.21947	0.186662	0	0	0	CID:49846579
acepromazine	0.137777	-0.18862	-0.210658	-0.0892544	1.62641	-0.446234	0.242962	-0.0374792	0.612671	-0.390496	-0.174953	-0.083182	0.774973	1.88458	2.21048	0.0201592	0	0	0	CID:6077
PF-04457845	-0.834994	-0.684255	-1.00126	-0.0957221	1.03484	-0.282997	0.107418	-0.0703826	-0.405512	-0.695806	-0.844485	-0.0946925	1.73907	1.39275	2.2078	-0.0094135	0	0	0	CID:24771824
pseudoephedrine	0.161343	-0.835727	-0.718563	-0.0906455	-0.327638	-0.658942	-0.808297	-0.0893784	0.0395774	-1.01889	-0.89125	-0.09187	1.17766	1.67669	2.20695	-0.00448248	0	0	0	CID:6710657
TUL_XIX003	1.61729	-0.449204	0.369923	0.0180153	0.139374	-0.576656	-0.567773	-0.086538	1.43646	-0.6677	-0.00844991	-0.0321562	1.74993	1.38273	2.20339	-0.00777798	0	0	0	CID:67243342
milrinone	0.273634	-0.812842	-0.654147	-0.0892208	1.20751	-0.564096	-0.0838959	-0.0637708	0.602572	-0.949547	-0.630312	-0.0833725	0.957009	1.78172	2.2002	0.00826399	0	0	0	CID:4197
pranidipine	0.0117023	3.69003	3.4087	0.428569	-0.592055	2.56916	2.34804	0.12323	-0.169708	4.31514	3.59849	0.904296	-0.554183	2.5468	2.19866	0.0943705	0	0	0
bemesetron	0.764877	4.26716	3.90443	0.694419	1.59647	0.348539	1.09879	-0.0398154	1.14415	3.57498	3.59676	0.438639	1.12242	1.69313	2.19561	-0.00180601	0	0	0	CID:1683
BRD-A29119732	0.482059	0.366501	0.525966	-0.0752831	-0.61064	0.194003	-0.22633	-0.0734178	0.230111	0.39558	0.364822	-0.0769201	0.228734	2.14267	2.19184	0.0468421	0	0	0	CID:3863978
tosufloxacin	0.381288	-0.39158	-0.263747	-0.0875061	0.320996	-0.440411	-0.376999	-0.0847178	0.426152	-0.548446	-0.397141	-0.0870935	1.82611	1.33176	2.19131	0.00500933	0	0	0	CID:5517
BRD-K07359994	0.264084	-0.335344	-0.274532	-0.0893675	0.860107	2.11852	2.62478	0.0551231	0.488839	0.876978	1.01747	-0.0595772	0.911531	1.79227	2.1879	0.0110633	0	0	0	CID:54639035
BMS-299897	0.619707	0.81646	1.09622	-0.0599884	0.54213	-0.418567	-0.258971	-0.0819186	0.698835	0.422178	0.660949	-0.0762621	2.37223	1.05025	2.18693	0.197563	0	0	0	CID:11249248
faropenem	0.666947	0.0116817	0.273092	-0.0807005	-0.345832	-0.584563	-0.760997	-0.0894725	0.469897	-0.306156	-0.171163	-0.0862393	1.2688	1.60553	2.18251	-0.0122406	0	0	0	CID:3329
BRD-K18059238	0.757493	0.137475	0.455479	-0.0775417	0.40996	1.28523	1.48986	-0.0221154	0.777468	0.802623	1.11101	-0.0632107	1.57064	1.4493	2.17945	-0.0237937	0	0	0	CID:5280933
methylprednisolone	1.1496	-0.0951596	0.452351	-0.0536711	0.431881	2.07983	2.37181	0.050104	1.12213	1.04674	1.57764	-0.0499271	1.15606	1.64645	2.16647	-0.00762631	0	0	0	CID:23680518
lysylphenylalanyl-tyrosine	0.692364	0.985197	1.32748	-0.0511174	0.970429	0.0868681	0.459173	-0.0723749	0.891533	0.828837	1.20758	-0.0621759	0.997737	1.72614	2.16586	0.0010276	0	0	0	CID:6710772
digitoxin	-1.02291	-0.207503	-0.764578	-0.0896708	-1.24725	1.2118	0.475522	-0.0273989	-1.26053	0.489187	-0.321186	-0.0742475	-0.736246	2.60488	2.16494	0.107559	0	0	0	CID:73707526
BRD-A11009626	0.143608	4.90807	3.99994	1.17295	-1.71998	-0.618767	-1.21692	-0.0912684	-0.398538	3.56172	3.08288	0.428608	-0.946582	2.71059	2.16396	0.129185	0	0	0	CID:73707591
BRD-K04887706	-0.942656	-0.626363	-1.00432	-0.0952761	1.53867	-0.542069	0.100428	-0.0446228	-0.345314	-0.78965	-0.88279	-0.0944398	-0.665775	2.56801	2.16383	0.100746	0	0	0	CID:10196499
BRD-K54674709	1.10321	1.13923	1.75498	-0.0436252	1.90044	-0.591558	0.234485	-0.00532555	1.52811	0.585023	1.3286	-0.0193429	2.45464	0.98401	2.16286	0.253283	0	0	0	CID:25243787
MW-A1-18	0.201981	0.129827	0.120779	-0.0817128	1.8454	1.1103	2.09521	-0.0135502	0.73452	0.70216	0.977861	-0.0670892	0.969424	1.7373	2.16269	0.00232031	0	0	0	CID:46926574
glibenclamide	1.4724	-0.367971	0.366232	-0.0151934	1.02899	-0.492218	-0.100587	-0.0706054	1.58172	-0.557662	0.172432	-0.0102832	2.36181	1.02229	2.15415	0.182232	0	0	0	CID:3488
BRD-K56206243	0.539536	0.722745	0.942828	-0.0632817	0.807288	-0.465132	-0.179682	-0.0767511	0.710245	0.322669	0.564382	-0.0788363	1.49298	1.46183	2.15294	-0.0220616	0	0	0	CID:54657478
BRD-K12401458	0.447593	1.73119	1.97411	0.0105786	1.32994	0.17918	0.757389	-0.0575798	0.789708	1.47076	1.82572	-0.0182302	0.893575	1.76555	2.15258	0.00701975	0	0	0	CID:49835928
alclofenac	0.652759	0.877456	1.18414	-0.0570822	-0.755895	-0.15988	-0.592835	-0.0836209	0.333121	0.610177	0.643232	-0.0705298	-0.0192627	2.22456	2.14854	0.0537743	0	0	0	CID:30951
UNC-0321	1.58536	1.22383	2.13701	0.0108042	0.41488	-0.241207	-0.153888	-0.0835714	1.49259	0.841218	1.57991	-0.0243878	1.83006	1.28521	2.14737	0.00540525	0	0	0	CID:46901937
empagliflozin	0.853841	2.97408	3.26502	0.217671	0.677441	-0.296571	-0.0817148	-0.0795661	0.941751	2.20054	2.60436	0.0614794	1.00039	1.70315	2.14445	-0.000762552	0	0	0	CID:11949646
palomid-529	-0.0192537	0.498653	0.359228	-0.0710693	1.1664	0.228313	0.721023	-0.0657425	0.337618	0.518984	0.551432	-0.073308	1.37327	1.51252	2.143	-0.0189305	0	0	0	CID:11998575
phenacetin	0.254163	1.78653	1.9137	0.0175063	0.452867	-0.454882	-0.331688	-0.0830897	0.356622	1.17254	1.25456	-0.0411031	1.443	1.47564	2.1415	-0.0211925	0	0	0	CID:4754
erythromycin-ethylsuccinate	0.51856	3.67985	3.57388	0.414198	0.86273	0.255225	0.583247	-0.0714096	0.708997	3.05846	3.16354	0.226947	1.72829	1.32895	2.13955	-0.0112718	0	0	0	CID:443953
mead-acid	1.83684	0.137475	1.13314	0.0876446	0.564078	1.28523	1.57746	-0.0221154	1.75468	0.802623	1.69372	0.023429	1.48944	1.4493	2.13874	-0.0237937	0	0	0	CID:5312531
sulfaphenazole	-0.932927	0.312825	-0.32	-0.0768628	-0.0383352	0.252954	0.10634	-0.0714745	-0.815832	0.384786	-0.197297	-0.0772022	-0.111391	2.25871	2.13607	0.0586239	0	0	0	CID:5335
enflurane	0.494529	-0.929394	-0.644663	-0.0853863	0.0290252	0.269718	0.157388	-0.0709463	0.435105	-0.592134	-0.42835	-0.0869369	0.595537	1.89549	2.1315	0.0212054	0	0	0	CID:3226
cardiogenol-c	0.304477	1.29028	1.41266	-0.0350134	0.375985	-0.678407	-0.554292	-0.0840801	0.376638	0.658047	0.71873	-0.068743	0.97274	1.70294	2.13032	-0.000938026	0	0	0	CID:11345983
BRD-K10057859	-0.622845	2.61091	2.23121	0.150955	-0.0516603	-0.223159	-0.350022	-0.0849966	-0.552588	1.9519	1.54209	0.0292572	-0.429475	2.40824	2.1243	0.0757824	0	0	0	CID:44623872
pemirolast	-0.744934	4.82129	3.77045	1.11865	1.33019	1.74802	2.49137	0.0106397	-0.238194	4.76994	3.77616	1.09317	0.63046	1.86582	2.11962	0.0171275	0	0	0	CID:57697
emtricitabine	-0.16545	-0.177411	-0.354649	-0.0890399	-0.606669	-0.589168	-0.857548	-0.0903819	-0.326855	-0.458726	-0.652235	-0.0935774	0.460581	1.95044	2.11806	0.0261515	0	0	1	CID:60877
dubinidine	1.16955	-0.03065	0.531649	-0.0516306	0.523822	2.43295	2.76378	0.100544	1.16725	1.28848	1.85589	-0.0327636	1.34978	1.49597	2.1147	-0.0205276	0	0	0	CID:442897
PX-12	0.915222	0.465257	0.90212	-0.0706522	-0.390496	4.1355	3.70447	0.634361	0.670348	2.60078	2.81105	0.121247	0.371344	1.99121	2.11358	0.0309048	0	0	0	CID:219104
cinchocaine	0.127271	0.551189	0.50188	-0.0693331	1.10619	0.100278	0.547135	-0.0678211	0.445646	0.491596	0.585654	-0.0741606	0.464418	1.94237	2.11196	0.0252989	0	0	0	CID:3025
procarbazine	1.18423	-0.897702	-0.294895	-0.0504493	1.42988	-0.743643	-0.148741	-0.0513245	1.45506	-1.11378	-0.387838	-0.0294298	1.98668	1.16808	2.10993	0.0408712	0	0	0	CID:9703
BRD-K39981244	-0.387445	0.37852	0.0280312	-0.0750103	-0.824045	0.275635	-0.249357	-0.0707291	-0.584232	0.449168	-0.023078	-0.0754513	-0.0476557	2.20009	2.1099	0.0520843	0	0	0	CID:5923
BRD-K31453413	-0.125439	0.792476	0.599765	-0.0608461	0.00156728	0.518939	0.402736	-0.061196	-0.107661	0.909017	0.697242	-0.0576531	0.113931	2.11709	2.10888	0.0434219	0	0	0	CID:1261872
picrotoxin	1.39937	-0.0196582	0.685443	-0.024684	0.989409	4.07301	4.01755	0.571074	1.50675	2.18218	2.85094	0.0600772	1.94007	1.18947	2.10767	0.0293809	0	0	0	CID:6473767
MW-SHH-250	1.91567	-0.752995	0.239637	0.130298	1.78343	-0.285216	0.49661	-0.021742	2.19294	-0.751564	0.318098	0.212442	1.76933	1.27549	2.10708	-0.00512856	0	0	0	CID:70680401
cilnidipine	-0.498537	3.59688	3.14677	0.396204	-0.459644	2.58872	2.43595	0.125972	-0.569332	4.25175	3.45245	0.870149	-0.669273	2.51045	2.10492	0.0910017	0	0	0	CID:2752
sulfathiazole	0.959017	-0.121039	0.311685	-0.0678157	-0.598132	0.00378477	-0.390695	-0.0796593	0.645046	-0.0940277	0.113539	-0.0825365	0.754152	1.78687	2.10346	0.00975327	0	0	0	CID:5340
probenecid	0.911628	0.173488	0.587425	-0.0708892	1.79245	1.01859	1.96654	-0.020211	1.33017	0.687329	1.31935	-0.0439707	1.41172	1.45061	2.10079	-0.0233292	0	0	0	CID:4911
clozapine	2.00755	0.255116	1.3713	0.203947	0.419836	0.163433	0.249066	-0.0746629	1.85804	0.290677	1.21147	0.0468743	2.37111	0.963016	2.0999	0.191234	0	0	0	CID:135398737
thiamylal	0.742737	0.289635	0.605624	-0.0774502	0.97769	-0.688348	-0.305714	-0.072094	0.937152	-0.141543	0.225606	-0.0724851	0.937565	1.69002	2.09966	-0.00248934	0	0	1	CID:3032285
sulfabenzamide	1.43907	-0.079949	0.64605	-0.019056	0.841644	-0.462827	-0.161457	-0.0758781	1.49609	-0.313196	0.365715	-0.0241717	1.65879	1.32013	2.09565	-0.0210825	0	0	0	CID:5319
BRD-K78883024	1.25456	1.89264	2.59369	0.0319829	1.15923	-0.49379	-0.0393926	-0.0659707	1.43349	1.23577	1.95422	-0.0327636	1.61476	1.34242	2.0956	-0.027266	0	0	0	CID:56643192
linoleic-acid	0.643202	0.137475	0.386558	-0.0813307	0.415697	1.28523	1.49313	-0.0221154	0.680692	0.802623	1.05295	-0.0632107	1.40334	1.4493	2.09523	-0.0237937	0	0	0	CID:5280450
BRD-A84389633	0.246517	4.21743	3.7601	0.64263	1.53299	0.284056	0.989502	-0.0449877	0.678044	3.50071	3.42393	0.387712	1.03825	1.63361	2.09433	-0.00970454	0	0	0	CID:2837530
BRD-A97035593	1.42219	-0.510164	0.193835	-0.02191	-0.0486013	-0.475629	-0.562145	-0.087922	1.21119	-0.661571	-0.117759	-0.0540513	0.687042	1.80804	2.09058	0.0119545	0	0	0	CID:44143237
BRD-K66715657	-0.321194	2.45579	2.25253	0.127485	0.533044	-0.38205	-0.229771	-0.0820598	-0.115002	1.74304	1.5806	0.00932158	-0.349843	2.33239	2.08891	0.0662567	0	0	0
saquinavir	-0.124896	1.857	1.75349	0.0264929	-0.235669	0.0819185	-0.156154	-0.0776874	-0.179237	1.51813	1.30294	-0.0127627	-1.30338	2.81502	2.0878	0.150058	0	0	0	CID:454469
ticagrelor	-0.748012	1.60745	1.08537	-0.00412531	1.70644	-0.619986	0.106495	-0.029881	-0.126586	0.941311	0.71996	-0.0561327	1.04787	1.62219	2.08778	-0.0108499	0	0	0
dequalinium	-1.37723	-0.0253754	-0.782141	-0.0857094	-1.88894	0.637265	-0.401476	-0.0562431	-1.76083	0.323725	-0.667619	-0.0788057	-1.35674	2.83952	2.08523	0.15952	0	0	0	CID:2993
KU-C103904N	-1.76	0.0364839	-0.890296	-0.084298	0.88928	-0.296911	0.0210335	-0.0747228	-1.24709	-0.131254	-0.783426	-0.0889527	-1.63541	2.98028	2.08462	0.192791	0	0	0	CID:44601476
HC-030031	1.38896	2.47377	3.13384	0.128415	0.131005	0.0702226	0.00892068	-0.0779346	1.23709	2.00136	2.57513	0.0353144	0.650507	1.81805	2.08204	0.013089	0	0	0
kanamycin	-0.321134	1.82691	1.59772	0.0222475	0.177044	0.175624	0.137066	-0.0741196	-0.223054	1.54481	1.30522	-0.0107306	-0.0086859	2.15045	2.08002	0.0480192	0	0	0	CID:6602488
BRD-K44699604	1.40335	0.391989	1.13387	-0.024253	0.802431	-0.36626	-0.0885598	-0.076842	1.45338	0.113494	0.780805	-0.0297119	1.54822	1.35874	2.07814	-0.0291718	0	0	0	CID:54657778
sulfametopyrazine	0.178391	0.625366	0.611181	-0.0666026	0.294283	0.0498186	0.0695967	-0.0785862	0.243141	0.523243	0.501457	-0.0731221	0.271804	2.00606	2.07792	0.0324656	0	0	0	CID:9047
mefexamide	1.03207	-0.324117	0.152136	-0.063447	0.86479	-0.659091	-0.329985	-0.0752963	1.15228	-0.612899	-0.103711	-0.059078	1.54019	1.35835	2.07366	-0.02926	0	0	0	CID:4045
dihydrosamidin	1.49962	2.11256	2.90586	0.0687955	0.354409	4.13146	3.90007	0.624597	1.40033	3.90609	3.79674	0.652461	1.29691	1.47365	2.0655	-0.0213022	0	0	0	CID:442128
BRD-K08111712	-0.0543642	-0.676535	-0.694928	-0.0926586	-1.14756	-0.221358	-0.788674	-0.0849531	-0.395361	-0.656419	-0.815115	-0.0946535	-0.511989	2.38759	2.06176	0.0746699	0	0	1	CID:298
neomycin	-0.40284	1.76928	1.48329	0.0157579	0.549029	0.672988	0.87273	-0.055054	-0.180525	1.76744	1.56759	0.0120237	-0.361285	2.31035	2.06096	0.0637929	0	0	0	CID:6602488
telmisartan	1.79693	2.53908	3.34233	0.138144	0.12712	-0.0922653	-0.149239	-0.0820785	1.58759	1.96552	2.71218	0.0307992	0.668205	1.78749	2.06036	0.00996943	1	0	0	CID:65999
fluoropyruvate	1.88797	0.973692	2.06278	0.111136	3.48802	-0.422499	1.29893	1.77072	2.68671	0.544854	1.96593	0.808359	3.39223	0.401151	2.05591	3.08683	0	0	0	CID:67946
KBG	0.503399	1.97841	2.25796	0.044487	1.01178	-0.377123	0.00244234	-0.0710403	0.741197	1.3668	1.68959	-0.025764	1.74653	1.2311	2.05094	-0.00837963	0	0	0	CID:6917960
eptifibatide	0.41487	0.894859	1.05082	-0.0558304	1.44279	0.122208	0.756827	-0.0508378	0.795769	0.776204	1.0937	-0.0642731	-0.0177364	2.12216	2.04695	0.044168	0	0	0
merbromin	-0.405848	1.17698	0.835165	-0.0414521	0.0967215	-0.456359	-0.486478	-0.0868858	-0.320478	0.687938	0.348538	-0.0675996	-0.730907	2.48384	2.04684	0.0864785	0	0	0	CID:4564401
thiethylperazine	-0.227851	0.905085	0.655508	-0.0551185	0.442537	0.39775	0.509562	-0.065876	-0.0620268	0.933003	0.74924	-0.0565881	-0.000242709	2.11287	2.04653	0.0430518	0	0	0	CID:5440
BRD-K32602441	0.573017	-0.530866	-0.287196	-0.0833916	1.95165	0.373407	1.32986	0.00409503	1.08663	-0.219866	0.230949	-0.0636074	2.36745	0.911139	2.04594	0.18817	0	0	0	CID:54631514
TCPOBOP	0.861398	-0.831904	-0.399132	-0.0731923	2.60159	-0.722408	0.466663	0.217108	1.53259	-1.0501	-0.298975	-0.0187283	1.83277	1.18119	2.04473	0.00580422	0	0	0	CID:5382
puromycin	-3.13295	-0.667784	-1.58224	-0.0956056	-2.99614	-0.537624	-1.4761	-0.0903156	-3.61053	-0.820129	-1.65247	-0.0960442	-3.7239	3.99847	2.04306	0.503315	0	0	0	CID:23618032
bromfenac	0.0620879	1.97588	1.99376	0.0433573	1.30368	-0.0853496	0.453313	-0.0588617	0.449423	1.52223	1.68109	-0.0124779	0.557857	1.82487	2.04161	0.0142472	0	0	0	CID:60726
sulfamethoxazole	-0.12397	-0.346357	-0.473833	-0.092154	0.866996	-0.00908191	0.302449	-0.0752583	0.156424	-0.279809	-0.299937	-0.0907374	0.75032	1.72457	2.03893	0.000845637	0	0	0	CID:5329
rimexolone	0.0273236	1.37928	1.33256	-0.0287486	-1.03477	2.46937	2.00598	0.107311	-0.290687	2.42722	2.17728	0.0935951	0.120074	2.03906	2.03363	0.0360356	0	0	0	CID:73707479
BMS-641988	1.0272	-0.801503	-0.291233	-0.0638272	2.06196	-0.44123	0.478658	0.0211418	1.51164	-0.87425	-0.157153	-0.0215986	2.04606	1.06132	2.03295	0.0555027	0	0	0	CID:24768935
scopolamine	-0.189494	3.29562	3.05779	0.292894	1.99688	0.69858	1.72458	0.0112966	0.44307	2.99273	3.01334	0.205658	1.95016	1.1085	2.03146	0.0321504	0	0	0	CID:23581798
tomelukast	0.846875	4.96597	4.13142	1.20195	-0.992578	-0.578893	-0.979811	-0.0908373	0.428594	3.62919	3.41759	0.47694	1.54145	1.3143	2.02991	-0.0319685	0	0	0	CID:3969
diethylcarbamazine	0.224335	-0.80383	-0.668768	-0.0899368	0.29903	-0.60977	-0.529695	-0.0849406	0.284192	-0.96704	-0.768198	-0.0891806	1.23222	1.47104	2.02977	-0.0215207	0	0	0	CID:15432
BRD-K15990364	-0.104344	-0.134929	-0.287814	-0.0882588	0.259509	-0.573162	-0.515839	-0.0853173	-0.0111378	-0.416371	-0.487262	-0.0922845	0.383259	1.9014	2.02944	0.0214698	0	0	0	CID:54660881
MW-STK33-22	0.883824	0.538734	0.961966	-0.0697069	0.444707	0.371118	0.481964	-0.0670298	0.896915	0.627854	0.995712	-0.0696991	1.26127	1.45498	2.02843	-0.0228062	0	0	0	CID:42601363
ambroxol	0.810171	1.00773	1.42747	-0.0504493	1.60088	-0.0960888	0.603012	-0.0394387	1.18454	0.747999	1.29691	-0.0559016	2.15776	0.999375	2.02761	0.0910017	0	0	0	CID:2132
brimonidine	1.02356	0.17261	0.655862	-0.0640413	2.5368	0.10125	1.35344	0.181378	1.6527	0.191637	0.98232	0.00116444	1.91291	1.12185	2.02585	0.0233543	0	0	0	CID:2435
BRD-K64630692	1.77839	-0.66666	0.245567	0.0657615	1.27518	0.471861	1.05621	-0.0606133	1.92025	-0.274523	0.648428	0.0638707	2.07863	1.03679	2.02485	0.0667585	0	0	0	CID:54631662
BRD-K87432599	1.62051	-0.270543	0.557001	0.0195685	2.13091	-0.195254	0.786805	0.0368444	2.04402	-0.320092	0.673255	0.117797	2.17891	0.983176	2.02207	0.100017	0	0	0	CID:4758734
HA-1004	0.534755	-0.802272	-0.529584	-0.0844085	1.5666	1.66847	2.53004	0.00333199	0.936717	0.263525	0.634601	-0.0725014	2.05152	1.04614	2.0204	0.056825	0	0	0	CID:3546
dimpylate	0.431094	4.79827	4.01831	1.04534	0.448809	0.35387	0.465602	-0.0675163	0.507898	3.9994	3.62837	0.717219	0.662728	1.74968	2.01937	0.00461642	0	0	1	CID:3017
nifenazone	-0.186032	1.47942	1.30543	-0.0191789	-0.230986	-0.0823668	-0.304682	-0.0817845	-0.230514	1.12979	0.857308	-0.0436653	-0.275332	2.22441	2.0182	0.0533483	0	0	0	CID:4487
BRD-K25836724	0.382679	0.461496	0.564547	-0.0724566	2.22026	4.37805	4.32357	0.79043	1.00412	2.72867	3.04975	0.142334	1.24829	1.44915	2.01585	-0.0241511	0	0	0	CID:10204
herniarin	1.29099	0.86679	1.58032	-0.0383194	0.0934175	1.2514	1.27064	-0.024729	1.14122	1.36323	1.91733	-0.0259715	1.70863	1.21098	2.01115	-0.0142457	0	0	0	CID:10748
BRD-A65771317	-0.323289	0.151109	-0.148164	-0.081189	0.242371	0.351586	0.353035	-0.0676356	-0.205077	0.309652	0.0447152	-0.0791982	0.291206	1.92774	2.00881	0.0233543	0	0	0	CID:75220
BRD-K13580623	1.68378	0.909964	1.87232	0.0352386	0.789333	0.988422	1.36796	-0.0417456	1.69114	1.2556	2.11802	0.00758956	1.64578	1.23522	2.00339	-0.0229114	0	0	0	CID:44142114
nilvadipine	-0.192824	3.03513	2.84972	0.236653	0.913561	-0.499373	-0.161979	-0.0740776	0.111217	2.13957	2.11636	0.0538376	0.38076	1.87626	2.00266	0.0199005	0	0	0	CID:4494
BRD-K26257340	2.10225	1.74249	2.89189	0.292894	1.80239	-0.204237	0.595006	-0.0189643	2.35953	1.27283	2.48715	0.325452	2.49079	0.803637	2.00044	0.280329	0	0	0	CID:25161537
BRD-A06779035	-0.268668	0.364145	0.0808302	-0.0753504	-1.1889	0.196696	-0.478337	-0.0733509	-0.592643	0.395163	-0.0767043	-0.0769557	-0.161437	2.14421	1.99543	0.0476247	0	0	0	CID:28894
colistin	-0.904499	1.30224	0.656488	-0.0337794	0.596937	0.359755	0.552188	-0.0672576	-0.598404	1.22773	0.742986	-0.0371963	0.510794	1.79944	1.99163	0.0112848	0	0	0	CID:6602488
6-nitrodopamine	0.367374	2.42062	2.60134	0.120307	0.591328	0.598366	0.812753	-0.0579377	0.496259	2.24415	2.42082	0.0688681	0.288836	1.91187	1.99145	0.0225394	0	0	0	CID:10932412
milacemide	1.72319	0.18771	1.11529	0.0491858	1.51495	-0.307429	0.329622	-0.0460533	1.94548	-0.0168993	0.934978	0.0752747	1.7887	1.1489	1.98934	-0.00214889	0	0	0
MW-A1-2	0.387651	-0.614016	-0.448009	-0.0873818	0.71925	-0.432233	-0.190064	-0.078785	0.552584	-0.720583	-0.478023	-0.0846397	0.725609	1.68335	1.98438	-0.00333001	0	0	0	CID:3125011
sulfamonomethoxine	0.206213	1.09626	1.13742	-0.0457079	0.823372	2.64507	3.0832	0.133628	0.427803	2.29738	2.43439	0.0758302	0.621184	1.73294	1.98093	0.00194754	0	0	0	CID:5332
tropicamide	0.599412	-0.469404	-0.219923	-0.082667	0.77924	0.293842	0.579793	-0.0700128	0.753335	-0.214016	0.0574594	-0.0794432	1.56606	1.25236	1.97967	-0.0325329	0	0	0	CID:5593
BRD-K50269042	-0.131044	0.00525982	-0.178136	-0.0850738	1.5531	-0.612136	0.0377752	-0.0435517	0.358684	-0.326131	-0.242826	-0.0880981	0.379078	1.8543	1.97944	0.0161512	0	0	0	CID:54651358
amikacin	0.764012	-0.222876	0.0979116	-0.0773	-0.267375	-0.0577022	-0.298898	-0.0811157	0.577389	-0.208035	-0.0286283	-0.0840146	0.578979	1.75134	1.97786	0.00520691	1	0	1	CID:5702007
alpidem	0.228102	4.06663	3.68479	0.542078	0.962795	-0.577775	-0.211986	-0.0724711	0.489012	2.91598	2.97583	0.184049	0.707089	1.68176	1.97317	-0.003992	0	0	0
PD-169316	1.21934	0.720301	1.37525	-0.046999	1.21841	-0.369957	0.11235	-0.0633117	1.4211	0.372085	1.03639	-0.0341135	2.26378	0.886749	1.96777	0.138127	0	0	0	CID:4712
naloxone	2.05361	-0.304391	0.790806	0.236653	1.07076	1.68069	2.28942	0.00371208	2.09541	0.665293	1.74965	0.15215	2.25239	0.889881	1.96507	0.131113	0	0	1	CID:5353813
equilin	1.71066	1.61839	2.58719	0.0460207	2.32222	3.50568	4.05862	0.33907	2.17984	3.17619	3.67917	0.267398	3.24401	0.386113	1.96434	1.98428	0	0	0	CID:3247
triamcinolone	0.991705	0.560303	1.05435	-0.0656732	1.25538	1.21258	1.88409	-0.0273069	1.2361	1.09902	1.69968	-0.0463616	2.19017	0.920084	1.96367	0.102967	0	0	0	CID:5702125
stavudine	0.798352	0.677531	1.05872	-0.0649763	-0.419424	-0.0382584	-0.349257	-0.0806751	0.560818	0.517121	0.679291	-0.0733388	0.16782	1.93952	1.95701	0.0244579	0	0	1	CID:18283
cytosporone-b	1.11892	2.29783	2.87515	0.104174	0.603382	0.0835639	0.261495	-0.0776494	1.14777	1.86891	2.41164	0.021239	1.85662	1.08113	1.95531	0.0104043	0	0	0	CID:10687292
budesonide	-0.12877	1.05984	0.883953	-0.0475962	0.723235	3.62615	3.73192	0.408505	0.108633	2.79786	2.71492	0.154438	0.148548	1.94761	1.95528	0.025866	0	0	0	CID:73707488
DMNB	0.993483	2.65003	3.09315	0.156704	0.00925551	-0.564677	-0.610253	-0.0875397	0.859214	1.79867	2.19283	0.0160821	1.42374	1.29848	1.95301	-0.0328511	0	0	0	CID:88505
flutamide	0.562983	0.498753	0.716004	-0.0710513	0.016853	2.25787	2.34122	0.0724534	0.490419	1.6142	1.80063	-0.00438613	2.22026	0.892965	1.95155	0.118265	1	0	0	CID:3397
BRD-K31367750	-1.11289	-0.82105	-1.16788	-0.096431	-0.80699	0.291739	-0.226806	-0.0700991	-1.2044	-0.494257	-0.995332	-0.093955	-1.51937	2.78958	1.95101	0.146686	0	0	0	CID:44485144
demeclocycline	0.468163	4.14266	3.78437	0.588719	-0.795072	-0.553685	-0.897908	-0.0905387	0.162106	2.98932	2.89256	0.204007	0.286235	1.87068	1.94803	0.0183717	1	0	0	CID:17756785
benzbromarone	0.413336	1.37181	1.57066	-0.0297936	1.66368	0.191574	0.958854	-0.0339046	0.861529	1.19219	1.57698	-0.0400152	1.83847	1.07628	1.94092	0.00701975	0	0	0	CID:2333
SR-2640	-0.0350659	-0.484376	-0.541934	-0.0924936	0.154733	0.0514483	0.00214658	-0.0785585	0.0167642	-0.356695	-0.427604	-0.0920497	1.50906	1.23932	1.93673	-0.0370036	0	0	0
lofepramine	-1.21855	0.447391	-0.34779	-0.0729245	1.65375	-0.402913	0.302305	-0.0348741	-0.548198	0.13769	-0.280894	-0.0831407	-0.980696	2.4981	1.93233	0.0890363	0	0	0	CID:3947
cerivastatin	-2.77811	1.43926	-0.280481	-0.0234872	1.4708	8.95333	4.70172	3.0898	-1.94812	5.97354	3.86386	2.02356	-2.70522	3.37201	1.93135	0.296913	0	1	1	CID:23663992
enzalutamide	2.27599	3.92071	4.07743	0.501328	3.84566	-0.598598	1.3022	4.07064	3.1298	2.78892	3.73972	2.50688	3.08164	0.435394	1.93042	1.29008	0	0	0	CID:15951529
desmethylclomipramine	-1.19144	-0.851572	-1.20679	-0.0965228	-0.481143	-0.410787	-0.681488	-0.0883968	-1.17315	-0.897563	-1.20016	-0.0963673	-1.53192	2.76751	1.92182	0.144489	0	0	0	CID:622606
hyoscyamine	1.34772	1.85492	2.60891	0.0259103	-0.548508	0.548314	0.146818	-0.0596901	0.995176	1.76814	2.23683	0.0122548	1.23764	1.36194	1.92125	-0.0290834	1	0	0	CID:6334600
BRD-A38793261	-0.222951	-0.707626	-0.786491	-0.0938171	1.39164	0.133784	0.741224	-0.0539028	0.230427	-0.489463	-0.438007	-0.0898434	0.605313	1.68173	1.92022	-0.00415606	0	0	0	CID:46943339
umbelliferone	1.07843	1.00911	1.59962	-0.050304	-1.54049	1.52812	0.660455	-0.00733937	0.461806	1.62551	1.79575	-0.00318509	1.0194	1.47082	1.91935	-0.0216295	0	0	0	CID:5281426
triprolidine	0.871486	-0.83472	-0.396567	-0.0727487	1.02401	-0.646092	-0.246574	-0.0707701	1.06222	-1.01116	-0.48186	-0.065367	0.595854	1.68542	1.91908	-0.00299552	0	0	0	CID:5702129
STK-064652	1.20273	0.42697	1.0437	-0.048338	3.25365	-0.504055	1.07225	1.008	2.02486	0.0669061	1.07196	0.104994	2.45251	0.742601	1.91813	0.248775	0	0	0	CID:2878746
butylparaben	-0.431868	-0.0725002	-0.397401	-0.0868412	-0.865173	0.167587	-0.36438	-0.0745218	-0.635018	0.0328849	-0.408102	-0.0856224	0.469556	1.74475	1.9142	0.0038395	0	0	0	CID:7184
FTI-276	2.81518	0.72542	2.35637	1.94771	2.56432	0.997663	2.35627	0.19656	3.20546	1.11411	2.758	3.27451	4.05425	-0.0792105	1.90861	54.0494	0	0	0	CID:395754
phenelzine	1.79305	0.119137	1.08504	0.0703537	-0.6254	1.92531	1.62824	0.031067	1.35572	1.13345	1.80508	-0.0419597	1.67708	1.126	1.90785	-0.0185797	0	0	0	CID:3675
H-7	0.679482	-0.63931	-0.32677	-0.0803715	-0.429849	-0.600658	-0.803186	-0.0897887	0.455184	-0.831542	-0.604293	-0.0865245	0.527186	1.70918	1.90768	-0.000232316	0	0	0	CID:9862218
tirofiban	1.38923	-0.301711	0.384176	-0.0257412	0.512258	0.144358	0.277305	-0.0755308	1.3531	-0.161577	0.437711	-0.042154	1.86946	1.02688	1.90627	0.0149537	0	0	0	CID:60947
BRD-K51973945	0.21759	-0.765376	-0.643291	-0.0900152	-0.545059	-0.447222	-0.733152	-0.0890061	0.0220349	-0.848808	-0.787527	-0.0920011	0.675605	1.63198	1.90571	-0.00992157	0	0	0	CID:3950926
BRD-K85767870	0.475648	5.12024	4.11575	1.29744	-0.696468	0.0927947	-0.355929	-0.0773794	0.198519	4.11407	3.60102	0.753947	0.436326	1.75303	1.90536	0.00540525	0	0	0	CID:6419976
ripazepam	0.0726115	1.63438	1.63878	-0.00167639	-0.332108	-0.327471	-0.557049	-0.0869912	-0.0382654	1.12053	0.962048	-0.0445126	0.00264335	1.97118	1.90344	0.0290804	0	0	0
pindolol	0.972317	-0.439655	0.00725045	-0.0667875	1.79976	-0.264018	0.528411	-0.0190793	1.3847	-0.491423	0.129977	-0.0386727	2.09725	0.904878	1.89963	0.074119	0	0	0	CID:4828
indobufen	0.11476	0.110142	0.0525421	-0.082273	0.576468	-0.665424	-0.460427	-0.0813583	0.273991	-0.271639	-0.236785	-0.0893394	1.15997	1.37748	1.89665	-0.0280955	0	0	0	CID:107641
tropisetron	1.72074	3.87384	3.96353	0.476905	1.05569	0.486581	0.948411	-0.0625879	1.8039	3.33728	3.65741	0.310038	1.80176	1.04624	1.89081	0.000483696	0	0	0	CID:656664
sotagliflozin	-0.0874213	4.39434	3.75172	0.766924	0.0258483	0.86258	0.791779	-0.046885	-0.0675108	3.95329	3.44308	0.683509	0.106928	1.90394	1.88864	0.0217355	0	0	0	CID:24831714
DR-2313	1.2621	-0.887494	-0.246371	-0.042622	2.40762	-0.237713	0.894503	0.117086	1.8191	-0.832685	0.0375591	0.0366609	2.65442	0.610535	1.88756	0.42738	0	0	0	CID:10219702
BRD-K35400569	-0.0438346	0.553795	0.400915	-0.0692133	1.88484	-0.599585	0.218146	-0.00794151	0.534607	0.116021	0.256843	-0.0836384	0.96843	1.46578	1.88749	-0.0219541	0	0	0	CID:54657911
thiazolopyrimidine	2.36443	0.400019	1.75428	0.597157	2.97538	-0.545847	0.867469	0.510936	2.94174	0.0229635	1.57367	1.53748	3.37591	0.243209	1.88621	2.90988	0	0	0	CID:5758458
LXR-623	0.0635981	0.948872	0.88577	-0.0529361	1.03923	0.483395	0.93551	-0.0627488	0.370411	1.01397	1.09298	-0.0524987	-0.560425	2.24004	1.88611	0.0572709	0	0	0	CID:16734800
ticarcillin	-0.605161	-0.562469	-0.839687	-0.0947166	0.0628461	-0.649925	-0.65602	-0.087125	-0.502576	-0.797136	-0.94175	-0.0950782	0.00572826	1.95149	1.88472	0.0264383	0	0	1	CID:36921
BRD-K26817071	0.731665	0.776693	1.12443	-0.0613081	1.55049	-0.555605	0.09278	-0.0438505	1.10156	0.31667	0.787085	-0.0626076	1.89308	0.985225	1.87562	0.0191311	0	0	0	CID:54614768
CGS-21680	2.26486	0.776297	2.08661	0.414198	2.4993	0.318304	1.57912	0.150625	2.71134	0.787913	2.21935	0.922284	3.90962	-0.0409698	1.87232	13.4386	0	0	0	CID:2691
prasugrel	1.05488	1.28191	1.87619	-0.0357329	0.545262	2.69873	3.01107	0.143967	1.07491	2.47369	2.88951	0.103498	1.30465	1.28034	1.8721	-0.0340938	0	0	0	CID:6918456
taurodeoxycholic-acid	1.30659	-0.650883	-0.00736215	-0.0369753	2.09342	0.358809	1.39415	0.0274829	1.76204	-0.323002	0.506773	0.0258421	1.84883	1.00083	1.86854	0.00847422	0	0	0	CID:2733768
XMD-1185H	1.09288	0.37146	0.913222	-0.0590274	2.14246	0.420788	1.49271	0.0409923	1.59271	0.521888	1.2998	-0.00797959	1.33275	1.26035	1.86616	-0.0358719	0	0	0	CID:73707533
balsalazide	0.574557	-0.104541	0.105067	-0.0833167	0.110564	0.47694	0.41611	-0.0629535	0.528854	0.174379	0.31126	-0.0822242	-0.0996209	1.9832	1.86222	0.0305971	0	0	0	CID:54585
batimastat	0.91943	1.15885	1.6607	-0.0425581	0.273251	-0.0563497	-0.0451205	-0.081079	0.87554	0.889392	1.26284	-0.058807	1.84813	0.99326	1.86032	0.00826399	0	0	0	CID:5362422
tolcapone	0.535507	1.42054	1.7003	-0.024791	3.22266	1.40363	3.04902	0.964624	1.44027	1.8849	2.57289	0.0228743	1.45408	1.19297	1.86012	-0.0399772	0	0	0	CID:4659569
SKF-89976A	1.34844	2.05647	2.78583	0.0590821	1.40785	0.376995	1.02387	-0.0528013	1.58992	1.83567	2.60304	0.0183488	2.17202	0.828006	1.85934	0.09645	0	0	0	CID:92409
BRL-37344	0.602463	-0.667401	-0.388435	-0.082557	0.675335	0.55202	0.807932	-0.059636	0.724421	-0.231858	0.0255973	-0.0805084	1.24103	1.29757	1.8565	-0.0329302	0	0	0	CID:9841972
zibotentan	0.619534	0.232171	0.469896	-0.0789837	0.138331	0.168341	0.110155	-0.0744914	0.576053	0.275113	0.438831	-0.0800205	0.803301	1.51875	1.85558	-0.0184621	0	0	0	CID:9910224
ibutamoren	0.0726055	1.37506	1.35695	-0.0293223	-0.524776	0.388265	-0.00100349	-0.066344	-0.0967798	1.30091	1.1198	-0.0317159	1.17635	1.32858	1.85463	-0.0310618	0	0	0	CID:178024
orphenadrine	1.51289	1.01513	1.87769	-0.00563814	4.14811	-0.65471	1.41087	5.92336	2.56384	0.452446	1.80119	0.59718	1.65505	1.08155	1.85028	-0.0218462	0	0	0	CID:83823
ellagic-acid	1.64194	-0.357912	0.478844	0.0250462	2.16256	-0.752881	0.203414	0.0427969	2.0721	-0.690331	0.31164	0.130365	2.61011	0.595664	1.84886	0.352905	0	0	0	CID:5281855
BRD-K97741410	-2.40496	1.84685	0.309654	0.0244765	-0.812876	-0.396064	-0.793891	-0.0881545	-2.31996	1.25215	-0.176087	-0.0353328	-1.52749	2.69464	1.8488	0.124504	0	0	0	CID:54638628
amphotericin-b	0.985974	0.538264	1.02663	-0.0660602	-0.114155	-0.103137	-0.270746	-0.0824067	0.815263	0.371576	0.67625	-0.0771789	0.333261	1.75038	1.8485	0.0048125	0	0	0	CID:73707533
nelfinavir	-0.337663	1.20302	0.906557	-0.03982	-0.829042	-0.119617	-0.589911	-0.0827729	-0.542841	0.890306	0.426659	-0.0587388	-0.095359	1.96445	1.845	0.0278924	0	0	0	CID:64142
BRD-A48349196	0.105131	-0.352913	-0.368996	-0.09125	0.155123	0.141596	0.0917314	-0.0756508	0.137736	-0.203707	-0.244058	-0.0902976	0.118102	1.85589	1.84472	0.0166373	0	0	0	CID:62875
BG-1012	0.66635	-0.00623365	0.254793	-0.0807267	1.3295	-0.46783	0.0699737	-0.0576699	0.978147	-0.257387	0.135847	-0.0703633	-0.0920591	1.95543	1.83735	0.0267265	0	0	0	CID:73707540
BRD-K96194181	1.05887	1.48561	2.08977	-0.0183109	0.114186	-0.533887	-0.543292	-0.086746	0.947432	0.891066	1.30778	-0.058636	0.325398	1.74348	1.83718	0.00345542	0	0	0	CID:8194745
canrenone	1.63434	1.26402	2.20621	0.0239119	-1.23453	7.3718	4.54743	2.4826	1.03393	4.98107	4.05255	1.23227	0.444097	1.68273	1.83662	-0.00349638	0	0	0	CID:7061052
gestrinone	-0.501053	0.626343	0.204007	-0.0665793	0.166378	3.58171	3.53483	0.385895	-0.381387	2.42981	2.13021	0.0949512	0.967866	1.41531	1.83484	-0.0254489	0	0	0	CID:73707492
dronedarone	-0.208428	1.87564	1.72115	0.0294865	1.26036	0.0497995	0.5762	-0.0611461	0.203078	1.51559	1.52863	-0.0134669	0.309812	1.74825	1.83391	0.00442108	0	0	0	CID:208898
bivalirudin	-0.183286	0.57651	0.340706	-0.0682871	-0.748202	1.76634	1.37769	0.0130877	-0.385211	1.41069	1.06424	-0.0229617	0.620996	1.58986	1.83336	-0.0135878	0	0	0	CID:16129704
gitoxigenin	0.207353	-0.725531	-0.617972	-0.0901369	-0.696831	2.24294	1.94312	0.0713884	-0.0328841	0.634417	0.457051	-0.0695434	0.0561348	1.87479	1.83168	0.0196429	0	0	0	CID:11012
nitisinone	0.945265	2.23315	2.73489	0.0921869	-0.33524	-0.317849	-0.550507	-0.0868152	0.713027	1.60097	1.915	-0.00588852	0.119843	1.83978	1.82887	0.0151912	0	0	0	CID:115355
UNC-669	2.09262	2.30591	3.30323	0.272186	2.49947	-0.305299	0.87017	0.151771	2.5629	1.66549	2.90948	0.588744	2.4528	0.655002	1.82757	0.251014	0	0	0	CID:46931242
eplerenone	2.08053	0.631212	1.82331	0.255766	1.76488	2.86397	3.5877	0.181378	2.32942	2.04639	3.09259	0.310038	2.46417	0.647584	1.82585	0.265081	0	0	0	CID:21865526
bitopertin	-0.303292	-0.909329	-0.948879	-0.0942494	0.933649	1.24388	1.73946	-0.0252205	0.0220744	-0.0505537	-0.167137	-0.0872991	-0.218234	2.00624	1.82361	0.0327823	0	0	0	CID:24946690
alosetron	0.557025	-0.824329	-0.536647	-0.0837905	-1.06382	-0.585771	-1.00689	-0.0909096	0.157104	-0.97036	-0.817905	-0.0907294	1.05832	1.34663	1.81109	-0.0301299	0	0	0	CID:2099
BRD-K88965984	0.610509	0.0697729	0.298286	-0.082341	1.44017	-0.0501288	0.565345	-0.0510012	0.963631	0.0283304	0.408984	-0.0710373	1.30706	1.22016	1.81079	-0.038692	0	0	0	CID:11831
oxalomalic-acid	0.103824	0.337101	0.268742	-0.0761721	0.377473	-0.638966	-0.521425	-0.0840552	0.204129	-0.0772216	-0.0999566	-0.0878771	0.955644	1.39502	1.80723	-0.0271726	0	0	0	CID:439620
BRD-M80240720	-0.619973	-0.0102567	-0.436839	-0.0854246	0.23796	-0.0224417	-0.0293474	-0.0803378	-0.462157	-0.0202504	-0.372458	-0.0867449	-0.349133	2.05467	1.80485	0.0367057	0	0	0	CID:54661211
BRD-K69458799	0.413814	-0.347032	-0.207791	-0.0869514	-0.0551458	-0.0313359	-0.177603	-0.0805362	0.339965	-0.292353	-0.222728	-0.0883955	0.269741	1.73975	1.80385	0.00250773	0	0	0	CID:23275476
rhodomyrtoxin	-1.29778	1.51444	0.637278	-0.0162577	-0.627651	0.856912	0.427398	-0.0473619	-1.30931	1.66442	0.783179	0.000413395	-2.00484	2.89304	1.8032	0.171066	0	0	0	CID:4445621
flufenamic-acid	0.431942	-0.60905	-0.422758	-0.0866211	1.37363	0.161492	0.762039	-0.054746	0.789487	-0.39627	-0.0917692	-0.0781543	1.19179	1.27	1.80178	-0.0349953	0	0	0	CID:3371
pasireotide	0.56543	0.129921	0.332428	-0.0817049	1.63727	0.557662	1.3606	-0.0365888	0.984619	0.404032	0.810109	-0.070063	1.86969	0.925345	1.80099	0.0151912	0	0	0	CID:9941444
BRD-A00626522	0.724967	-0.739422	-0.388671	-0.0788201	-0.576529	0.0860222	-0.308727	-0.077573	0.44985	-0.540472	-0.379814	-0.0866378	0.389955	1.67433	1.79921	-0.00512856	0	0	0	CID:16746329
BRD-K37124285	1.42181	0.768462	1.55679	-0.0220248	1.13388	0.911913	1.47727	-0.0451426	1.56995	1.102	1.89605	-0.0129044	1.37714	1.17324	1.79892	-0.0410268	0	0	0	CID:12909391
BRD-A96749488	0.0358057	-0.738777	-0.701745	-0.0918676	1.25584	0.0863655	0.613749	-0.0613945	0.412244	-0.539774	-0.396429	-0.0872861	0.377401	1.6751	1.79337	-0.00464484	0	0	0	CID:46943317
resorcinol	0.863225	-0.644247	-0.237878	-0.0731297	1.72663	4.01473	4.13867	0.53959	1.26846	1.65498	2.27503	-0.000142822	1.87636	0.914257	1.79294	0.0163937	0	0	0	CID:5055
BRD-K48001367	-0.0640521	-0.709308	-0.722537	-0.0927288	1.30375	-0.632611	-0.103359	-0.0588335	0.340715	-0.904342	-0.7031	-0.0883768	0.244803	1.74191	1.79288	0.00288468	0	0	0	CID:54651258
indacaterol	-0.433706	-0.665338	-0.841328	-0.0948609	0.0732575	-0.281136	-0.346027	-0.086147	-0.351616	-0.679788	-0.814356	-0.0944629	-0.714907	2.22586	1.78983	0.055067	0	0	0	CID:6918554
4-HQN	0.116574	0.376638	0.316089	-0.0750653	2.58283	-0.743239	0.434235	0.204787	0.88484	-0.102106	0.235485	-0.074786	1.37313	1.16575	1.78897	-0.0418044	0	0	0
triptorelin	0.170535	0.366539	0.337883	-0.0752696	1.69831	0.982566	1.87482	-0.0303903	0.662746	0.821115	1.06197	-0.062436	0.551242	1.58116	1.78735	-0.0143761	0	0	0	CID:16133851
BRD-K09957764	1.22515	-0.846454	-0.229312	-0.0461071	-0.0140905	-0.687861	-0.714387	-0.0876976	1.05183	-1.04301	-0.5112	-0.0659031	0.540471	1.58662	1.78734	-0.0141149	0	0	0	CID:54651479
azithromycin	-0.0640282	2.72036	2.64366	0.167735	1.56112	0.100767	0.798985	-0.0428321	0.41889	2.21356	2.35251	0.0643573	1.8946	0.899139	1.7868	0.0193864	0	0	0	CID:129010025
BRD-K19004531	0.629843	1.89665	2.25032	0.0329434	1.05148	-0.480522	-0.078626	-0.0698388	0.862248	1.2461	1.6342	-0.0358871	1.59518	1.04678	1.78235	-0.029348	0	0	0	CID:60185071
PG-9	0.264806	4.19426	3.75451	0.633069	0.576223	0.412714	0.598695	-0.0652958	0.40326	3.55174	3.36519	0.418942	0.688284	1.5042	1.77956	-0.0195084	0	0	0	CID:133002
trazodone	1.86322	0.140623	1.15349	0.101953	0.851765	-0.495283	-0.187033	-0.075614	1.86479	-0.155639	0.740274	0.0492602	1.14002	1.27479	1.77931	-0.0346228	0	0	0	CID:62935
BRD-K71380401	0.795624	-0.537046	-0.177834	-0.0761468	-0.0405046	-0.728218	-0.75428	-0.0878546	0.67354	-0.819204	-0.502091	-0.0818789	0.774457	1.45917	1.77819	-0.0222758	0	0	0	CID:5336448
candesartan	1.6275	3.50091	3.80036	0.356258	2.03251	2.07986	3.1161	0.0505096	2.02016	3.901	3.91261	0.642649	1.64355	1.01657	1.7764	-0.0231208	1	0	0	CID:2541
estrone	2.00932	2.16116	3.17035	0.207266	1.34667	4.01294	4.06624	0.532177	2.14102	3.88071	3.927	0.633089	2.63909	0.505915	1.77052	0.403042	0	0	0	CID:7059423
BRD-A32917072	-0.268071	-0.704974	-0.802747	-0.0940628	-0.0342687	0.139062	-0.00467646	-0.0757787	-0.241489	-0.48451	-0.636231	-0.0938591	0.312929	1.68599	1.77052	-0.00282739	0	0	0	CID:16746402
epitiostanol	2.52152	0.418995	1.8719	0.980333	2.8514	1.62224	3.07654	0.385895	3.03951	1.20792	2.75863	1.8769	2.90615	0.369348	1.76938	0.734716	0	0	0	CID:73707456
dapagliflozin	1.05214	2.97188	3.34018	0.215889	1.60437	-0.411431	0.267632	-0.0387998	1.39418	2.13681	2.76401	0.0525622	0.579855	1.54921	1.76909	-0.0161595	0	0	0
HO-013	1.72977	0.35641	1.30418	0.0508192	0.605333	0.533271	0.747917	-0.0604062	1.67492	0.570638	1.40114	0.00448191	1.6814	0.989715	1.76838	-0.0175085	0	0	0	CID:6443013
BRD-K37413063	-0.646285	-0.71332	-0.951872	-0.0955868	-0.325141	1.33201	1.12371	-0.0189643	-0.65584	0.152576	-0.319211	-0.0827968	0.236661	1.72182	1.76752	0.000664336	0	0	0	CID:3361211
XMD-892	-0.692018	-0.606826	-0.901792	-0.0951115	-1.3363	0.744563	-0.0494905	-0.0519188	-1.00234	-0.0798832	-0.652101	-0.0879528	0.0764071	1.80115	1.76545	0.0117303	0	0	0	CID:46843772
exalamide	0.441558	-0.492258	-0.320176	-0.086429	3.12948	-0.476962	1.03245	0.820545	1.331	-0.648079	-0.0447576	-0.0439099	1.62142	1.01681	1.76488	-0.0265121	0	0	0	CID:3316
telotristat	0.759123	1.90888	2.33649	0.0342455	1.30326	1.08154	1.76481	-0.0367275	1.05015	2.0987	2.56862	0.0464838	0.104897	1.78458	1.76323	0.00868529	0	0	0	CID:25025298
diclofenamide	1.36566	1.37248	2.15719	-0.0296998	-1.2952	0.410794	-0.339714	-0.0653744	0.783884	1.31102	1.65623	-0.0305452	1.12132	1.26781	1.76204	-0.0352902	0	0	0	CID:3038
tegobuvir	0.339182	0.91008	1.01906	-0.0548358	-0.235588	0.67574	0.443477	-0.0548491	0.220842	1.08697	1.08137	-0.0472971	-0.750919	2.21713	1.76154	0.0529246	0	0	0	CID:23649154
talampanel	0.129127	2.20575	2.26601	0.082106	0.570695	0.418235	0.601713	-0.0650977	0.284611	1.97641	2.05113	0.0323775	0.000418344	1.83325	1.75868	0.0147172	0	0	0	CID:164509
repaglinide	1.49922	-0.0517106	0.713633	-0.0088399	0.332951	0.289917	0.335799	-0.0701277	1.39346	0.115395	0.747442	-0.0375718	0.203904	1.72938	1.75801	0.00139355	0	0	0	CID:65981
cisapride	1.21825	2.5682	3.12981	0.142269	3.27897	-0.307987	1.31023	1.08012	2.04592	1.87222	2.84486	0.119509	2.37159	0.625781	1.7539	0.192791	0	0	0	CID:6917697
MDL-11939	1.28558	1.33288	2.06937	-0.0319747	0.215213	-0.256375	-0.260244	-0.0856421	1.17355	0.919587	1.47345	-0.0567753	1.38638	1.12412	1.75236	-0.044394	0	0	0	CID:71781
desipramine	-1.93986	-0.860656	-1.40664	-0.0968018	1.67727	-0.607928	0.103944	-0.032591	-1.16283	-1.01115	-1.25091	-0.0964043	-1.68025	2.67955	1.75205	0.123591	0	0	0	CID:2995
BRD-K92038420	0.968061	-0.790257	-0.31135	-0.0669478	0.358384	-0.67473	-0.558454	-0.0843005	0.943323	-0.991319	-0.518255	-0.0721564	0.452922	1.59532	1.74989	-0.0129195	0	0	0	CID:54651240
chromanol	0.190227	0.912203	0.92643	-0.0547952	1.82034	0.470525	1.3657	-0.0162239	0.716788	0.977921	1.26235	-0.0544247	1.33759	1.14571	1.74904	-0.0429036	0	0	0	CID:656731
BRD-A35072120	0.465333	-0.218266	-0.0634616	-0.0859183	-0.767759	-0.479931	-0.837536	-0.0895227	0.167977	-0.432209	-0.420171	-0.0906256	0.548071	1.54442	1.74713	-0.0166552	0	0	0	CID:5134354
MK-0812	1.37283	-0.358648	0.316454	-0.0287486	2.62865	1.02715	2.41951	0.242868	1.98168	0.269583	1.26312	0.0877155	2.61936	0.490127	1.74343	0.372524	0	0	0
oxcarbazepine	0.462546	1.352	1.58041	-0.0309913	0.226986	-0.653969	-0.594629	-0.0856812	0.467645	0.720223	0.838024	-0.0667023	0.998623	1.31054	1.74154	-0.0322922	0	0	0	CID:34312
PF-03084014	-0.781012	0.175027	-0.361411	-0.0806478	-0.643086	-0.421198	-0.750233	-0.0885725	-0.868534	-0.088355	-0.603439	-0.0880826	0.817662	1.4021	1.74128	-0.0264167	0	0	0	CID:46224413
BRD-K33164466	1.06818	1.23117	1.83087	-0.0386106	2.26597	-0.30167	0.743523	0.0682715	1.60891	0.814418	1.62039	-0.00572385	2.05322	0.773327	1.73921	0.0577193	0	0	0	CID:23919109
WAY-100635	0.299182	-0.202723	-0.138487	-0.0888719	-0.858542	0.308908	-0.234721	-0.0694542	-0.00283276	0.00578181	-0.129546	-0.0861702	0.338861	1.64295	1.73913	-0.00867747	0	0	0	CID:11957721
aprepitant	0.870626	2.22718	2.69159	0.0895652	1.56735	-0.140483	0.536269	-0.0424368	1.22647	1.69194	2.28775	0.00328718	0.557175	1.52862	1.73536	-0.017749	0	0	0	CID:151165
BRD-K29133151	1.16709	4.14779	3.94625	0.597157	2.11383	0.711793	1.80491	0.0307605	1.64799	3.67624	3.76213	0.50136	2.44477	0.568141	1.73232	0.244381	0	0	0	CID:5812876
BRD-K62804700	0.637299	1.54069	1.89117	-0.0121274	1.35275	0.40818	1.02798	-0.0559194	0.96017	1.44312	1.89533	-0.0205455	0.846958	1.37408	1.72743	-0.0283677	0	0	0	CID:53382571
BRD-K33235400	0.466283	-0.936779	-0.662352	-0.0858924	1.39443	3.04252	3.58338	0.230474	0.825409	0.898199	1.24218	-0.058185	0.697044	1.44332	1.72025	-0.0244546	0	0	0	CID:8187
pirarubicin	1.31092	6.36943	4.38784	2.39355	-1.76459	1.70199	0.728789	0.00605388	0.594165	5.97389	4.18903	2.10535	-0.625929	2.11115	1.71675	0.0426837	0	0	0	CID:11296583
testosterone-propionate	-0.609104	0.128785	-0.315223	-0.0817527	0.477865	5.5326	4.3894	1.40737	-0.379941	3.08759	2.72806	0.238733	-0.32878	1.95842	1.71465	0.0273067	0	0	0	CID:5701990
BRD-K62902879	1.16858	-0.300963	0.254159	-0.0517688	-0.594193	2.18478	1.93564	0.0642899	0.826887	0.940019	1.28785	-0.0562855	1.09732	1.23455	1.71424	-0.0378258	0	0	0	CID:540740
PRE-084	1.04681	0.69975	1.24222	-0.0625495	1.31928	0.514488	1.1298	-0.0582311	1.30299	0.833017	1.45855	-0.0466953	1.22743	1.16607	1.71163	-0.0416861	0	0	0	CID:126402
Z160	-0.886899	-0.703297	-1.03037	-0.095871	-0.422624	-0.753388	-0.906919	-0.0897553	-0.892865	-0.964741	-1.15571	-0.0960672	0.52918	1.51995	1.71126	-0.0183441	0	0	0	CID:4988454
nomegestrol	-0.801755	-0.0753839	-0.572902	-0.086924	0.179531	4.06439	3.82232	0.562915	-0.636606	2.1333	1.68347	0.0521416	-0.312265	1.9457	1.71007	0.0255818	0	0	0	CID:91668
losartan	2.9905	4.6439	4.30564	3.72511	2.70553	-0.480415	0.789465	0.2976	3.39948	3.4267	3.99712	11.3806	3.2981	0.108166	1.70378	2.36293	1	0	1	CID:73707547
BMS-707035	-1.38089	-0.789487	-1.23087	-0.0964381	0.821847	-0.427055	-0.137124	-0.0763708	-0.94077	-0.857063	-1.11408	-0.0961468	0.896171	1.3234	1.70031	-0.0313943	0	0	0	CID:54682040
ftorafur	0.05742	2.23038	2.24888	0.0915248	2.54068	0.414196	1.71079	0.185766	0.821055	1.99378	2.35779	0.0339935	1.58397	0.974433	1.70027	-0.0305566	0	0	0	CID:5386
MD-920	0.592428	-0.696527	-0.417413	-0.0828405	-0.0200904	0.514387	0.386366	-0.0615175	0.504579	-0.275282	-0.126532	-0.0855321	1.26586	1.13475	1.69914	-0.0436313	0	0	0	CID:6466
BRD-A38706605	0.920684	-0.0427164	0.368455	-0.0702241	0.0844494	3.76254	3.62367	0.455017	0.819285	1.99634	2.35925	0.0346508	1.00484	1.26637	1.6983	-0.0353635	0	0	0
famciclovir	-0.259094	-0.150631	-0.378209	-0.0885534	2.0761	0.540917	1.5914	0.0232734	0.407124	0.172319	0.241974	-0.0822619	1.74448	0.8909	1.69804	-0.00867747	0	0	0	CID:3324
DCPIB	-0.0744026	-0.850144	-0.824223	-0.0928147	0.467317	-0.535886	-0.396342	-0.0829288	0.0777757	-0.963932	-0.842684	-0.0915109	0.586503	1.47727	1.6969	-0.0209721	0	0	0	CID:10071166
iso-olomoucine	0.0366951	2.05528	2.06023	0.0581708	0.914778	1.60517	2.12662	-0.00101691	0.309431	2.49744	2.55416	0.106513	0.406546	1.56823	1.69654	-0.0152774	0	0	0	CID:512292
ilomastat	0.927566	1.32115	1.83894	-0.0329315	-1.27	0.174411	-0.53049	-0.0741615	0.413904	1.14273	1.25701	-0.0430448	1.63334	0.944655	1.69527	-0.0250544	0	0	0	CID:132519
A-769662	2.15808	-0.671705	0.466856	0.335217	2.29101	-0.663871	0.363281	0.0757306	2.55603	-0.891363	0.38176	0.580508	1.71413	0.900495	1.69191	-0.0137202	0	0	0	CID:11360391
GDC-0879	1.79053	0.0926357	1.05447	0.0693118	3.12472	0.162568	1.7564	0.805236	2.49239	0.161247	1.4532	0.47114	2.16324	0.671018	1.69018	0.0943705	0	0	0	CID:11717001
limonin	1.21839	0.954239	1.62887	-0.0471085	-0.303198	3.57972	3.37154	0.381613	0.958203	2.689	3.00241	0.134223	1.10122	1.20831	1.68862	-0.0392128	0	0	0	CID:129010068
AGP-103	-0.0489143	0.519724	0.363004	-0.0703181	0.592616	0.529343	0.73647	-0.0606647	0.137807	0.698143	0.620862	-0.0671566	0.510267	1.50767	1.68815	-0.0193935	0	0	0	CID:8215
BRD-K58918780	0.441821	0.208334	0.33855	-0.0796934	-0.0986882	0.815809	0.67058	-0.0493586	0.350885	0.605565	0.648796	-0.0706582	0.956069	1.27254	1.67867	-0.0348469	0	0	0	CID:44490089
methazolamide	1.69347	-0.205487	0.670952	0.0404275	2.08971	0.439431	1.48389	0.0266178	2.0944	0.0740174	1.12131	0.15102	2.76016	0.356471	1.67777	0.516989	0	0	0	CID:4100
BRD-A66604020	-0.23388	-0.706899	-0.790385	-0.0938727	-0.226075	0.13743	-0.0990558	-0.0758421	-0.270269	-0.486919	-0.649686	-0.0938796	0.141803	1.6836	1.67653	-0.00316306	0	0	0	CID:46943400
SIB-1553A	0.164614	0.887153	0.882992	-0.0563697	-0.248023	0.804968	0.576602	-0.0497907	0.0665785	1.1385	1.044	-0.0432945	0.173872	1.66699	1.67616	-0.00576581	0	0	0	CID:5310968
BRD-A81045722	-0.710048	-0.153463	-0.59157	-0.0886087	1.39691	-0.148647	0.435468	-0.0534687	-0.187851	-0.202015	-0.395319	-0.0902749	-0.260439	1.88632	1.6751	0.020419	0	0	0	CID:17757110
trimipramine	-0.996758	0.407913	-0.27025	-0.0741882	2.06756	-0.142003	0.8109	0.0219323	-0.231343	0.247142	-0.0269478	-0.0806228	0.572626	1.45632	1.66729	-0.0225949	0	0	0	CID:5584
BRD-K56983253	0.614944	-0.371514	-0.123829	-0.0822046	0.782126	-0.232642	0.0315406	-0.0773403	0.767614	-0.420408	-0.124458	-0.0788567	1.02972	1.22406	1.66689	-0.0382953	0	0	0	CID:44820652
BRD-K42001678	-0.52889	-0.407131	-0.701046	-0.0930236	0.795678	0.022047	0.297678	-0.0770215	-0.214275	-0.311248	-0.494094	-0.09187	-0.332768	1.91159	1.663	0.0222702	0	0	0	CID:56835572
sufentanil	-0.604349	7.17897	4.35788	3.08707	1.84515	-0.37954	0.428415	-0.0136815	0.0393798	5.49325	4.04213	1.69128	-0.00370383	1.74242	1.66064	0.00307421	0	0	0	CID:41693
BRD-K57836103	1.37072	0.439922	1.16542	-0.0293223	0.975539	0.537639	0.960792	-0.0602756	1.47784	0.63928	1.35647	-0.0264853	1.22583	1.11407	1.65576	-0.0448732	0	0	0	CID:1856447
BRD-K63308290	0.523115	-0.0576935	0.121295	-0.0847177	0.0486316	-0.508186	-0.549079	-0.0872492	0.465701	-0.320007	-0.185403	-0.0862981	0.768303	1.34324	1.65265	-0.0303866	0	0	0	CID:60138120
mizolastine	0.97871	-0.634758	-0.169305	-0.0664392	1.40897	0.772673	1.47546	-0.0509197	1.27154	-0.0868846	0.467135	-0.0493811	1.4517	0.996052	1.65212	-0.0443671	0	0	0	CID:65906
vitexin	1.37655	2.13224	2.86303	0.0714083	0.158817	-0.411401	-0.422101	-0.0863445	1.23484	1.47039	2.07758	-0.0183553	1.64097	0.899354	1.6514	-0.0235363	0	0	0	CID:6713958
BRD-K49403449	1.93192	1.72699	2.79617	0.145456	1.48662	-0.496746	0.119832	-0.0478763	2.1168	1.10269	2.20152	0.160344	1.79561	0.818849	1.64922	-0.000409701	0	0	0	CID:9555025
dydrogesterone	0.757004	0.287949	0.612671	-0.0775189	-0.0378995	2.6742	2.72645	0.141826	0.641039	1.67154	1.94566	0.00135391	1.43886	0.999308	1.64866	-0.0451879	0	0	0	CID:9051
BRD-K49759007	2.09921	-0.478492	0.63335	0.279693	0.325589	-0.262049	-0.214878	-0.0846756	1.90844	-0.521186	0.388952	0.0614794	2.51457	0.449968	1.64481	0.291226	0	0	1	CID:98889
JMV-431	0.573829	2.74992	2.98177	0.175624	1.30587	0.755169	1.39673	-0.0516038	0.891217	2.59013	2.89991	0.117797	0.230943	1.60437	1.64047	-0.0123772	0	0	0	CID:73707593
BRD-K87063901	1.89643	-0.0164488	1.00311	0.118581	0.852137	0.116114	0.427072	-0.0755864	1.89352	0.0495989	0.974809	0.0577926	2.81137	0.293871	1.63895	0.595876	0	0	0	CID:44496903
TUL-XX023	1.36676	3.25273	3.61077	0.287505	-0.134306	1.95918	1.94062	0.0368444	1.13739	3.6389	3.62486	0.482858	1.51627	0.949606	1.63759	-0.0382953	0	0	0	CID:54596143
BRD-K57954781	0.495125	1.94414	2.21917	0.0397133	-0.600361	1.97989	1.70394	0.0395816	0.244485	2.61143	2.62164	0.123013	-0.600287	2.0222	1.63637	0.0340645	0	0	0	CID:6303
triacetylresveratrol	0.451515	-0.323466	-0.166989	-0.0862124	-0.60278	2.76126	2.53721	0.155272	0.206176	1.23323	1.22923	-0.037045	0.810315	1.30503	1.63471	-0.0326128	0	0	0	CID:5962587
LY-2886721	0.824157	0.710641	1.11143	-0.063881	0.915513	-0.619093	-0.271384	-0.07394	0.988459	0.229985	0.629887	-0.0699489	1.07095	1.17247	1.63435	-0.0411478	0	0	0	CID:73265271
QX-222	0.434849	0.874674	1.04156	-0.0574121	-0.171068	1.93353	1.89201	0.0326216	0.322896	1.73757	1.831	0.00844885	1.20055	1.10558	1.63314	-0.045292	0	0	0	CID:5014
moxidectin	0.231301	-0.759401	-0.632855	-0.0898175	1.0638	0.126747	0.552856	-0.0694091	0.522446	-0.534355	-0.341238	-0.0852499	0.26571	1.57977	1.63307	-0.014506	0	0	0	CID:16760141
eicosadienoic-acid	0.491478	0.137475	0.296269	-0.0814827	-1.00396	1.28523	0.688734	-0.0221154	0.118779	0.802623	0.71876	-0.0632107	0.512852	1.4493	1.62765	-0.0237937	0	0	0	CID:6439848
BRD-K91614993	0.0200173	0.954093	0.863794	-0.0527157	-0.0617539	-0.668521	-0.717778	-0.0880086	-0.00150523	0.396545	0.23724	-0.0768963	-0.156359	1.78643	1.62514	0.00953797	0	0	0	CID:73707618
piperazine	0.236321	-0.807654	-0.666424	-0.0896866	-0.531975	-0.604761	-0.842341	-0.0901334	0.0421692	-0.967373	-0.857732	-0.0918176	0.42146	1.48626	1.61766	-0.0208615	0	0	0	CID:4837
BRD-K49967178	1.50515	-0.239251	0.519017	-0.00758477	0.757074	-0.322792	-0.0686199	-0.0779568	1.52737	-0.364074	0.332412	-0.0194647	0.58811	1.39878	1.61453	-0.026891	0	0	0	CID:24747246
BRD-K28362289	1.19932	-0.45101	0.123883	-0.0488046	-0.631949	-0.315474	-0.666244	-0.0867784	0.841932	-0.528201	-0.183027	-0.076312	0.879892	1.25064	1.61441	-0.0364429	0	0	0	CID:736269
BRD-A80383043	0.135311	0.49348	0.446855	-0.0712473	1.09222	0.0980671	0.537132	-0.068332	0.448333	0.444598	0.538756	-0.0756357	0.576657	1.40275	1.61257	-0.0262252	0	0	0	CID:1297
prostaglandin-a1	0.822825	1.18703	1.63012	-0.04085	1.37642	0.135021	0.73413	-0.0545034	1.12728	1.01502	1.54717	-0.0523649	2.29301	0.531009	1.61148	0.153524	0	0	0	CID:5281912
ORE-1001	0.839909	1.13881	1.58883	-0.0436868	0.675798	-0.19789	0.0133488	-0.0796097	0.92925	0.797105	1.19624	-0.0633895	0.698602	1.33902	1.61058	-0.0306414	0	0	0	CID:448281
chlormadinone	-1.07627	0.235906	-0.45396	-0.0789124	-0.768753	2.08323	1.72538	0.0513277	-1.16122	1.31135	0.502341	-0.0304535	-0.850289	2.12354	1.60926	0.044544	0	0	0	CID:6710779
cefazolin	0.0202143	-0.20298	-0.283585	-0.0895563	0.382883	0.0701939	0.134609	-0.077942	0.133706	-0.123231	-0.176033	-0.0888059	0.7811	1.29568	1.609	-0.0331663	0	0	0	CID:7048624
troglitazone	3.33823	-0.16899	1.75559	14.2528	1.99786	0.764957	1.79948	0.0115173	3.48432	0.278638	2.14568	14.2515	2.83319	0.253292	1.60757	0.623644	0	0	0	CID:5591
pirlindole	0.433703	-0.673737	-0.474488	-0.0865782	1.9333	-0.32199	0.538024	0.000212453	0.960968	-0.708498	-0.281064	-0.0711617	0.666657	1.35219	1.60735	-0.0299577	0	0	0	CID:68802
BRD-K98336812	0.732357	1.21845	1.60685	-0.0393275	0.340539	0.154091	0.198513	-0.0751819	0.734718	1.05025	1.35048	-0.0496803	0.191613	1.59276	1.6069	-0.013455	0	0	0	CID:12333113
BRD-K43683841	-0.68296	0.410477	-0.103751	-0.0740416	0.0990997	-0.260774	-0.316501	-0.085731	-0.558633	0.185089	-0.245404	-0.0819334	-1.4791	2.43871	1.60518	0.0809711	0	0	0	CID:54651173
penbutolol	-1.11822	1.48888	0.722035	-0.0179333	-0.158034	1.35542	1.24576	-0.017677	-1.01192	1.91313	1.22609	0.0254096	-2.03729	2.72048	1.60369	0.131113	0	0	0	CID:73707345
levallorphan	0.926187	-0.15297	0.260216	-0.0698618	1.10531	-0.263495	0.162851	-0.0679047	1.13405	-0.263595	0.214227	-0.0603528	1.29912	1.02725	1.603	-0.0487402	0	0	0	CID:73707533
lansoprazole	-1.07923	1.33954	0.587678	-0.031531	-1.04632	0.445949	-0.195002	-0.0642178	-1.24807	1.30385	0.445108	-0.0310903	-0.791267	2.08747	1.60274	0.0391047	0	0	0	CID:73707533
BRD-A85234536	0.0738829	1.55175	1.55024	-0.0114005	0.0920287	-0.375856	-0.42028	-0.0869152	0.0916358	1.02883	0.941929	-0.0515468	0.767911	1.29568	1.60187	-0.0332446	0	0	0	CID:4402
BRD-K24925364	1.46183	0.22479	0.988672	-0.0165198	0.81356	0.917881	1.30129	-0.044884	1.50718	0.673704	1.41078	-0.0223993	2.00006	0.668189	1.5993	0.044168	0	0	0	CID:6622773
meprylcaine	1.84068	-0.194006	0.775428	0.0908672	1.00398	-0.156832	0.220173	-0.0712788	1.8916	-0.238611	0.669119	0.0564523	1.52662	0.90272	1.59329	-0.0372112	0	0	0	CID:4065
olanzapine	0.693904	-0.64932	-0.328103	-0.0797697	0.843459	-0.0453019	0.252434	-0.0758421	0.854299	-0.539819	-0.187135	-0.0758949	1.62149	0.853568	1.5922	-0.0264167	0	0	0	CID:135398745
KU-C103881	0.611995	-0.744026	-0.446902	-0.0823033	1.77349	-0.556845	0.204795	-0.0225901	1.06613	-0.891015	-0.383963	-0.0650931	1.077	1.12583	1.58797	-0.0443402	0	0	0	CID:8796093
BRD-K00925050	0.444465	-0.370165	-0.212391	-0.0863607	-0.149238	-0.231771	-0.400161	-0.085162	0.337815	-0.418867	-0.331265	-0.0884253	0.863086	1.23379	1.58737	-0.0378933	0	0	0	CID:44820647
alda-1	2.38709	0.593548	1.97213	0.633069	1.39885	-0.570591	0.0026576	-0.0533588	2.48251	0.163218	1.4494	0.459882	2.83044	0.234771	1.58634	0.604891	0	0	0	CID:831629
lidamidine	1.51432	-0.921067	-0.144636	-0.00530597	2.53939	0.937972	2.28125	0.182826	2.07654	-0.224938	0.792287	0.133246	2.068	0.6174	1.5819	0.0628279	0	0	0	CID:47510
doxofylline	1.3513	0.242521	0.937535	-0.0317979	3.05807	0.110922	1.66081	0.605829	2.09352	0.252345	1.31177	0.148792	1.38816	0.962013	1.58161	-0.0495882	0	0	0	CID:2083
gemifloxacin	1.94249	-0.31236	0.712481	0.153224	3.0483	-0.223165	1.2753	0.588012	2.60017	-0.368344	0.951545	0.662535	2.74168	0.27452	1.58071	0.503315	0	0	0	CID:9571107
fluvastatin	-2.62898	0.859042	-0.674617	-0.0582343	1.68121	7.19678	4.64988	2.25821	-1.75567	4.56519	3.24522	0.960259	-2.49699	2.9306	1.57907	0.179355	0	1	1	CID:1548972
nystatin	-0.652383	0.538911	0.0330229	-0.0696874	0.560992	-0.101351	0.051978	-0.0816285	-0.391995	0.373052	0.00615304	-0.0776255	-0.171165	1.7504	1.57876	0.00500933	0	0	0	CID:24871028
arachidonamide	0.653517	0.112791	0.367494	-0.0810625	-0.0803073	0.98967	0.874708	-0.0415407	0.538953	0.623546	0.77812	-0.0699394	1.4667	0.918289	1.57747	-0.0431296	0	0	0	CID:5283393
R-96544	-1.65804	0.450026	-0.554375	-0.0728289	1.96364	0.458648	1.43394	0.00545837	-0.83294	0.604676	-0.00824306	-0.0706765	-1.10939	2.22504	1.57735	0.0542028	0	0	0	CID:10668211
terbinafine	1.20322	0.47013	1.09116	-0.0482333	0.862158	-0.544258	-0.227492	-0.0753718	1.29902	0.079469	0.654416	-0.0471343	2.39139	0.448134	1.57634	0.209331	0	0	0	CID:5282481
eudesmic-acid	0.960778	-0.279519	0.15493	-0.0675752	-0.189912	0.408738	0.187451	-0.0654135	0.77053	-0.00130453	0.271519	-0.0787852	1.4569	0.921911	1.57603	-0.0440698	0	0	0	CID:8357
epirizole	2.10942	0.224599	1.40312	0.30126	2.33796	1.56825	2.80371	0.0895539	2.52836	1.02449	2.34638	0.527928	3.08497	0.0952774	1.57528	1.36513	0	0	0	CID:3242
BRD-K79746073	0.559813	-0.675392	-0.415736	-0.0837252	0.34928	-0.498093	-0.414702	-0.0843997	0.588633	-0.804836	-0.527753	-0.0837816	0.506376	1.40312	1.57497	-0.0261291	0	0	0	CID:54651392
esculin	0.466659	1.44551	1.68383	-0.0227063	1.36763	0.834145	1.52185	-0.0486061	0.817586	1.59742	1.97077	-0.00621619	0.315498	1.49898	1.57392	-0.0201908	0	0	0	CID:5498067
E-7438	-0.500018	0.303127	-0.103955	-0.0771245	0.563044	-0.222417	-0.0654598	-0.0815643	-0.260035	0.12058	-0.155657	-0.0835064	0.00518544	1.65621	1.57372	-0.0067055	0	0	0	CID:66558664
thiostrepton	-2.59901	1.30065	-0.309563	-0.033863	-2.64485	0.729854	-0.63669	-0.0526124	-3.04358	1.42617	-0.372984	-0.0221722	-2.75863	3.05698	1.5723	0.209331	0	0	0	CID:16129995
mepacrine	-0.0442166	-0.260037	-0.364445	-0.090659	0.255034	0.190696	0.192174	-0.0736163	0.0393324	-0.103496	-0.205066	-0.0883505	-0.180452	1.74783	1.57099	0.00422649	0	0	0	CID:23581813
BRD-K39613698	-0.359704	-0.47121	-0.67564	-0.0937929	0.24779	-0.468689	-0.433026	-0.0854803	-0.23482	-0.626908	-0.734574	-0.0938561	-0.276025	1.79166	1.56602	0.0108428	0	0	0	CID:54654567
tranexamic-acid	-0.0898388	1.59779	1.49613	-0.0061322	0.240238	0.644417	0.668601	-0.0559845	-0.00449219	1.61591	1.51163	-0.00404593	0.379658	1.45876	1.56574	-0.0223825	0	0	0	CID:5526
epothilone-b	-0.117273	3.07626	2.91949	0.249161	-1.73942	1.1723	0.175366	-0.0310577	-0.629324	3.07424	2.59831	0.232737	-0.561984	1.93536	1.56456	0.0239036	0	0	0	CID:448013
doxazosin	2.05556	1.32264	2.50095	0.240723	0.88997	-0.104539	0.215273	-0.0747029	2.04219	0.993386	2.05333	0.115278	1.02963	1.12786	1.56449	-0.0440154	0	0	0	CID:3157
indinavir	2.86704	0.128959	1.77906	2.50703	1.58274	-0.319695	0.352449	-0.0409771	2.95209	-0.0701497	1.48116	1.58573	3.32645	-0.0381011	1.56367	2.60906	0	0	0	CID:5462355
BRD-K64024097	1.68407	1.05761	2.02633	0.0355729	1.25912	-0.592194	-0.0860731	-0.061196	1.83406	0.519895	1.44214	0.0401448	1.6134	0.829711	1.56235	-0.027452	0	0	0	CID:73055061
BRD-K45542213	0.314708	1.73021	1.89182	0.0103539	-0.424807	-0.687188	-0.862416	-0.0897652	0.14228	1.00249	0.944109	-0.0530271	0.811358	1.23607	1.5618	-0.0372801	0	0	0	CID:79873
felbinac	-0.426364	1.01685	0.650744	-0.0496147	1.25343	-0.695707	-0.186501	-0.0616152	0.0131135	0.431683	0.279801	-0.0759206	1.27224	1.00223	1.56176	-0.0499366	0	0	0	CID:3332
BRD-A72069525	0.940644	-0.843085	-0.369758	-0.0691732	1.65999	-0.519052	0.185314	-0.034131	1.31495	-0.949246	-0.316749	-0.0454519	1.93937	0.663785	1.56176	0.0287813	0	0	0	CID:551940
actarit	0.544472	1.71869	2.01989	0.00880533	-0.738522	-0.700194	-0.976059	-0.0907298	0.245069	0.986328	0.988317	-0.0539256	0.0276935	1.63145	1.55947	-0.0101375	0	0	0	CID:2018
BRD-K92202821	-1.0214	1.14462	0.419812	-0.0432529	-1.25532	0.235173	-0.473938	-0.0720072	-1.26168	1.0354	0.17161	-0.050892	-1.56873	2.43902	1.55701	0.0815667	0	0	0	CID:17757314
BRD-K97591839	0.748975	-0.789301	-0.41832	-0.0778904	0.169365	-0.458509	-0.457724	-0.0862288	0.697065	-0.873888	-0.534093	-0.0812937	0.458963	1.41022	1.55686	-0.0255468	0	0	0	CID:9877425
talinolol	-0.468942	0.442197	0.0432254	-0.0730983	0.602519	1.46514	1.80165	-0.0104138	-0.22126	1.14156	0.875295	-0.0431074	-0.48538	1.88881	1.55634	0.02068	0	0	0	CID:68770
nalbuphine	1.28719	3.99763	3.91779	0.534909	1.50387	0.651425	1.39141	-0.0468368	1.56627	3.52448	3.68105	0.400626	2.01951	0.615508	1.55361	0.0492155	0	0	0	CID:5360630
Y-27632	2.67845	-0.611272	0.854466	1.36927	1.84266	-0.70817	0.0864068	-0.0142025	2.86845	-0.867301	0.584877	1.2974	3.75396	-0.26449	1.55351	8.92629	0	0	0	CID:448042
ursodeoxycholyltaurine	0.599353	-0.805179	-0.502011	-0.0826743	0.409034	0.192402	0.273546	-0.0735064	0.640865	-0.535262	-0.286323	-0.0826385	0.795234	1.23463	1.55152	-0.0377581	0	0	0	CID:9848818
ABT-737	0.0676034	-0.619117	-0.599388	-0.0915938	2.88981	3.55833	4.18213	0.418152	0.935856	1.42866	1.86662	-0.021829	1.12684	1.06376	1.54869	-0.0472914	0	0	0	CID:11228183
BRD-K72676786	0.266048	2.73716	2.82534	0.171623	-0.17203	-0.726006	-0.800555	-0.088629	0.177104	1.78077	1.79126	0.0146175	0.273605	1.49432	1.54624	-0.0206392	0	0	0	CID:24747271
BRD-K40655550	-0.148313	1.34219	1.17938	-0.0314417	0.402562	-0.174971	-0.0969808	-0.0837451	-0.00559847	0.970904	0.822571	-0.0549137	0.0840495	1.58893	1.54458	-0.0138522	0	0	0	CID:60192704
BRD-K51247865	0.488852	3.19657	3.27092	0.269749	-0.0884766	-0.531765	-0.62288	-0.0881509	0.39452	2.25022	2.37389	0.0699037	0.457759	1.39925	1.54448	-0.0267967	0	0	0
mestranol	2.10092	0.124867	1.28863	0.284866	2.92525	9.4823	4.71657	4.07064	2.69938	5.21572	4.24264	1.40797	3.42134	-0.104213	1.54446	3.28591	0	1	1	CID:12598376
taurocholic-acid	0.543446	-0.686351	-0.432599	-0.0841611	1.15216	0.127435	0.601896	-0.0662701	0.818353	-0.476002	-0.148634	-0.0770501	0.954559	1.14465	1.54172	-0.0429602	0	0	0	CID:46783527
BRD-K36418235	1.49917	-0.079297	0.684166	-0.00899447	0.367271	1.72131	1.95506	0.00726571	1.40384	0.865874	1.55339	-0.0360438	1.46082	0.885369	1.53911	-0.0436313	0	0	0	CID:54646611
risperidone	3.01348	2.38178	3.65835	4.31407	2.35297	-0.306219	0.786983	0.0962748	3.31223	1.72521	3.24581	6.27677	3.03981	0.0833688	1.53807	1.05375	0	0	0	CID:5073
mafenide	1.04128	-0.488835	-0.00105607	-0.0629471	0.851856	2.54209	3.00832	0.114556	1.1563	0.983707	1.53124	-0.0541348	1.98961	0.615291	1.53716	0.0415906	0	0	0	CID:3998
WAY-629	-0.252832	-0.502385	-0.652545	-0.0939731	1.85592	-0.121682	0.715521	-0.0123501	0.345662	-0.464409	-0.36533	-0.0883128	1.18303	1.02365	1.53628	-0.049056	0	0	0	CID:6604933
L-368899	-0.340098	0.637839	0.3098	-0.0662032	3.47935	1.29427	3.06506	1.70843	0.763442	1.20465	1.532	-0.0389601	-0.241914	1.74567	1.53535	0.00403263	0	0	0	CID:9893887
HMN-214	-0.437861	0.0871335	-0.26459	-0.0828977	-0.655531	-0.546517	-0.844852	-0.0904346	-0.576511	-0.225739	-0.58386	-0.0906229	-0.784565	2.0209	1.53529	0.0337416	0	0	0	CID:73707432
carbetocin	0.454983	0.883215	1.06376	-0.0566347	0.0356242	0.760614	0.683856	-0.0514046	0.403023	1.11144	1.21697	-0.0452781	0.680641	1.27749	1.53518	-0.0342459	0	0	0	CID:73707428
BRD-A94494639	0.104594	-0.143166	-0.187483	-0.0884189	0.548239	0.346182	0.510996	-0.0678379	0.256654	0.0731656	0.0656966	-0.0847802	0.0188042	1.61289	1.5348	-0.0115508	0	0	0	CID:165214
BRD-K15400899	0.519671	-0.23781	-0.0520564	-0.0848205	-0.560676	-0.53111	-0.800257	-0.0902272	0.277697	-0.475338	-0.40534	-0.0892638	0.238548	1.50137	1.53476	-0.0198511	0	0	0	CID:54660962
L-690330	0.619451	-0.352338	-0.103883	-0.0820587	2.13966	0.319365	1.37555	0.0388869	1.18375	-0.107327	0.396623	-0.0559402	1.99672	0.608708	1.53397	0.0426837	0	0	0	CID:132449
brucine	1.56074	0.392198	1.23499	0.00501086	0.828437	2.32912	2.80877	0.081482	1.59696	1.56808	2.36638	-0.00686495	1.96426	0.624814	1.53359	0.0353721	0	0	0	CID:442021
BRD-K63175663	0.805187	0.408942	0.77175	-0.0741004	0.114739	-0.640946	-0.628768	-0.0867414	0.728926	-0.0212692	0.229071	-0.0803121	1.89912	0.657765	1.53349	0.020419	0	0	0	CID:669117
vernakalant	0.304131	-0.837859	-0.659431	-0.08879	1.73894	-0.707467	0.0354657	-0.0265622	0.790253	-1.04677	-0.624467	-0.0780894	0.70854	1.25822	1.5297	-0.0361587	0	0	0	CID:9930049
ginsenoside-rd	-0.773389	0.030693	-0.476437	-0.0844268	-0.0421022	0.751437	0.630854	-0.0517224	-0.679463	0.429834	-0.0893679	-0.0760099	-0.33395	1.78631	1.52887	0.00932353	0	0	0
BRD-K03111155	1.23595	-0.261491	0.333681	-0.0449516	0.293892	-0.291417	-0.256307	-0.085009	1.15466	-0.364796	0.127756	-0.0587388	2.19906	0.498052	1.5254	0.106005	0	0	0	CID:44487018
L-694247	0.235939	1.38493	1.47209	-0.0277725	0.519147	0.374477	0.525884	-0.0668343	0.361047	1.3013	1.3949	-0.0315383	0.853659	1.17635	1.52087	-0.0407833	0	0	0	CID:132059
norgestrel	0.991478	-0.331283	0.121954	-0.0657221	1.37707	4.8965	4.34729	0.964624	1.27285	2.37919	2.90221	0.0845985	1.72206	0.735433	1.52047	-0.0123772	0	1	0	CID:29985980
tigecycline	-1.8231	3.72288	2.61897	0.433538	-2.55962	1.61814	0.211658	3.49237e-05	-2.34885	3.82804	2.41076	0.572467	-2.18233	2.71377	1.51792	0.130145	1	0	0	CID:73707446
carbofuran	0.719213	-0.747451	-0.398144	-0.079004	-0.397127	0.130365	-0.186386	-0.0760478	0.499372	-0.522918	-0.342481	-0.0856383	0.929858	1.13117	1.51388	-0.0438514	0	0	0	CID:2566
BRD-K87687716	0.44351	1.57941	1.81228	-0.00852922	-0.136666	0.666466	0.486738	-0.0551894	0.340818	1.61322	1.71256	-0.00455535	1.05151	1.06915	1.51355	-0.0470498	0	0	0	CID:54631834
BRD-K39208132	1.16294	1.38326	2.0474	-0.028068	0.672031	-0.745904	-0.487862	-0.0797455	1.20656	0.695427	1.25384	-0.0542594	1.09998	1.0428	1.51167	-0.0480962	0	0	0	CID:963514
ST-1859	0.486787	-0.886782	-0.61618	-0.0855386	1.03841	-0.7166	-0.303807	-0.0702841	0.734963	-1.09053	-0.678469	-0.0800849	1.62263	0.777268	1.51125	-0.025936	0	0	0	CID:14187
BRD-A32582647	0.302782	2.00625	2.16864	0.048382	-0.413819	-0.579317	-0.782001	-0.0897304	0.135334	1.27979	1.23657	-0.0335293	-0.122887	1.66112	1.50947	-0.00623805	0	0	0	CID:4658388
methyllycaconitine	0.573864	0.569931	0.799209	-0.0685807	1.41865	0.305106	0.948584	-0.0520359	0.925496	0.616996	1.00123	-0.0702513	0.856223	1.16326	1.50823	-0.0420394	0	0	0	CID:494471
BRD-K74109131	0.943032	-0.36295	0.0639706	-0.0689915	0.586834	1.47057	1.79895	-0.0102721	0.991122	0.505435	0.921517	-0.0697378	1.93598	0.614721	1.50741	0.0278924	0	0	0	CID:23891544
pregnenolone	1.55016	-0.561354	0.217352	0.00281609	2.25802	1.75073	2.93209	0.0642899	2.02198	0.49913	1.53197	0.102757	3.04843	0.0487516	1.50568	1.1323	0	0	0	CID:129009918
cinchophen	1.35043	-0.879474	-0.193524	-0.0319747	0.040671	-0.593609	-0.620689	-0.0873145	1.17646	-1.01836	-0.436874	-0.0565128	0.696985	1.23904	1.50288	-0.0371421	0	0	0	CID:8593
WZ-3105	0.0149913	1.80406	1.78436	0.0193069	-1.04113	0.116274	-0.483763	-0.076533	-0.303244	1.49465	1.20336	-0.0156483	-0.815968	2.00594	1.50219	0.0321504	0	0	0	CID:73707533
BRD-A92800748	1.67447	0.616206	1.55213	0.0329434	1.62449	-0.341833	0.351135	-0.037681	1.93674	0.304639	1.27368	0.0704262	1.60786	0.77624	1.50211	-0.0276371	0	0	0
L-670596	0.26295	2.18813	2.32551	0.0803305	0.711598	2.04687	2.48063	0.0442746	0.44277	2.84123	2.89969	0.160344	0.817646	1.17442	1.49921	-0.0409053	0	0	0	CID:129360
CTB	-9.27102e-05	-0.515684	-0.550367	-0.0921666	1.65163	-0.0812821	0.647176	-0.0350571	0.501482	-0.453165	-0.282963	-0.085596	0.14413	1.51596	1.49907	-0.018697	0	0	0	CID:729859
gatifloxacin	0.950714	0.25201	0.694976	-0.0685182	1.03461	-0.2418	0.148937	-0.0703967	1.13372	0.0695494	0.548175	-0.0603846	2.91963	0.10726	1.49835	0.775024	0	0	0	CID:5379
cefadroxil	0.669365	-0.298785	-0.0271388	-0.0806037	1.18126	-0.511811	-0.0461749	-0.0650778	0.935729	-0.513321	-0.123272	-0.07255	0.355436	1.40411	1.49408	-0.0258391	0	0	0	CID:47965
BRD-K84924563	2.29058	-0.553941	0.672235	0.44376	1.64534	-0.147816	0.570777	-0.0358146	2.47417	-0.519431	0.71698	0.449056	3.43888	-0.161004	1.49316	3.51152	0	0	0	CID:73707377
BML-257	1.00867	0.454611	0.949984	-0.0649001	0.256522	0.662974	0.698131	-0.0552904	0.947385	0.718569	1.12299	-0.0667483	1.66301	0.739382	1.49259	-0.0198511	0	0	0	CID:629852
digoxigenin	-0.395951	-0.697177	-0.847783	-0.0946956	-1.46565	2.22943	1.49627	0.0698154	-0.786409	0.649632	0.0579473	-0.0690677	-0.744348	1.95976	1.49163	0.0275989	0	0	0	CID:4369270
BRD-K30536692	0.859076	-0.405832	-0.0233463	-0.0733784	0.830697	0.146062	0.447655	-0.0754656	0.992805	-0.2433	0.157246	-0.069602	1.16838	0.988921	1.4911	-0.0506188	0	0	0	CID:852319
BRD-K09645804	0.304023	1.38706	1.51777	-0.0274746	-0.227282	-0.350158	-0.532777	-0.087381	0.19305	0.911986	0.878132	-0.0574005	0.303433	1.42738	1.49074	-0.0251534	0	0	0	CID:54654218
tedizolid	1.18358	0.875181	1.52122	-0.0505458	1.01759	0.226952	0.637223	-0.0708923	1.32928	0.817105	1.4573	-0.0442128	1.13608	1.0034	1.48906	-0.0498933	0	0	0	CID:11234049
tolrestat	0.0755483	1.83664	1.85643	0.0225219	1.41919	1.03223	1.77455	-0.0392485	0.496101	2.01475	2.20494	0.0359844	0.587696	1.28131	1.48875	-0.0340176	0	0	0	CID:53359
BRD-K10821756	1.52052	-0.0888253	0.687333	-0.00395432	-0.0344866	1.59832	1.59282	-0.00221587	1.30024	0.791944	1.41316	-0.0470252	1.19808	0.971645	1.48873	-0.0514854	0	0	0	CID:54646006
isamoltane	0.434461	-0.395238	-0.239697	-0.0865591	-1.19985	-0.396307	-0.928245	-0.088158	0.0101423	-0.527552	-0.563539	-0.0921062	1.16979	0.985706	1.48842	-0.0507863	0	0	0	CID:127404
tubastatin-a	0.0984041	-0.0606182	-0.116146	-0.0865925	0.885922	-0.0119893	0.309324	-0.0748615	0.353856	-0.0545828	-0.00267893	-0.0873764	0.127421	1.51057	1.48419	-0.0191627	0	0	0	CID:49850262
dinaciclib	0.981682	-0.324113	0.123348	-0.0662743	-1.28176	-0.761219	-1.17519	-0.0916311	0.456978	-0.668004	-0.478819	-0.0864817	-0.0836428	1.61441	1.48072	-0.0114115	0	0	0	CID:46926350
GR-113808	1.40483	-0.191439	0.507608	-0.0239266	-0.662298	-0.342099	-0.698221	-0.0872088	1.00986	-0.336544	0.077493	-0.0685576	1.47637	0.821947	1.47959	-0.0422725	0	0	0	CID:119376
BRD-K78074929	0.554596	-0.0185948	0.177584	-0.083849	0.0994265	0.528822	0.46573	-0.0607415	0.508262	0.270591	0.39588	-0.0801124	0.714371	1.20721	1.47818	-0.0392772	0	0	0	CID:54632127
thiamphenicol	-0.540336	-0.901439	-1.02758	-0.0952729	-0.387632	-0.615321	-0.798545	-0.089624	-0.583497	-1.04751	-1.10891	-0.0953524	-0.428591	1.78612	1.4772	0.00910994	0	0	1	CID:27200
PF-03049423	0.516035	0.0844907	0.257496	-0.0830112	1.87359	-0.588449	0.223824	-0.01013	1.01381	-0.250463	0.161683	-0.068223	1.42632	0.844766	1.47682	-0.0463109	0	0	0
BRD-K28452084	-0.269241	-0.765376	-0.843805	-0.0940685	-1.75419	-0.447222	-1.13147	-0.0890061	-0.764812	-0.848808	-1.05653	-0.0958342	-0.125483	1.63198	1.47679	-0.00992157	0	0	0	CID:5236771
SA-1939838	0.796603	1.93674	2.38456	0.0386552	1.0732	-0.534627	-0.119892	-0.0690126	1.01259	1.24873	1.72515	-0.0355715	1.07302	1.02187	1.47454	-0.0492347	0	0	0	CID:60187611
TG-100115	0.541959	2.07469	2.37383	0.0614061	2.02084	2.15944	3.17576	0.0614266	1.08087	2.81193	3.13784	0.157949	0.540627	1.29098	1.47349	-0.0337106	0	0	0	CID:10427712
BRD-A30856524	0.636039	1.45078	1.79542	-0.0222532	0.169129	2.58793	2.74273	0.125051	0.599633	2.54794	2.73589	0.112007	0.336104	1.39457	1.47331	-0.0273591	0	0	0	CID:6857784
NXY-059	1.3625	-0.344447	0.324703	-0.0303513	0.670987	-0.360924	-0.145949	-0.0797699	1.37826	-0.468145	0.148816	-0.0397373	1.76442	0.668562	1.4718	-0.00544828	0	0	0	CID:6913176
AZD-6482	-1.1376	-0.799721	-1.16432	-0.0964653	1.26614	0.653812	1.25837	-0.0556899	-0.596124	-0.281955	-0.633492	-0.0914598	0.051615	1.53049	1.46428	-0.0173877	0	0	0	CID:44137675
KU-C103656	1.18808	-0.35482	0.211903	-0.0499616	0.831042	-0.351145	-0.0602736	-0.0761536	1.27652	-0.471102	0.0916067	-0.0489768	0.782217	1.15951	1.46392	-0.0421562	0	0	0	CID:13186954
SA-1939891	0.00672405	1.84015	1.81753	0.0230742	0.62031	-0.607887	-0.392393	-0.0806971	0.194172	1.13254	1.11415	-0.0436038	1.02862	1.03405	1.46343	-0.0483742	0	0	0	CID:71759907
AMG-837	0.0653112	-0.812766	-0.742175	-0.0916238	0.212735	0.008039	-0.0119356	-0.0795724	0.120905	-0.640765	-0.601782	-0.0910958	0.811949	1.14356	1.46299	-0.0430732	0	0	0	CID:46854655
ABT-491	0.707746	1.47956	1.87026	-0.019056	-0.570016	1.58032	1.26715	-0.00371449	0.436978	2.02708	2.18481	0.0380339	-0.178582	1.64255	1.45922	-0.00882565	0	0	0
BRD-K63946052	1.0786	-0.927231	-0.372576	-0.0602141	-0.392661	-0.594487	-0.785324	-0.0896483	0.81053	-1.05674	-0.623445	-0.077341	1.46884	0.806543	1.45893	-0.0429036	0	0	0	CID:54637788
imatinib	1.9929	-0.216957	0.846757	0.192867	4.98991	-0.449048	2.11049	17.966	3.23326	-0.414506	1.28186	3.99827	3.05809	-0.000296361	1.45829	1.16092	0	0	0	CID:123596
anamorelin	1.53042	0.684568	1.53478	-0.00185533	1.55478	-0.501879	0.149155	-0.0432772	1.79141	0.272539	1.15202	0.0304879	1.91217	0.580989	1.45823	0.0228098	0	0	0	CID:9828911
heptaminol	0.317925	2.91784	2.99589	0.203947	-0.637059	-0.502687	-0.807282	-0.0898753	0.0805888	2.04468	2.00509	0.0412241	-0.278728	1.69148	1.4572	-0.00231942	0	0	0	CID:3590
BRD-K75297646	0.23548	-0.728532	-0.607809	-0.0897023	-0.948845	-0.697139	-1.04044	-0.0911821	-0.0851639	-0.954419	-0.894658	-0.0928769	-0.188272	1.64489	1.45644	-0.00822997	0	0	0	CID:54651350
toloxatone	-0.423201	0.422621	0.0501116	-0.0736987	0.443617	-0.583127	-0.44703	-0.0832191	-0.230095	0.020787	-0.22828	-0.0858879	-0.419686	1.76118	1.45526	0.00640846	0	0	0	CID:34521
BRD-K54472228	1.11112	-0.118638	0.404912	-0.0575573	0.31978	0.34226	0.384184	-0.0679712	1.05492	0.0905178	0.524328	-0.0657099	0.695512	1.19486	1.45464	-0.0399142	0	0	0	CID:73707553
terbutaline	-0.381506	0.139249	-0.189483	-0.0814295	0.785349	1.21608	1.62453	-0.0270295	-0.0903713	0.766715	0.559482	-0.0647642	1.21263	0.931954	1.45403	-0.0531653	0	0	1	CID:73707356
imiloxan	1.5132	4.22735	4.03734	0.652443	-1.53203	-0.116979	-0.851188	-0.0827259	0.839151	3.29219	3.35629	0.292945	0.926832	1.07553	1.45251	-0.0468058	0	0	0	CID:133621
SDZ-WAG-994	1.55587	1.13262	2.02626	0.00380256	-1.91337	-0.435792	-1.17	-0.0888041	0.760131	0.66382	0.952289	-0.0685989	0.315439	1.38525	1.45203	-0.0278212	0	0	0	CID:18755269
carbidopa	0.889453	1.19222	1.6777	-0.0403735	0.529649	0.940878	1.16542	-0.0437151	0.927559	1.45397	1.88775	-0.0197073	0.813298	1.13233	1.45165	-0.0437966	0	0	0	CID:2563
BRD-K34495954	-0.471324	2.79293	2.49218	0.183987	1.30748	-0.67256	-0.139477	-0.0586347	-0.0092334	1.85387	1.75878	0.0199084	-0.281389	1.6871	1.45104	-0.00265866	0	0	0	CID:25886838
chloroform	0.775442	-0.96943	-0.55006	-0.0769227	-0.117124	-0.748753	-0.797155	-0.0883339	0.632869	-1.17347	-0.775611	-0.0827754	1.00098	1.03601	1.45046	-0.0482819	0	0	0	CID:6212
resatorvid	-0.639475	0.800242	0.296771	-0.060564	-0.136222	-0.581874	-0.680329	-0.0884288	-0.592612	0.321186	-0.143086	-0.0788771	0.967382	1.05155	1.44884	-0.0477679	0	0	0	CID:11703255
BRD-K70459579	-0.249931	-0.695033	-0.788693	-0.0939599	-0.306733	1.05813	0.824363	-0.037681	-0.308593	0.0193045	-0.26734	-0.0859186	-0.579687	1.8362	1.44864	0.0149537	0	0	0	CID:54631545
losmapimod	1.08149	1.70441	2.32123	0.00645551	0.507656	0.757093	0.944201	-0.0515243	1.08643	1.76134	2.27913	0.0111087	1.64111	0.708468	1.44745	-0.0233292	0	0	0	CID:11552706
BRD-A81416315	-0.425332	-0.141227	-0.450675	-0.0883811	-0.0501353	-0.688215	-0.728176	-0.0879322	-0.381857	-0.483452	-0.691936	-0.0938384	-0.0229818	1.55086	1.4455	-0.0159094	0	0	0	CID:17757294
trichlormethiazide	-0.0875287	0.149445	-0.0224467	-0.0812392	-0.661571	-0.364617	-0.714957	-0.0876094	-0.276361	-0.0781295	-0.334222	-0.0878971	0.151896	1.46167	1.44499	-0.0221689	0	0	0	CID:5560
BRD-K68120955	0.818713	0.0768998	0.42993	-0.0749965	0.494403	1.16279	1.39851	-0.0315496	0.855887	0.688471	1.0359	-0.0675777	0.589179	1.23908	1.44419	-0.0370729	0	0	0	CID:54646642
BRD-K85853281	0.462229	3.68575	3.55919	0.418901	-0.974143	1.72955	1.20666	0.00829734	0.10262	3.85868	3.4435	0.614686	-0.559254	1.81985	1.4422	0.0135494	1	0	0	CID:42890
tenatoprazole	-0.263051	2.00349	1.82321	0.0475866	-0.823387	0.226138	-0.293863	-0.0723022	-0.476808	1.71222	1.33213	0.00529342	-0.219728	1.6474	1.44199	-0.00747413	0	0	0	CID:636411
PCI-34051	-0.0326544	0.823783	0.690632	-0.0596288	0.244286	0.20863	0.205056	-0.072965	0.0460254	0.766423	0.638351	-0.0648151	-0.188245	1.62797	1.43826	-0.0104239	0	0	0	CID:24753719
BRD-K72980353	1.83185	0.323508	1.33358	0.0839161	-0.0913631	-0.556124	-0.643093	-0.0881687	1.55134	-0.0433092	0.673887	-0.0153815	0.616374	1.21914	1.43757	-0.0387576	0	0	0	CID:54658033
cilomilast	0.520375	1.16055	1.40905	-0.0424301	1.29562	1.02346	1.6953	-0.039753	0.842027	1.4734	1.85857	-0.0179789	0.964743	1.04227	1.43743	-0.0481892	0	0	0	CID:151170
pentoxyverine	1.54632	0.594986	1.44746	0.00165608	-0.26526	0.714552	0.469214	-0.0533955	1.2524	0.857817	1.45477	-0.0513148	0.977636	1.03551	1.43719	-0.0483281	0	0	0	CID:2562
methyl-dopate	-0.0701227	-0.810317	-0.795536	-0.0927719	-1.05353	-0.623304	-1.02717	-0.0913135	-0.380387	-0.979492	-1.00879	-0.0945942	-0.252534	1.65884	1.43639	-0.00655021	0	0	0	CID:17277
proxymetacaine	1.16184	0.152864	0.72113	-0.052404	0.497499	-0.0733294	0.0482552	-0.0815494	1.15262	0.0817621	0.571677	-0.0590443	2.10779	0.459326	1.43412	0.0763441	0	0	0	CID:517321
BRD-K91021522	0.0288278	-0.856952	-0.787788	-0.0919379	1.23714	-0.688961	-0.18781	-0.0625417	0.400541	-1.05193	-0.78146	-0.087436	0.508875	1.26967	1.43327	-0.0350693	0	0	0	CID:54639055
adatanserin	0.211418	-0.228312	-0.207613	-0.0900689	0.927022	0.386067	0.763254	-0.0664726	0.463758	0.0271056	0.132156	-0.085764	-0.0348002	1.54532	1.43309	-0.0165319	0	0	0
BRD-K76188144	1.63415	-0.573702	0.254051	0.0236314	-0.146442	-0.0312588	-0.219868	-0.080525	1.36418	-0.472222	0.137345	-0.0410362	1.20551	0.915781	1.43275	-0.0541238	0	0	0	CID:5288998
kakonein	0.0569783	1.59442	1.58574	-0.00645879	0.915422	-0.447375	-0.112007	-0.0739719	0.327116	1.02411	1.07786	-0.0518681	1.3215	0.856372	1.43214	-0.0542318	0	0	0	CID:5385074
icariin	1.58129	0.234263	1.07534	0.00924344	1.75751	0.301023	1.13645	-0.0245305	1.89683	0.348368	1.29654	0.0596151	2.09771	0.459978	1.42932	0.0746699	0	0	0	CID:45358132
RAN-14A	0.857512	0.171465	0.551971	-0.0734553	0.747298	-0.754257	-0.463254	-0.078118	0.966136	-0.2709	0.116511	-0.0709299	1.08552	0.972589	1.42837	-0.0514449	0	0	0	CID:821257
nandrolone	2.14821	-0.0357607	1.1431	0.328625	0.891804	4.88105	4.28066	0.94419	2.12262	2.60541	3.37536	0.162783	1.51244	0.755501	1.42783	-0.0385603	0	1	1	CID:68712
inosine	2.35171	1.59415	2.89005	0.542078	1.12165	-0.585957	-0.145496	-0.0672924	2.36784	0.949114	2.18908	0.335265	1.29425	0.864219	1.4257	-0.0560891	0	0	0	CID:6708742
BRD-A66846505	-0.0251571	-0.710327	-0.706963	-0.0923962	-0.699731	0.117045	-0.335976	-0.0765076	-0.234172	-0.500639	-0.64497	-0.0938488	-0.305939	1.67472	1.42432	-0.00496787	0	0	0	CID:46943351
lymecycline	-0.0133621	3.58914	3.33587	0.387669	0.420371	0.360209	0.45712	-0.0672228	0.11614	3.04312	2.91411	0.223197	0.324366	1.35491	1.42427	-0.0296977	0	0	0	CID:73707463
fentiazac	0.516453	0.981113	1.21025	-0.0514451	-0.0505075	-0.536054	-0.611268	-0.087935	0.429858	0.48947	0.574313	-0.0742186	0.811707	1.10675	1.42326	-0.04524	0	0	0	CID:28871
lopinavir	0.276046	0.842357	0.905166	-0.0588915	1.27464	1.91633	2.62987	0.0307605	0.625038	1.70264	1.96803	0.00408069	1.20274	0.905873	1.42057	-0.0548339	0	0	0	CID:92727
BRD-A57798559	0.809968	-0.122398	0.222825	-0.0753907	-0.057878	0.555201	0.409678	-0.0595817	0.680628	0.202435	0.4246	-0.0816263	-0.272489	1.65274	1.41892	-0.00701451	0	0	0
amlodipine	0.210105	2.1588	2.26648	0.0757583	3.07113	0.123667	1.68255	0.624597	1.11376	1.7802	2.31144	0.0143768	0.547823	1.2351	1.41732	-0.0376903	1	0	0	CID:2162
compound-w	-0.00957171	0.682442	0.555356	-0.0648236	-0.21029	0.232106	0.00018383	-0.0721186	-0.0721018	0.666907	0.467735	-0.0684537	-0.301059	1.66446	1.41594	-0.00608117	0	0	0	CID:338
cephalexin	-0.196149	-0.322314	-0.488441	-0.0917606	0.727601	-0.537649	-0.282759	-0.0785446	0.0518729	-0.545938	-0.559756	-0.0917313	0.267639	1.37312	1.41288	-0.028548	0	0	0	CID:27447
cefmetazole	0.23311	-0.510477	-0.437385	-0.0897648	0.61854	-0.412122	-0.218084	-0.0807301	0.388791	-0.627552	-0.47707	-0.0876287	0.409981	1.30079	1.41276	-0.0327719	0	0	0	CID:23666711
BRD-K06475386	2.02566	-0.514501	0.549956	0.215889	0.617497	1.19872	1.50958	-0.0286622	1.93367	0.238457	1.20095	0.0688681	0.72857	1.13857	1.41211	-0.0432978	0	0	0	CID:54631794
BRD-K90974935	-0.40717	-0.815701	-0.92844	-0.0947425	0.931688	-0.657967	-0.29912	-0.0735505	-0.0680481	-1.00247	-0.918463	-0.0927549	-0.0818639	1.54854	1.41086	-0.016284	0	0	0	CID:54651308
doxycycline	-0.67825	3.51417	3.00598	0.367554	-0.764464	0.908504	0.409384	-0.0452966	-0.816819	3.27947	2.68383	0.290233	-0.122876	1.56912	1.41061	-0.0151498	1	0	0	CID:54416524
BRD-K81469015	-0.260538	0.102468	-0.158912	-0.0825053	0.794062	-0.674729	-0.374899	-0.0770458	0.0165509	-0.282751	-0.367657	-0.0914691	-0.716474	1.86975	1.41007	0.0178708	0	0	0	CID:54651422
BRD-K25979535	1.80104	-0.738351	0.187581	0.0752027	0.576822	2.59121	2.93138	0.127838	1.7277	0.812167	1.68789	0.0160821	1.28309	0.853941	1.40854	-0.0567379	0	0	0	CID:1037728
BRD-K85946956	2.28865	-0.264398	0.983207	0.438601	0.410949	-0.311293	-0.220893	-0.0836626	2.09765	-0.377829	0.644408	0.153289	2.02226	0.476941	1.40637	0.0500239	0	0	0	CID:44486401
ZSTK-474	-1.8795	1.71683	0.491992	0.00837062	-0.295323	-0.590456	-0.746713	-0.0892557	-1.70985	1.04406	-0.0561287	-0.0502203	-1.12322	2.07178	1.40542	0.0373826	0	0	0	CID:11647372
deflazacort	0.760102	0.566809	0.913745	-0.0687462	1.0728	2.87343	3.35867	0.182826	0.981008	2.00038	2.44632	0.0349818	1.15924	0.912695	1.40415	-0.0543749	0	0	0	CID:73707512
GSK-1904529A	0.00518998	2.06737	2.0537	0.0604685	2.3801	-0.493344	0.594983	0.104247	0.727266	1.37469	1.68968	-0.0254507	0.68314	1.15409	1.404	-0.042446	0	0	0	CID:25124816
BRD-K15888437	1.85074	1.5508	2.60027	0.0942005	0.712224	0.00935755	0.241027	-0.0788997	1.81165	1.23594	2.16486	0.0339935	1.11311	0.9357	1.40373	-0.053052	0	0	0	CID:3092570
minocycline	-0.626047	4.24232	3.51429	0.662517	-0.383093	1.74906	1.56596	0.0108578	-0.655998	4.31098	3.45822	0.886928	-0.83943	1.92615	1.40363	0.0228098	1	0	0	CID:44246707
isotretinoin	0.704368	-0.381134	-0.0846359	-0.0794322	2.18401	1.71707	2.86908	0.0469368	1.27042	0.624012	1.21569	-0.0495311	1.58925	0.69286	1.40234	-0.0300008	0	0	0	CID:86472
BRD-K26886657	-0.2826	2.09077	1.90314	0.0637976	-0.556628	-0.134755	-0.490933	-0.0830733	-0.412651	1.58676	1.23634	-0.00702578	-0.450118	1.72646	1.40128	0.00121024	0	0	0	CID:54651318
minaprine	2.42802	-0.884674	0.410175	0.729095	1.16328	-0.721966	-0.252213	-0.0658094	2.44626	-1.09175	0.124965	0.428608	1.77275	0.598783	1.40127	-0.00464484	0	0	0	CID:6410797
BRD-K12896711	0.279418	-0.341627	-0.27219	-0.0891395	0.702357	0.448641	0.707842	-0.0640277	0.454157	-0.0290693	0.0736865	-0.086553	1.12221	0.928787	1.40125	-0.0534274	0	0	0	CID:54632062
BRD-K90735586	1.2668	-0.0607997	0.559747	-0.0420426	1.07003	-0.585842	-0.169629	-0.0691664	1.41695	-0.364375	0.270818	-0.0345248	2.79874	0.0782149	1.40119	0.57852	0	0	0	CID:5398113
10-DEBC	0.798065	-0.644909	-0.271816	-0.0759938	2.09492	-0.245111	0.71127	0.0280664	1.32413	-0.644134	-0.0446704	-0.0445126	0.435122	1.27703	1.4009	-0.0343216	0	0	0	CID:10521421
U-46619	1.32471	0.55429	1.26114	-0.0348514	0.0622652	1.00882	0.976827	-0.0404327	1.16084	0.984302	1.53457	-0.0540513	0.696082	1.14064	1.39659	-0.0431858	0	0	0	CID:5311493
BRD-K37760698	0.840196	-0.239269	0.125286	-0.0741444	-0.223633	-0.234696	-0.434656	-0.0852192	0.656346	-0.316552	-0.0871783	-0.0822994	0.61704	1.17974	1.39552	-0.0405992	0	0	0	CID:54631622
BRD-K05452595	-1.24087	1.13312	0.277354	-0.0442355	0.990271	-0.405892	-0.0361412	-0.0716417	-0.768925	0.680351	0.0961985	-0.0678387	-1.3092	2.15252	1.39076	0.0488145	0	0	0	CID:23747926
BRD-K94708051	0.816415	0.366447	0.733226	-0.0750653	-0.641244	-0.534374	-0.83129	-0.0902788	0.50902	0.00250743	0.132897	-0.0854516	0.357236	1.30668	1.39028	-0.0324529	0	0	0	CID:54657815
PF-3845	1.08332	-0.849676	-0.304421	-0.0598583	0.875819	-0.661913	-0.327592	-0.0750568	1.19981	-1.03157	-0.436964	-0.0546704	0.83967	1.06107	1.38934	-0.0474831	0	0	0	CID:25154867
BRD-K50776152	2.9129	0.239695	1.92424	2.76805	2.02904	-0.151456	0.778795	0.0158872	3.12714	0.108524	1.77206	2.39341	3.5107	-0.294682	1.38857	3.76937	0	0	0	CID:824820
Mps1-IN-1	1.67465	1.39185	2.35497	0.0332666	-0.580273	0.0899574	-0.306884	-0.0774495	1.26736	1.15327	1.77435	-0.0422829	1.13721	0.909107	1.38824	-0.0545172	0	0	0
daphnetin	0.74306	-0.562686	-0.228019	-0.0780995	0.237996	-0.443691	-0.415807	-0.0855886	0.712798	-0.686025	-0.378303	-0.0808824	1.06599	0.944778	1.38775	-0.0527087	0	0	0	CID:5280569
BRD-K95195947	2.00295	0.0213133	1.11247	0.199098	0.694978	0.268388	0.506272	-0.0710135	1.93763	0.161738	1.12114	0.0709519	2.11675	0.411591	1.38761	0.0786273	0	0	0	CID:54617058
dexniguldipine	-0.636887	2.44812	2.05859	0.12474	0.95832	-0.438415	-0.0829525	-0.0726497	-0.257981	1.70654	1.45695	0.00488614	0.156131	1.40326	1.38441	-0.0260327	0	0	0	CID:1236
acarbose	0.462689	1.22469	1.44217	-0.0389711	2.8317	-0.507578	0.829721	0.365217	1.25877	0.698163	1.28811	-0.050892	1.64968	0.645341	1.38416	-0.0227007	0	0	0	CID:41774
BRD-K30936057	-1.14223	1.96957	1.22904	0.0426137	-0.0849003	-0.177299	-0.324157	-0.0840943	-1.0104	1.4676	0.752369	-0.0187283	-0.418657	1.69221	1.38156	-0.00214889	0	0	0	CID:54651215
sulfamerazine	0.0795357	-0.631211	-0.603263	-0.0914932	-0.706602	-0.609499	-0.905715	-0.0906666	-0.146017	-0.829884	-0.837118	-0.0933095	-0.102276	1.53069	1.38046	-0.0172666	0	0	0	CID:5325
BRD-K17693482	1.06615	0.560209	1.10189	-0.0609393	-0.606129	2.44721	2.21301	0.103496	0.734971	1.76515	2.09197	0.0115644	0.89953	1.02233	1.38031	-0.0491008	0	0	0	CID:134230
BRD-K84210283	0.687236	-0.687605	-0.363806	-0.0800049	0.568553	1.15701	1.43422	-0.0319541	0.765061	0.0785554	0.347674	-0.0789935	0.820387	1.06195	1.37974	-0.0473874	0	0	0	CID:54631934
ATN-161	0.22615	0.28305	0.286402	-0.0776778	0.657635	0.235897	0.451124	-0.0719948	0.394647	0.351949	0.413691	-0.0782831	1.96659	0.479738	1.37895	0.035703	0	0	0
sulfamethoxypyridazine	0.521121	-0.0130081	0.163807	-0.0847912	-0.441713	-0.0726109	-0.389065	-0.0815444	0.315073	-0.0495053	-0.0180626	-0.0872904	0.384608	1.2821	1.37875	-0.0339411	0	0	0	CID:5330
BRD-K63993117	-0.0394294	0.11964	-0.0239835	-0.0820122	0.0696448	-0.122058	-0.203873	-0.0828196	-0.0128446	0.0290976	-0.113711	-0.0857171	1.12399	0.906756	1.37848	-0.0547639	0	0	0	CID:5897
SIB-1508Y	0.526941	2.09278	2.38276	0.0647738	-1.04741	-0.261486	-0.781437	-0.0857503	0.136164	1.51997	1.49349	-0.0126205	-0.503169	1.73198	1.37821	0.00157753	0	0	0	CID:133106
quetiapine	2.44449	-0.377943	0.958945	0.780309	3.12108	0.113949	1.69976	0.776101	3.05499	-0.238492	1.36324	2.02356	2.84059	0.0344143	1.37686	0.664318	0	0	0	CID:5002
BRD-K87967738	-0.477803	-0.658755	-0.854065	-0.0950506	0.21465	-0.708213	-0.642281	-0.085775	-0.346681	-0.905012	-0.954063	-0.0944449	-0.386289	1.67126	1.37667	-0.00528869	0	0	0	CID:54651602
BRD-K60056908	0.615684	-0.703623	-0.412038	-0.0821817	1.37172	-0.313957	0.247967	-0.0549176	0.947306	-0.727885	-0.303925	-0.0719389	1.38289	0.772627	1.37547	-0.0498933	0	0	0	CID:54618826
BRD-K66755238	0.22963	-0.604075	-0.514212	-0.089836	-0.0477027	0.601043	0.464221	-0.0577893	0.183465	-0.155142	-0.179564	-0.089398	0.618658	1.15908	1.37413	-0.0422725	0	0	0	CID:54631420
BRD-K82206012	0.329703	0.37337	0.440368	-0.0751064	1.06748	1.87093	2.48279	0.0246448	0.60838	1.30589	1.54716	-0.0308187	1.03973	0.94506	1.37369	-0.0526703	0	0	0	CID:10357822
dexamethasone-acetate	0.921263	-0.0455463	0.365913	-0.0702052	-1.28796	2.50595	1.90696	0.111274	0.403007	1.31605	1.4357	-0.0298987	0.315042	1.31153	1.37243	-0.0321308	0	0	0	CID:40469540
BRD-K92073408	0.137221	0.115905	0.0706753	-0.0820819	0.405875	8.92979	4.69003	2.9127	0.241537	4.91047	3.91642	1.17292	0.311349	1.31185	1.37075	-0.0320497	0	1	0	CID:5702094
tamoxifen	-0.545962	1.75456	1.37583	0.0133464	3.28838	1.45603	3.11987	1.1063	0.527985	2.17829	2.37656	0.0591556	-1.03734	1.99566	1.37033	0.0315246	1	0	0	CID:63062
ramelteon	1.77161	0.220915	1.18266	0.0647738	1.22573	-0.280456	0.207145	-0.0631223	1.89939	0.0240098	0.951031	0.0605419	2.26171	0.321135	1.36936	0.137099	0	0	0	CID:208902
BRD-A74608937	0.735927	-0.669051	-0.323945	-0.0784013	1.58802	-0.575337	0.0918274	-0.0407364	1.11662	-0.841484	-0.31961	-0.0613449	1.37912	0.766457	1.36675	-0.0501947	0	0	0	CID:44143235
dibutyrylcyclic-gmp	1.63298	0.491856	1.39031	0.0233522	0.38763	1.50533	1.72624	-0.00838788	1.52538	1.20266	1.97279	-0.0201883	1.36294	0.774344	1.36641	-0.0514854	0	0	0	CID:6610337
adenosine	-0.491908	3.47572	3.06007	0.345491	2.30861	0.183752	1.31727	0.079717	0.277049	2.85788	2.84019	0.169082	0.714204	1.10341	1.36636	-0.0453439	0	0	0	CID:60961
PD-123319	0.243962	1.98891	2.11632	0.0460207	0.527335	-0.451798	-0.295685	-0.0821664	0.370443	1.33483	1.43626	-0.0279864	0.0582631	1.43529	1.36541	-0.0247557	0	0	0	CID:4701
2-aminotetralin	-0.0653772	2.62586	2.5575	0.153224	-0.96665	0.807158	0.197428	-0.0496619	-0.349913	2.51972	2.2345	0.109617	-0.284162	1.60784	1.36415	-0.0121035	0	0	0	CID:34677
BRD-A96799240	0.605358	-0.473592	-0.220548	-0.082483	0.44684	1.33101	1.56283	-0.0190793	0.657531	0.342309	0.554169	-0.0785158	1.12915	0.888036	1.36111	-0.055757	0	0	0	CID:6438629
BRD-K64831080	-0.315225	0.345338	0.0367	-0.0759166	1.09229	0.585113	1.08091	-0.058434	0.0599804	0.589824	0.46464	-0.0711971	0.699903	1.10312	1.35822	-0.0453957	0	0	0	CID:54618727
exisulind	-0.248881	-0.243249	-0.449615	-0.0903424	-1.45548	-0.586596	-1.12566	-0.0909215	-0.656539	-0.509594	-0.81484	-0.094084	-0.601851	1.76036	1.35482	0.00600486	0	0	0	CID:5472495
BRD-K51073125	-1.63939	-0.105019	-0.935255	-0.087666	-1.10545	-0.156671	-0.725588	-0.0835523	-1.74888	-0.167894	-0.98301	-0.0896526	-1.61185	2.27033	1.35222	0.0595391	0	0	0	CID:165214
prima-1-met	1.12496	-0.852005	-0.285406	-0.0560244	1.09182	-0.492363	-0.0706027	-0.0683643	1.3013	-0.941925	-0.317028	-0.0469157	2.52075	0.173522	1.35189	0.294049	0	0	0	CID:73707386
BRD-K95722922	0.853191	-0.692081	-0.284731	-0.0736836	-0.456336	0.977289	0.651289	-0.0422656	0.596883	-0.0219729	0.156656	-0.0835263	1.13174	0.87775	1.35143	-0.0562205	0	0	0	CID:54631896
dimercaptosuccinic-acid	0.548937	-0.913759	-0.609072	-0.0839712	0.543092	-0.717867	-0.518148	-0.0818996	0.638123	-1.11262	-0.732066	-0.0826603	0.572255	1.15976	1.34946	-0.0420978	0	0	0	CID:2724354
BRD-K22318001	0.761116	-0.0860663	0.230509	-0.0774042	-0.045261	1.69178	1.6923	0.00545837	0.642351	0.844565	1.07482	-0.0614657	0.958229	0.962819	1.34824	-0.0520063	0	0	0	CID:54646131
ciprofibrate	0.322581	-0.121775	-0.0514768	-0.0880637	0.54193	-0.687757	-0.493666	-0.0819281	0.442643	-0.467765	-0.323032	-0.0868071	1.07204	0.903618	1.34666	-0.0549384	0	0	0	CID:2763
rutin	2.82888	0.0213786	1.63988	2.10547	0.269829	-0.459795	-0.415957	-0.0852282	2.52049	-0.231135	1.05035	0.521069	2.93139	-0.0404287	1.34581	0.819432	0	0	0	CID:5280804
BRD-K99615199	-0.53651	-0.593294	-0.833436	-0.0949841	1.29711	2.48426	3.14574	0.10967	-0.0685696	0.869591	0.678932	-0.0601615	0.451917	1.21739	1.34577	-0.038823	0	0	0	CID:6279
SA-1459291	0.982142	-0.691681	-0.218292	-0.0662506	0.921249	0.256787	0.617032	-0.0713313	1.12639	-0.410435	0.0694115	-0.0607615	1.23247	0.820855	1.34518	-0.0588021	0	0	0	CID:54657709
picotamide	0.745812	-0.43588	-0.112626	-0.0779789	0.222129	0.421401	0.416419	-0.0649375	0.710348	-0.118577	0.125035	-0.0809421	1.86645	0.498871	1.34478	0.013089	0	0	0	CID:4814
immepip	0.721637	-0.588941	-0.262054	-0.0789328	0.507547	-0.281352	-0.148033	-0.0824334	0.776195	-0.619267	-0.293214	-0.0786201	0.906495	0.985129	1.34399	-0.0508696	0	0	0	CID:3035842
I-303059	0.483868	1.10097	1.32056	-0.0456505	2.15137	0.546867	1.64074	0.0413495	1.07043	1.16894	1.67567	-0.0413692	1.09247	0.88982	1.34295	-0.0555891	0	0	0	CID:24094067
BRD-K34711351	-0.284206	2.97489	2.75368	0.219473	-0.165268	-0.595326	-0.70164	-0.0885936	-0.295176	2.03998	1.78553	0.0390815	-0.630494	1.76312	1.34212	0.00661143	0	0	0	CID:46172920
BRD-K32598858	1.48026	-0.826208	-0.0760704	-0.0136867	1.33488	-0.658991	-0.11364	-0.0571387	1.68138	-1.01136	-0.194058	0.00570378	1.33701	0.762519	1.33945	-0.053278	0	0	0	CID:1639
ethambutol	1.08563	-0.798414	-0.258844	-0.0595628	0.665387	-0.600248	-0.366075	-0.0799273	1.13789	-0.957603	-0.405394	-0.0601615	1.14548	0.859446	1.3392	-0.0568335	0	0	1	CID:14052
remimazolam	0.756616	0.18469	0.504001	-0.0775986	0.629687	-0.368368	-0.172318	-0.0805697	0.843442	-0.0521795	0.261678	-0.0762371	0.458393	1.20474	1.33567	-0.0394698	0	0	0	CID:9867812
lersivirine	0.852814	-0.661756	-0.258563	-0.0736987	0.048686	-0.650602	-0.662026	-0.0872471	0.749929	-0.876307	-0.513158	-0.0795687	1.39427	0.729144	1.33478	-0.0489662	0	0	0	CID:16739244
XMD-1150	-0.863861	-0.0298306	-0.565825	-0.0858197	-0.869871	0.32798	-0.222416	-0.068573	-1.00882	0.1533	-0.479114	-0.0827754	-0.973137	1.92787	1.33233	0.0236283	0	0	0	CID:46843906
azelaic-acid	1.64995	0.353897	1.25026	0.027674	0.744139	0.404824	0.68248	-0.0656657	1.64827	0.499334	1.30899	0.000975658	0.630337	1.11425	1.33214	-0.0447674	0	0	0	CID:2266
SB-525334	1.58338	-0.468211	0.330362	0.01013	1.55324	0.584352	1.34308	-0.043497	1.83658	-0.0563109	0.828336	0.0408625	2.93752	-0.058131	1.33006	0.851634	0	0	0	CID:9967941
BRD-K61217870	1.36494	0.436677	1.15816	-0.0301664	-0.451711	-0.586868	-0.801141	-0.0898668	1.03943	0.0299248	0.453607	-0.0666101	1.40199	0.720839	1.33004	-0.047956	0	0	0	CID:669190
mesulergine	0.920594	-0.940932	-0.460037	-0.0702805	0.827357	2.28634	2.7687	0.0757306	1.04482	0.486868	0.933791	-0.06626	1.17522	0.83405	1.32806	-0.0582166	0	0	0	CID:68848
veliparib	1.88944	0.527083	1.59193	0.114382	1.76347	-0.7415	0.0140028	-0.0240296	2.16426	0.0182426	1.10352	0.185491	3.09002	-0.138476	1.32684	1.40578	0	0	0	CID:11960529
felodipine	1.56576	1.96308	2.81445	0.0418776	0.766695	-0.595785	-0.317342	-0.0777855	1.58254	1.23664	2.03899	-0.0101331	0.751218	1.04643	1.32513	-0.0479091	1	0	0	CID:3333
valsartan	1.57457	4.34068	4.07996	0.741334	1.19694	-0.629325	-0.150855	-0.0643643	1.72079	3.10567	3.52494	0.247069	2.31151	0.253115	1.32322	0.164527	1	0	1	CID:5650
BRD-K35035132	-0.298502	1.56622	1.32834	-0.00975982	-0.401111	2.19738	2.05508	0.0662565	-0.379123	2.42883	2.13049	0.0942708	0.130839	1.35807	1.3218	-0.029348	0	0	0	CID:5741184
BRD-K49166646	-0.196263	-0.568222	-0.676592	-0.0936682	1.33098	1.18067	1.89065	-0.029881	0.23501	0.186079	0.161657	-0.0818945	0.636974	1.1011	1.32158	-0.0454474	0	0	0	CID:54631878
azacyclonol	0.883985	-0.187379	0.20137	-0.0722753	0.163773	-0.692767	-0.650076	-0.0862844	0.811747	-0.52254	-0.192892	-0.0773065	1.15901	0.835994	1.32129	-0.0580974	0	0	0	CID:15723
EBPC	1.53586	-0.513524	0.256673	-0.000954294	-0.652758	0.142347	-0.292432	-0.0755956	1.12571	-0.330781	0.14478	-0.0608237	1.53778	0.642157	1.31946	-0.0358719	0	0	0	CID:54677973
n-nitrosodiethylamine	2.2429	-0.66039	0.530389	0.387669	0.0790849	-0.768148	-0.73955	-0.0870001	1.95743	-0.93865	0.0110764	0.0798179	1.04928	0.888319	1.31768	-0.0557236	0	0	0	CID:5921
linoleamide	0.752222	0.112791	0.426791	-0.0777454	-1.87266	0.98967	-0.0719576	-0.0415407	0.0797354	0.623546	0.510363	-0.0699394	0.989385	0.918289	1.31723	-0.0540334	0	0	0	CID:6435901
varenicline	2.83977	-0.837225	0.71309	2.19381	0.588668	1.36212	1.67829	-0.0174384	2.6267	0.07048	1.43672	0.717219	1.68631	0.559618	1.3117	-0.017145	0	0	0	CID:5310966
urethane	0.521611	0.290883	0.471316	-0.0774387	1.44485	-0.580851	0.015193	-0.0505907	0.888404	-0.0825474	0.256606	-0.0746041	1.65767	0.57088	1.30817	-0.0214116	0	0	0	CID:5641
manidipine	-1.00887	3.47713	2.81981	0.349023	0.0732938	-0.500868	-0.533023	-0.087042	-0.8474	2.48958	1.92911	0.105751	-0.977044	1.90422	1.30464	0.0220023	0	0	0	CID:4008
BNTX	-2.61734	0.129229	-1.13139	-0.0817288	-3.05042	2.00117	0.354997	0.0417085	-3.18254	1.18239	-0.622898	-0.0404276	-3.06137	2.9611	1.30409	0.186662	0	0	0	CID:44369694
BRD-A95513702	0.306721	1.85529	2.01718	0.0262009	1.48249	3.48718	3.86069	0.335574	0.714599	3.35424	3.35171	0.316069	0.690439	1.05679	1.30302	-0.0475308	0	0	0	CID:6710699
BRD-K55071917	-0.833884	1.18458	0.575785	-0.0411859	0.547349	-0.300793	-0.147585	-0.0818279	-0.552596	0.777911	0.308589	-0.0642206	-0.84119	1.8332	1.30237	0.0144817	0	0	0	CID:23806752
tizanidine	1.84556	-0.175738	0.79815	0.0928535	1.46411	-0.417164	0.189273	-0.0494022	2.03552	-0.364586	0.621971	0.112815	2.01986	0.381525	1.30211	0.0496186	0	0	0	CID:114869
PD-128907	0.525837	1.59566	1.88035	-0.00629577	0.235627	-0.546808	-0.503917	-0.0856112	0.52484	0.971445	1.14014	-0.0548733	0.434628	1.18539	1.30175	-0.0402276	0	0	0	CID:5311346
myricetin	2.46348	0.567225	1.99123	0.83824	3.37475	-0.686387	0.934291	1.32814	3.14841	0.0798422	1.75467	2.76787	2.89015	-0.0607959	1.30122	0.722094	0	0	0	CID:5281672
SA-103021	0.959913	1.32447	1.86245	-0.0326731	2.07391	-0.644775	0.269315	0.0230028	1.45726	0.703334	1.41253	-0.0290504	1.87957	0.451441	1.30075	0.0178708	0	0	0	CID:44494424
AT-CSC-18	1.28122	1.3909	2.12584	-0.0269729	1.04817	-0.705845	-0.289767	-0.0699695	1.42274	0.723101	1.41298	-0.0337809	1.62773	0.578559	1.30006	-0.0256445	0	0	0	CID:49843203
BRD-A30395175	0.228072	0.484337	0.493729	-0.0715628	-0.615932	-0.00729651	-0.407986	-0.0799931	0.0095497	0.380487	0.227605	-0.077341	0.0228458	1.39181	1.29907	-0.0276371	0	0	0	CID:4014619
FR-180204	2.85592	-0.147085	1.47449	2.39355	1.1354	-0.665025	-0.212795	-0.0668701	2.80665	-0.475588	0.960605	1.09317	2.65057	0.0571594	1.29735	0.422325	0	0	0	CID:53338808
lacidipine	-0.728481	3.87185	3.24544	0.471105	-1.07584	0.718889	0.0531299	-0.0532115	-0.954674	3.46105	2.77016	0.367599	-0.580636	1.69575	1.29668	-0.00146068	0	0	0	CID:5311217
HDAC3-selective	0.148348	1.35649	1.38513	-0.0305353	0.556227	-0.449687	-0.280769	-0.0816923	0.296804	0.834019	0.857122	-0.06203	0.347788	1.22192	1.29361	-0.0384943	0	0	0	CID:72734382
canagliflozin	0.235885	2.94171	2.97698	0.207266	0.309241	-0.500024	-0.433524	-0.0848365	0.297254	2.06506	2.14555	0.0430596	0.0162245	1.38992	1.2934	-0.0277292	0	0	0	CID:24812758
fexaramine	-0.0593723	-0.359335	-0.453765	-0.0923438	-0.228045	0.682579	0.454864	-0.054677	-0.120431	0.083108	-0.119353	-0.0844971	-0.021047	1.40731	1.29176	-0.0256445	0	0	0	CID:447713
BRD-K24221957	0.110707	0.890199	0.852127	-0.0561401	-0.616586	0.241661	-0.18501	-0.0718446	-0.0918174	0.836962	0.631352	-0.0618239	-0.117055	1.45492	1.29057	-0.0230162	0	0	0
QX-314	1.06575	0.816835	1.38246	-0.0599559	2.13678	1.83054	2.94891	0.037858	1.5676	1.63608	2.41394	-0.00266136	0.82238	0.977965	1.29017	-0.051241	0	0	0	CID:9884487
busulfan	2.03437	1.8857	2.97474	0.221296	0.764934	-0.762006	-0.462346	-0.077838	1.98596	1.08553	2.11329	0.0896359	2.13912	0.309208	1.28934	0.0871114	1	0	0	CID:2478
xanthohumol	-0.386535	0.389449	0.0389421	-0.0746618	0.441466	0.926791	1.09911	-0.0444648	-0.199135	0.809204	0.540459	-0.0628904	-0.564029	1.67961	1.28834	-0.00431955	0	0	0	CID:639665
fiacitabine	1.04342	3.3654	3.57005	0.312982	1.99292	-0.519836	0.357854	0.00988329	1.50467	2.39066	3.00826	0.0852138	1.19109	0.78853	1.28759	-0.0598141	0	0	0	CID:50312
securinine	0.624865	1.48113	1.82066	-0.0188091	0.16921	0.657672	0.64403	-0.0554911	0.590024	1.53047	1.77177	-0.0119028	0.507832	1.13475	1.28715	-0.0436865	0	0	0	CID:442872
BRD-K64877338	0.104343	-0.898291	-0.785808	-0.0912598	1.16087	-0.643657	-0.181163	-0.065914	0.442477	-1.0603	-0.771262	-0.0868209	1.08293	0.842135	1.28622	-0.0579474	0	0	0	CID:24239644
enprofylline	0.905188	3.02902	3.32144	0.230727	-0.184548	-0.259375	-0.439021	-0.085695	0.72424	2.26421	2.55354	0.0714807	0.570654	1.09853	1.28245	-0.0456018	0	0	0	CID:1676
trimethadione	0.588525	0.613684	0.855683	-0.0670161	0.780919	-0.63997	-0.350185	-0.0773872	0.744469	0.141764	0.399488	-0.0797685	0.247372	1.25945	1.27912	-0.0359438	0	0	1	CID:5576
BRD-K93443135	-0.478603	0.31095	-0.0852312	-0.0769227	0.475205	0.329754	0.453881	-0.0684771	-0.268254	0.424739	0.12002	-0.0761618	0.533941	1.11273	1.27767	-0.0449785	0	0	0	CID:24747343
BRD-A34421300	0.231701	-0.43943	-0.379377	-0.0898051	0.025821	-0.595047	-0.627665	-0.0874324	0.207566	-0.669866	-0.587295	-0.0901197	0.352942	1.2042	1.27729	-0.0395337	0	0	0	CID:50897785
BRD-K09991945	2.55254	-0.227619	1.19226	1.02282	-0.27628	0.728915	0.478744	-0.0526503	2.11643	0.212655	1.28304	0.159141	2.12047	0.307371	1.27713	0.0809711	0	0	0	CID:6539732
lorglumide	1.21107	-0.248427	0.332153	-0.0478102	1.29637	0.393041	0.978834	-0.0594453	1.43763	0.0149034	0.668116	-0.0319808	0.927751	0.911743	1.27637	-0.0544106	0	0	0	CID:23681233
remacemide	0.195403	-0.473798	-0.425435	-0.0902794	-0.456762	-0.705793	-0.886215	-0.0898861	0.0297314	-0.756903	-0.721894	-0.0919434	0.809842	0.971464	1.27627	-0.0515259	0	0	0	CID:60510
BRD-K71169857	-0.462009	-0.831064	-0.957931	-0.0950002	1.15086	-0.676146	-0.215916	-0.0663256	-0.0487593	-1.02447	-0.925317	-0.0926166	-0.242295	1.50359	1.27451	-0.0196229	0	0	0	CID:54651326
clemizole	0.847603	1.46172	1.93743	-0.0212148	0.172505	-0.235473	-0.260669	-0.0852431	0.783039	1.03313	1.36114	-0.0511277	-0.153317	1.45748	1.27345	-0.0224889	0	0	0	CID:5309446
estropipate	0.786336	1.45464	1.89245	-0.0221391	0.741107	1.65174	2.08315	0.00239409	0.902896	2.04584	2.44784	0.0415875	2.19258	0.266437	1.27242	0.104474	0	1	0	CID:23674502
BRD-K19917828	0.978017	0.258134	0.718589	-0.0664626	0.56091	-0.191687	-0.0367714	-0.0816334	1.0134	0.101451	0.511679	-0.0682862	0.214906	1.26902	1.27166	-0.0351431	0	0	0	CID:54661017
I-070754	-0.653433	0.747704	0.235918	-0.0624921	-0.00645679	0.500568	0.378939	-0.0620488	-0.565227	0.863567	0.387042	-0.060511	-0.493952	1.62691	1.26981	-0.0105663	0	0	0	CID:23947034
ripasudil	0.499375	-0.646057	-0.42072	-0.0852815	1.36049	-0.663006	-0.105262	-0.0554244	0.843631	-0.87054	-0.46764	-0.0762246	0.995657	0.87013	1.26863	-0.0565131	0	0	0	CID:9863672
L-citrulline	1.92793	-0.291086	0.726112	0.144384	1.32982	-0.550133	-0.0111296	-0.0576399	2.06575	-0.527889	0.471414	0.127553	2.37969	0.167942	1.26856	0.204175	0	0	0	CID:833
fraxetin	0.826073	-0.555804	-0.178666	-0.0746476	0.219352	-0.447493	-0.427071	-0.0857366	0.778708	-0.682615	-0.345061	-0.0785367	1.164	0.784358	1.26823	-0.0600049	0	0	0	CID:5273569
scoulerine	1.02796	-0.703716	-0.205169	-0.0637464	-0.965465	-0.0561124	-0.593714	-0.0810737	0.592932	-0.588827	-0.353629	-0.0836581	0.809675	0.963132	1.26717	-0.0519269	0	0	0	CID:439654
S-14506	-0.293488	-0.374639	-0.574149	-0.0925855	0.784822	-0.453469	-0.179289	-0.0772931	-0.0146542	-0.542046	-0.584867	-0.0923147	-0.548707	1.65216	1.26708	-0.00716823	0	0	0	CID:131906
haloperidol	0.634565	-0.49621	-0.225421	-0.0816246	2.65296	-0.182262	1.09637	0.263318	1.35266	-0.492196	0.112109	-0.0422829	1.03363	0.848953	1.26656	-0.0573361	0	0	0	CID:3559
vinpocetine	1.30954	1.24072	1.98892	-0.036592	-0.109299	-0.174321	-0.332353	-0.0840158	1.09564	0.890715	1.39618	-0.0586703	0.961948	0.884588	1.26577	-0.0560231	0	0	0	CID:5673
ST-4034902	0.737467	1.0263	1.40128	-0.049162	0.937597	-0.449437	-0.103405	-0.0733509	0.920439	0.572076	0.950285	-0.0718713	0.305846	1.21429	1.26237	-0.0390185	0	0	0	CID:4221587
dihydroobliquin	0.664315	0.741026	1.04235	-0.0626639	-1.07119	1.08546	0.434458	-0.0364494	0.247353	1.17387	1.19037	-0.0409692	0.761897	0.981181	1.26048	-0.0511179	0	0	0	CID:3503044
NPC-15199	0.686884	-0.559535	-0.254146	-0.0800421	0.0087472	-0.632356	-0.66337	-0.0875457	0.594765	-0.785327	-0.510063	-0.0835924	0.570697	1.07811	1.2604	-0.0467076	0	0	0	CID:4308
BRD-K26576471	-0.812138	-0.319651	-0.756714	-0.0917131	-0.721634	0.698166	0.211414	-0.0541875	-0.919214	0.123016	-0.463406	-0.0834196	0.144055	1.29433	1.26017	-0.0333227	0	0	0	CID:54637974
semaxanib	0.261242	4.77638	3.97956	1.00117	1.25546	0.358468	0.916636	-0.0614192	0.606468	3.98451	3.64669	0.705666	0.281247	1.22452	1.25994	-0.0382287	0	0	0	CID:5329098
NCI-16221	-0.0404083	0.501414	0.349423	-0.0708892	0.562154	0.627272	0.828778	-0.0567193	0.135887	0.736453	0.659598	-0.0660705	0.100248	1.31521	1.25872	-0.0318871	0	0	0	CID:66490
metacycline	-1.20066	6.30532	4.16424	2.28952	-0.849057	1.04383	0.509302	-0.0386054	-1.29283	5.56786	3.8509	1.8109	-1.44849	2.09762	1.25518	0.04123	0	0	0	CID:44246715
carteolol	1.12128	-0.117642	0.412047	-0.0562934	-0.154911	0.688136	0.500281	-0.0545382	0.919514	0.277942	0.639565	-0.0732153	0.898337	0.906977	1.25509	-0.0546937	0	0	0	CID:2583
flumethasone-pivalate	0.0495944	0.268959	0.169551	-0.0780448	-0.0618901	1.62557	1.60815	0.000569448	0.023963	1.09063	0.967357	-0.0471343	-0.289837	1.50206	1.24678	-0.0197372	0	0	0	CID:5702055
BRD-K12988428	-0.903845	0.330006	-0.290613	-0.0763856	0.107832	1.29359	1.32704	-0.0208746	-0.746377	0.959947	0.381851	-0.0555113	-1.02891	1.87443	1.244	0.0193864	0	0	0	CID:54632120
BRD-K00555438	0.426826	0.0261618	0.148084	-0.0845298	-2.10251	0.120107	-0.884603	-0.0764394	-0.270561	0.0855742	-0.19166	-0.0844249	0.282999	1.20849	1.24356	-0.0391482	0	0	0	CID:1582687
tolfenamic-acid	0.216492	-0.491798	-0.430068	-0.0900242	-0.999812	0.288428	-0.317124	-0.0701847	-0.117001	-0.234712	-0.389607	-0.0907268	0.313478	1.1925	1.243	-0.04004	0	0	0	CID:610479
SDM-25N	-0.0175107	0.429576	0.290269	-0.0734246	0.294627	-0.320442	-0.282268	-0.0849904	0.0743778	0.168051	0.0588367	-0.0823368	0.251269	1.22334	1.24223	-0.0384281	0	0	0	CID:16741282
cleviprex	0.142152	4.58046	3.88509	0.83824	0.159171	-0.404607	-0.416117	-0.086337	0.170877	3.41724	3.20136	0.34206	0.111712	1.29387	1.24193	-0.0334007	0	0	0	CID:153994
lomatin	1.18208	1.30023	1.97322	-0.0339465	0.206054	0.351573	0.333857	-0.0676526	1.08155	1.22171	1.73726	-0.0375718	0.8856	0.89934	1.23984	-0.0551804	0	0	0	CID:600670
BRD-K04930762	0.712235	0.721473	1.05164	-0.0633507	1.87305	0.0841953	0.955899	-0.0102721	1.18277	0.618074	1.15669	-0.0560559	1.17002	0.753161	1.2378	-0.0612512	0	0	0	CID:60138090
TAK-220	0.502241	0.345736	0.516616	-0.0758908	1.59385	0.541913	1.31783	-0.0400639	0.916962	0.566829	0.942619	-0.0719725	0.506457	1.08773	1.23557	-0.0461606	0	0	0
cefatrizine	-0.0520481	1.56062	1.47976	-0.0105128	0.208178	-0.529795	-0.501195	-0.0858594	0.0183525	0.952806	0.817631	-0.0557072	0.0567153	1.31576	1.23543	-0.0317236	0	0	0	CID:6410757
BRD-K51377689	-0.349532	-0.609735	-0.770079	-0.0944913	-0.518359	-0.42453	-0.706098	-0.0886274	-0.45872	-0.71303	-0.874555	-0.0949193	-0.595045	1.64637	1.2354	-0.00777798	0	0	0	CID:44142132
prazosin	1.49618	1.63598	2.48768	-0.00131662	0.829136	-0.524709	-0.224713	-0.0761974	1.54153	1.01537	1.79069	-0.017216	0.957251	0.857252	1.23364	-0.0569603	0	0	0	CID:4893
pemoline	1.13169	-0.943177	-0.359859	-0.0552386	-0.372001	-0.755647	-0.891287	-0.0895659	0.862572	-1.15636	-0.674404	-0.0755307	1.47009	0.594356	1.23069	-0.0428468	0	0	0	CID:4723
agomelatine	1.59409	-0.711168	0.0957717	0.0121769	0.401237	-0.451894	-0.351874	-0.0837563	1.49598	-0.808304	-0.106173	-0.0242799	2.22408	0.208539	1.2271	0.123591	0	0	0	CID:82148
BRD-K92980438	0.98133	0.973692	1.49957	-0.0517458	1.12843	-0.422499	0.0152087	-0.067065	1.18861	0.544854	1.08178	-0.0555113	1.84364	0.401151	1.22668	0.00763822	0	0	0	CID:70684
BRD-A63949900	-0.214552	-0.235228	-0.426661	-0.0901925	-0.103063	-0.52667	-0.624614	-0.0882564	-0.21625	-0.470893	-0.615905	-0.0937113	-0.129368	1.40206	1.22668	-0.0265121	0	0	0	CID:46916324
BRD-K17122162	0.501136	0.850519	1.05757	-0.0586171	0.279169	-0.277642	-0.250471	-0.0851438	0.516764	0.525253	0.662005	-0.0730752	1.46816	0.588314	1.22309	-0.0430168	0	0	0	CID:54631599
DNQX	0.163975	0.827548	0.818164	-0.0594302	0.74078	0.125216	0.37742	-0.0762584	0.366318	0.724402	0.782423	-0.0665406	1.10954	0.769186	1.22195	-0.0606711	0	0	0	CID:3899541
novobiocin	0.884093	1.13248	1.60996	-0.0443561	-0.161283	-0.382071	-0.531864	-0.0879201	0.713129	0.692697	0.954985	-0.0673573	1.70491	0.465083	1.21972	-0.0146356	0	0	0	CID:54675769
ixabepilone	0.147333	0.475236	0.435281	-0.0719231	-1.42588	0.773776	-0.0645676	-0.0508378	-0.306009	0.794728	0.464378	-0.0634442	-0.133195	1.39714	1.21925	-0.027079	1	0	0	CID:6445540
BRD-K93875449	0.608742	-0.534928	-0.272584	-0.0823711	2.30097	-0.0817151	1.01051	0.0779864	1.2235	-0.468673	0.0658344	-0.0532008	1.29928	0.669906	1.21868	-0.0555891	0	0	0	CID:24747191
SF-11	-0.919433	1.26324	0.605908	-0.036592	1.11142	-0.636469	-0.197482	-0.0676526	-0.455049	0.659218	0.245493	-0.0687019	-0.0272652	1.34259	1.21838	-0.0304717	0	0	0	CID:2936384
ethoprop	0.706147	0.828522	1.1648	-0.0593969	-0.0427557	-0.644499	-0.692429	-0.0878827	0.595729	0.30984	0.485363	-0.0791784	0.929471	0.855503	1.21651	-0.0570234	0	0	0	CID:3289
prednicarbate	0.682879	3.3376	3.43342	0.298432	1.57431	2.36803	3.16386	0.0889073	1.06675	3.92688	3.73226	0.67288	0.896542	0.872073	1.21636	-0.0564808	0	0	0	CID:44483247
IOX-1	-0.603442	-0.673809	-0.91142	-0.0954598	-0.115381	-0.561088	-0.656291	-0.0883185	-0.555219	-0.837572	-0.983334	-0.095267	0.00419118	1.32424	1.21579	-0.0312285	0	0	0	CID:459617
BRD-K89949395	0.259487	0.322048	0.345605	-0.0765589	-0.143302	-0.462367	-0.589593	-0.0884788	0.18017	0.00612227	-0.0364382	-0.0861603	0.508945	1.06743	1.21498	-0.0471467	0	0	0	CID:54651320
tofacitinib	0.917001	-0.213248	0.194908	-0.0705785	1.07564	1.84447	2.46026	0.0206205	1.11712	0.826009	1.33993	-0.0612843	1.62253	0.502367	1.21484	-0.0261291	0	0	0	CID:9926791
clebopride	0.302531	-0.0845482	-0.0276777	-0.0871894	2.08663	0.383141	1.41802	0.0260476	0.894457	0.139634	0.482559	-0.0743339	0.888384	0.873738	1.21369	-0.056416	0	0	0	CID:2780
DMP-777	1.02668	1.45801	2.04222	-0.0216796	-0.992855	1.05582	0.444697	-0.0378815	0.583505	1.72696	1.96908	0.00758956	0.139057	1.25308	1.21283	-0.0363011	0	0	0
BRD-K35691352	0.0919873	-0.314814	-0.343366	-0.0913981	-0.175543	-0.0566753	-0.256458	-0.0810895	0.0259859	-0.280454	-0.361415	-0.0914364	0.296602	1.17015	1.20958	-0.0414482	0	0	0	CID:56835566
PRX-08066	0.694501	-0.39859	-0.105995	-0.0797316	1.48426	-0.49746	0.117921	-0.0480148	1.04942	-0.584794	-0.130188	-0.0660943	1.78162	0.415266	1.20793	-0.00349638	0	0	0
BRD-K06024458	1.13708	-0.589815	-0.0431677	-0.0548358	0.893456	1.36827	1.8559	-0.0168357	1.2515	0.270171	0.826755	-0.0514543	1.29434	0.66108	1.20643	-0.0560231	0	0	0	CID:44634744
GW-1929	1.35172	-0.153524	0.514714	-0.0317092	0.0385833	-0.215674	-0.303261	-0.084884	1.17691	-0.238231	0.262545	-0.0564751	1.80234	0.402713	1.20572	0.000664336	0	0	0	CID:4516886
mefenamic-acid	0.225798	-0.600796	-0.513395	-0.0899125	-1.17652	-0.144316	-0.742873	-0.0832511	-0.162643	-0.554732	-0.655089	-0.0934123	0.167326	1.23136	1.20485	-0.0380279	0	0	0	CID:4044
BRD-K60471354	1.79694	0.177927	1.15184	0.0730145	0.732647	2.18802	2.63032	0.0652673	1.77149	1.32187	2.22618	0.0271572	1.47648	0.567043	1.20466	-0.0421562	0	0	0	CID:54638458
BRD-K79025148	-0.56298	-0.677687	-0.898784	-0.0953559	0.236398	-0.682653	-0.613665	-0.0856084	-0.413508	-0.906246	-0.977018	-0.0947324	0.108089	1.26122	1.20463	-0.0357275	0	0	0	CID:54661329
chlortalidone	0.0693583	0.390946	0.302608	-0.0746194	-0.373608	-0.48055	-0.693655	-0.0895306	-0.0536664	0.0509962	-0.114593	-0.0853159	1.7245	0.440807	1.20421	-0.0121035	1	0	0	CID:2732
SA-1939938	-0.129426	2.01953	1.92246	0.0499981	0.255487	-0.281135	-0.264426	-0.0853496	-0.0339825	1.45123	1.31849	-0.0199485	-0.0713193	1.35155	1.2039	-0.0300439	0	0	0	CID:60184895
tiotidine	0.550113	-0.289712	-0.0836278	-0.0839584	0.614982	-0.395125	-0.204036	-0.0807901	0.660968	-0.443156	-0.197382	-0.0821409	0.856691	0.877399	1.20026	-0.0562532	0	0	0	CID:50287
lisofylline	1.02977	0.759914	1.29717	-0.0620266	1.12077	-0.0491135	0.394224	-0.0673616	1.22803	0.576652	1.13949	-0.0528522	0.556734	1.02885	1.19948	-0.0486492	0	0	0	CID:57782
BRD-K58618158	-1.04986	2.93808	2.30717	0.205598	0.0985914	-0.571789	-0.580283	-0.0868722	-0.875057	2.02346	1.42608	0.0373441	-0.886219	1.76	1.19854	0.00580422	0	0	0	CID:46172926
fenbufen	1.30777	-0.0927002	0.551445	-0.0368225	0.830352	0.255316	0.565659	-0.0713966	1.37948	0.0641904	0.685546	-0.0395974	1.59291	0.500723	1.19681	-0.0296106	0	0	0	CID:3335
BRD-K09059649	0.883365	0.348812	0.756344	-0.0723414	-0.0981255	0.838198	0.695646	-0.0484257	0.731675	0.729145	1.00496	-0.0663774	0.599982	1.00343	1.19572	-0.04985	0	0	0	CID:54646656
thioridazine	-1.78459	0.314111	-0.711169	-0.0768267	1.91447	0.38866	1.32604	-0.00272068	-0.956954	0.459034	-0.20154	-0.0752376	-1.7804	2.20975	1.19434	0.0525033	0	0	0	CID:5452
VER-155008	1.53985	2.40533	3.14829	0.116882	1.32464	-0.0116984	0.544237	-0.0579967	1.72964	1.90283	2.72625	0.0245532	1.10446	0.745744	1.19381	-0.0614658	0	0	0	CID:25195348
BRD-K15684061	0.652048	-0.7422	-0.426254	-0.0810964	0.985279	-0.264607	0.100974	-0.0718068	0.861284	-0.731875	-0.347522	-0.0756226	0.899896	0.847352	1.19147	-0.0575214	0	0	0	CID:54618232
calcipotriol	-0.572271	-0.429648	-0.735282	-0.0932937	2.06481	2.97594	3.74382	0.215287	0.133738	1.26479	1.21954	-0.0346064	-0.097283	1.35262	1.19081	-0.0298712	0	0	0	CID:5353464
ornidazole	1.94815	1.22736	2.35079	0.16028	2.07613	1.05836	2.16341	0.0235452	2.30983	1.54526	2.69933	0.298484	2.37201	0.0979964	1.18872	0.195955	0	0	0	CID:28061
BRD-K20609812	1.06164	1.864	2.4629	0.0279726	0.210084	-0.541625	-0.510214	-0.085835	0.978945	1.18722	1.64107	-0.0402221	0.540369	1.02664	1.18811	-0.0488308	0	0	0	CID:60185193
BRD-K73680494	0.194442	1.51474	1.58662	-0.0161261	-0.0914811	0.504152	0.337744	-0.0619054	0.13983	1.47431	1.44712	-0.0178527	-0.235986	1.41983	1.1874	-0.0253506	0	0	0	CID:54654448
thiomersal	-1.9095	0.267875	-0.794798	-0.0780776	1.08703	2.37753	2.96785	0.0908606	-1.31591	1.49552	0.602686	-0.0153815	-1.08177	1.8473	1.18567	0.0159097	0	0	0	CID:67361
ranolazine	0.94816	-0.700059	-0.243216	-0.0686636	2.22188	0.298242	1.39839	0.0573163	1.49207	-0.394716	0.282421	-0.0248164	1.4472	0.562996	1.18422	-0.0445012	0	0	0	CID:56959
BRD-K01490356	-0.942361	-0.302459	-0.797525	-0.0914435	0.808431	-0.0178655	0.26272	-0.0767053	-0.566827	-0.249706	-0.597673	-0.0909575	0.1053	1.24287	1.18326	-0.036934	0	0	0	CID:56835576
BRD-K83068825	-0.146969	-0.62529	-0.697085	-0.0933474	-0.0264988	2.65665	2.71526	0.134622	-0.134733	0.937219	0.710883	-0.0563615	-0.130873	1.36196	1.18248	-0.0289947	0	0	0	CID:71351736
caffeine	0.917735	-0.511713	-0.089828	-0.070523	1.56816	0.242372	0.962242	-0.0422656	1.26732	-0.275371	0.275872	-0.0498287	1.58052	0.493701	1.18242	-0.0308942	1	0	1	CID:2519
BRD-K25701726	0.343617	-0.893997	-0.683614	-0.0880913	-0.472938	-0.626836	-0.837096	-0.0899387	0.152576	-1.04781	-0.869556	-0.0907768	0.409352	1.08756	1.18212	-0.0462108	0	0	0	CID:412800
cerulenin	-1.31488	0.100352	-0.666682	-0.0825791	-0.0123478	4.90517	4.14588	0.985876	-1.13719	2.72646	2.00422	0.14129	-1.10609	1.85561	1.18131	0.0163937	0	0	0	CID:5282054
SB-271046	1.42719	1.31923	2.13982	-0.0213315	1.0469	0.372244	0.814824	-0.0669944	1.54819	1.24795	2.03106	-0.0159136	0.64955	0.9635	1.17973	-0.0518871	0	0	0
BRD-K87562020	-0.288038	1.60614	1.37869	-0.00429572	-0.417613	-0.101252	-0.403426	-0.0823349	-0.375113	1.22018	0.867206	-0.0377949	-0.444878	1.51868	1.1797	-0.0185797	0	0	0	CID:54651262
BRD-K58901278	-1.22798	-0.767699	-1.17513	-0.0963117	1.25907	-0.395361	0.107258	-0.061221	-0.676183	-0.822668	-1.01393	-0.0956025	-0.962001	1.78087	1.17953	0.00805458	0	0	0	CID:62875
oncrasin-1	0.893858	0.63686	1.07539	-0.0662506	-2.378	1.61709	0.304916	-0.000141965	0.0483644	1.37806	1.28959	-0.025029	0.894575	0.838604	1.17909	-0.0580075	0	0	0	CID:872445
BRD-K63550534	-0.0949544	-0.184919	-0.326008	-0.0891938	2.67052	1.11926	2.53322	0.273216	0.729139	0.457175	0.7153	-0.0752645	1.23054	0.666735	1.17754	-0.0603543	0	0	0	CID:44142042
denbufylline	0.437869	0.567148	0.710801	-0.0686843	0.419019	-0.458934	-0.350238	-0.0835293	0.504698	0.202515	0.325757	-0.0816183	1.58257	0.486797	1.17608	-0.0306414	0	0	0	CID:2984
BRD-K84874839	-1.10119	-0.247517	-0.823312	-0.0904216	-2.17998	1.51831	0.30525	-0.00779172	-1.61126	0.622818	-0.373346	-0.069968	-1.15409	1.87426	1.17515	0.0191311	0	0	0	CID:20969756
arbutin	-0.525891	0.728786	0.29179	-0.0630872	2.13317	-0.195834	0.78742	0.0371806	0.194473	0.472776	0.422395	-0.0747442	1.2004	0.679758	1.17509	-0.0617891	0	0	0	CID:440936
farnesylpyrophosphate	0.580699	1.5626	1.87936	-0.0102882	0.0221993	4.10389	3.80163	0.592381	0.507306	3.4547	3.3424	0.361883	0.799421	0.88292	1.17481	-0.0561056	0	0	0	CID:445713
BRD-K41863121	1.92671	0.473243	1.55727	0.141224	0.98782	0.149139	0.535858	-0.0717309	1.96083	0.456094	1.44987	0.08099	2.09825	0.222147	1.17279	0.0752244	0	0	0	CID:54638995
BRD-A36059655	1.06053	0.73752	1.29238	-0.0613993	0.960181	0.784463	1.23275	-0.0503827	1.20579	1.00867	1.58697	-0.0528083	1.62934	0.458815	1.17148	-0.0254489	0	0	0	CID:2928239
istradefylline	-0.130978	0.503731	0.298039	-0.0708167	0.776262	0.436674	0.735612	-0.0645094	0.122833	0.635445	0.547377	-0.0695043	0.577882	0.991924	1.17115	-0.0504077	0	0	0	CID:5311037
roxarsone	0.0141139	1.11924	1.03958	-0.0450693	0.241817	0.373361	0.375788	-0.0669235	0.0856145	1.08982	1.00338	-0.0472429	0.137831	1.21516	1.17115	-0.0388883	0	0	0	CID:5104
BRD-K75636693	-0.441406	-0.77451	-0.915109	-0.0949047	-0.232728	-0.625623	-0.749554	-0.0889667	-0.451173	-0.952323	-1.01594	-0.0948812	-0.820703	1.70141	1.17113	-0.00128709	0	0	0	CID:54651218
BRD-K56977905	1.18791	0.140333	0.724054	-0.0500107	-0.028169	0.0999623	-0.0398078	-0.0771102	1.01544	0.165324	0.578562	-0.0681383	0.782787	0.887098	1.1702	-0.0558239	0	0	0	CID:24747217
BRD-A00150179	-0.245454	-0.274505	-0.473259	-0.0909552	0.08346	-0.303142	-0.360897	-0.086574	-0.186246	-0.381452	-0.536174	-0.0927622	-0.231326	1.40136	1.16998	-0.0266072	0	0	0	CID:589768
JZL-184	0.997178	0.503029	0.995365	-0.0655014	1.47645	-0.350603	0.264325	-0.0485161	1.30796	0.210077	0.796696	-0.0462495	2.13045	0.202734	1.16946	0.0846055	0	0	0	CID:25021165
BRD-K81807412	0.360611	0.488773	0.579648	-0.0714408	-0.745547	1.69474	1.29749	0.00565612	0.084445	1.30242	1.23025	-0.0313597	0.372069	1.09302	1.16757	-0.0458064	0	0	0	CID:102175
zolmitriptan	1.43888	0.906128	1.71593	-0.0191789	2.03837	1.09991	2.18755	0.0175865	1.85936	1.31271	2.26454	0.0472667	1.96761	0.282449	1.16633	0.0363698	0	0	0	CID:60857
dihydrorobustic-acid	1.48796	0.741085	1.5691	-0.0111065	0.15456	1.42232	1.50042	-0.0134185	1.32958	1.35569	2.01626	-0.0266889	1.27495	0.633014	1.16544	-0.057398	0	0	0	CID:54686939
BRD-K42841443	0.883585	1.12797	1.60476	-0.0447149	3.1178	-0.0438322	1.51938	0.73576	1.70848	0.87163	1.73868	0.0131884	2.02687	0.251365	1.16523	0.0508413	0	0	0	CID:56643209
KM-03439	-0.215376	-0.440748	-0.589749	-0.0934447	-0.272858	-0.712178	-0.826669	-0.0891481	-0.26853	-0.734116	-0.819449	-0.0940377	0.0563928	1.25051	1.16469	-0.0365135	0	0	0	CID:2820118
BRD-K85352360	0.52173	-0.42402	-0.220017	-0.0847501	0.21386	-0.590951	-0.549147	-0.085786	0.514686	-0.655425	-0.443285	-0.0853595	1.02038	0.761449	1.16467	-0.0609312	0	0	0	CID:54651753
BRD-K54264597	0.160627	0.0306324	0.00250081	-0.0844329	1.07602	2.63506	3.17801	0.131665	0.465235	1.44618	1.61056	-0.0200686	0.367829	1.09199	1.16413	-0.0459081	0	0	0	CID:195915
dextrorphan	0.775425	0.282925	0.618766	-0.0769347	0.687925	0.792964	1.08717	-0.0501308	0.877349	0.652442	1.01026	-0.0689871	0.696275	0.92296	1.16153	-0.0537966	0	0	0	CID:5360697
YL-51	0.723851	0.213155	0.513682	-0.0788715	0.725195	2.07669	2.51729	0.0489002	0.844192	1.28976	1.66939	-0.0324178	0.699736	0.920002	1.16023	-0.0539062	0	0	0	CID:73707435
BRD-K58784778	0.153744	0.692791	0.667374	-0.0643711	0.933667	-0.503538	-0.156449	-0.0734954	0.416061	0.278171	0.351646	-0.079951	0.681399	0.927153	1.1579	-0.0534832	0	0	0	CID:44620686
BRD-K75265238	0.186413	0.0911181	0.0745381	-0.082819	-0.649917	0.783427	0.337566	-0.0504661	-0.0366771	0.495056	0.31489	-0.0740292	0.567569	0.984748	1.15774	-0.0509112	0	0	0	CID:44484911
BRD-K21822525	0.778946	-0.252499	0.0777718	-0.0768146	1.16199	-0.230195	0.226057	-0.065876	1.02434	-0.324624	0.0964559	-0.0674899	0.73395	0.899371	1.15669	-0.0551115	0	0	0	CID:56643213
lamotrigine	2.4508	-0.10212	1.26444	0.794113	-0.296404	0.410939	0.135446	-0.0653548	2.02263	0.140687	1.14963	0.103498	2.06349	0.224289	1.15604	0.0618743	0	0	0	CID:3878
EI-247	1.1464	-0.622448	-0.0684297	-0.0540096	1.51751	1.22078	2.03713	-0.0266561	1.44906	0.164681	0.832314	-0.0305452	1.72119	0.395476	1.15338	-0.0126492	0	0	0	CID:73707420
BRD-K73099734	-0.514015	-0.177614	-0.521317	-0.089052	0.72397	-0.061339	0.174402	-0.0786449	-0.223228	-0.174073	-0.388718	-0.0897748	0.677395	0.924026	1.15232	-0.0537049	0	0	0	CID:2513861
BRD-K32027259	0.0534744	-0.0718973	-0.150317	-0.0868227	1.47322	-0.667771	-0.0557122	-0.0488299	0.493485	-0.417392	-0.256297	-0.0857484	0.546593	0.989482	1.15135	-0.0505767	0	0	0	CID:54660895
simvastatin	-1.5334	0.214465	-0.676824	-0.0795296	3.84226	6.17286	4.65278	3.77289	-0.154986	3.50108	3.13536	0.391943	-0.510503	1.52357	1.14899	-0.0179881	0	1	1	CID:4677798
BTS-54505	-0.74694	-0.0692962	-0.543325	-0.0867576	0.611615	-0.0984969	0.0800585	-0.080839	-0.458135	-0.10815	-0.441735	-0.0884846	0.959283	0.776912	1.14788	-0.0602206	0	0	0
CGS-20625	1.25004	-0.0654021	0.544621	-0.0439929	1.1917	-0.515979	-0.0451522	-0.0645918	1.43945	-0.330331	0.316958	-0.0314491	2.77294	-0.143671	1.14733	0.54629	0	0	0	CID:163844
aminocaproic-acid	0.75929	0.991321	1.37703	-0.0508332	0.950741	0.17559	0.54444	-0.0729188	0.943236	0.881572	1.2951	-0.0591788	0.267005	1.1259	1.14549	-0.0442864	0	0	0	CID:564
BRD-K21640605	-0.091725	1.41403	1.2943	-0.0255321	1.80455	-0.500843	0.278837	-0.0187333	0.468933	0.852079	0.97897	-0.0612234	0.731128	0.88906	1.14399	-0.05569	0	0	0	CID:665093
LGX-818	-0.606746	0.923297	0.441976	-0.0541353	-0.944597	-0.0735872	-0.599317	-0.0815543	-0.809881	0.693125	0.0865507	-0.0673351	-0.628113	1.57744	1.14272	-0.0146356	0	0	0	CID:70311789
exherin	1.88302	1.7124	2.75935	0.108764	0.871217	-0.436488	-0.122674	-0.0751819	1.88776	1.12363	2.0966	0.0546996	-0.228902	1.37329	1.14096	-0.028458	0	0	0
PJ-34	0.795588	0.0659654	0.404738	-0.0761595	1.28625	0.186534	0.741241	-0.0600913	1.07642	0.15301	0.601185	-0.0645073	2.04926	0.217079	1.14044	0.055941	0	0	0	CID:4858
BRD-K65411918	1.17706	0.713145	1.34036	-0.051023	1.28683	-0.186742	0.336499	-0.0600383	1.40543	0.465267	1.12671	-0.0355715	1.73862	0.373841	1.13955	-0.00955926	0	0	0	CID:92859
BRD-A30612536	-0.419183	-0.0375537	-0.361999	-0.0859902	1.55789	-0.702723	-0.0485403	-0.0431111	0.111762	-0.408993	-0.426838	-0.0911969	-0.620847	1.57026	1.13894	-0.0150218	0	0	0	CID:50897809
CO-101244	2.21472	0.973969	2.25567	0.375399	-0.576456	2.28935	2.05966	0.0768512	1.73406	2.00838	2.81415	0.0356486	0.881881	0.807667	1.13868	-0.0593147	0	0	0	CID:6918409
camicinal	0.106271	0.109092	0.0467876	-0.0823108	-3.01262	-0.362368	-1.40609	-0.0875597	-0.823268	-0.108945	-0.599893	-0.0884957	-1.12175	1.82361	1.13813	0.0137811	0	0	0	CID:15984937
PHTPP	0.933714	0.475627	0.925126	-0.0694915	-0.166285	-0.562778	-0.677225	-0.0886	0.754386	0.0738389	0.336999	-0.0793946	0.792101	0.851995	1.13736	-0.0572116	0	0	0	CID:11201035
BRD-K73951926	0.168213	-0.549248	-0.499259	-0.0905373	2.29013	-0.0609201	1.02794	0.0751757	0.84047	-0.468817	-0.131215	-0.0763988	0.642719	0.926966	1.13648	-0.0535388	0	0	0	CID:44607573
UBP-302	0.990302	0.468061	0.952914	-0.0657707	0.927449	0.0172678	0.362019	-0.0736272	1.1353	0.380824	0.874983	-0.0602574	1.23349	0.626362	1.13551	-0.0600591	0	0	0	CID:11674376
BRD-K93725829	0.206655	-0.162332	-0.150981	-0.0887469	-0.495635	-0.670359	-0.875263	-0.0900233	0.0276295	-0.490568	-0.527916	-0.0919552	0.364169	1.06591	1.13392	-0.0472433	0	0	0	CID:11634725
SA-90471	1.76654	-0.077759	0.853934	0.0618789	0.00907397	0.65359	0.551823	-0.0557228	1.52554	0.290956	1.01225	-0.0200686	1.04848	0.716589	1.13158	-0.0625377	0	0	0	CID:44492894
BRD-A93507363	0.29846	-0.511626	-0.406889	-0.0888825	1.07294	-0.715838	-0.287605	-0.069028	0.58311	-0.792348	-0.52053	-0.08391	0.174861	1.15915	1.13091	-0.0422144	0	0	0	CID:50897801
BRD-K25375605	-0.0885554	-0.301633	-0.420604	-0.0914173	1.22833	-0.253723	0.236045	-0.0629309	0.296677	-0.376318	-0.314976	-0.0889837	0.533651	0.975467	1.1291	-0.0513228	0	0	0	CID:4758367
naltrindole	-0.687317	0.137735	-0.346583	-0.0814541	2.55611	-0.318514	0.887189	0.191835	0.183758	-0.0625467	-0.0970246	-0.0875622	0.0812763	1.20343	1.12745	-0.0396611	0	0	0	CID:4430
FPL-62064	0.939451	0.263941	0.700668	-0.0691933	0.22104	-0.716378	-0.646151	-0.0857255	0.876946	-0.177061	0.158489	-0.0750341	0.89049	0.791515	1.12594	-0.0597318	0	0	0	CID:128268
glipizide	1.98603	-0.0450687	1.02913	0.186887	-0.379181	-0.37897	-0.617107	-0.087864	1.59684	-0.240262	0.496688	-0.00702578	2.23272	0.110587	1.12593	0.125425	0	0	0	CID:3478
aloxistatin	-0.184515	0.937095	0.716665	-0.0536284	-1.36863	5.76837	4.20796	1.54422	-0.574682	3.85638	3.21517	0.605825	0.103607	1.19027	1.12546	-0.0401027	0	0	0	CID:65663
BRD-K46522835	1.17136	-0.768857	-0.188386	-0.0514916	1.17869	0.0562269	0.538684	-0.0652958	1.36768	-0.579912	0.0372955	-0.0407672	2.76067	-0.157835	1.1253	0.524062	0	0	0	CID:54637908
PT-630	1.89023	-0.855573	0.123903	0.115209	2.00866	-0.345865	0.553071	0.0126344	2.2394	-0.865707	0.231304	0.24285	3.31391	-0.439413	1.12431	2.48014	0	0	0	CID:68508601
lanatoside-c	-0.375421	0.41749	0.0720103	-0.0738935	-1.83922	0.677858	-0.344281	-0.0547804	-0.882153	0.697137	0.0521567	-0.0672238	-1.37491	1.93911	1.12415	0.0241801	0	0	0	CID:73707447
BRD-K89832926	-0.356379	-0.587186	-0.757168	-0.0945223	-0.350925	-0.442258	-0.655545	-0.0889307	-0.413773	-0.704698	-0.853189	-0.0947336	-0.532194	1.50975	1.12216	-0.0192782	0	0	0	CID:4014737
AD-5467	0.562213	0.53691	0.756383	-0.0698039	1.34663	-0.0295904	0.536752	-0.056403	0.893588	0.410186	0.762779	-0.0743912	0.586089	0.942019	1.1217	-0.0528619	0	0	0
maackiain	0.674056	0.435056	0.717443	-0.0733166	1.36831	0.141187	0.736475	-0.0551894	0.996583	0.421494	0.835668	-0.0693271	1.09774	0.681556	1.12073	-0.0635714	0	0	0	CID:363863
EI-231	0.717757	1.51772	1.91649	-0.0154619	0.21819	-0.394267	-0.381619	-0.0857503	0.684975	0.991893	1.25821	-0.0535445	0.697323	0.884438	1.12046	-0.0560561	0	0	0	CID:6610267
RS-100329	1.08367	-0.529337	-0.0158215	-0.059793	0.123526	-0.439806	-0.461303	-0.0866665	0.97166	-0.657459	-0.232239	-0.0706399	1.29041	0.58282	1.11966	-0.0562859	0	0	0	CID:3567002
BRD-K31553917	0.964115	-0.388356	0.0514635	-0.067309	0.331135	-0.342824	-0.285975	-0.0846102	0.931636	-0.493229	-0.107323	-0.0727111	1.82093	0.312592	1.11848	0.0038395	0	0	0	CID:17562110
dilazep	-1.74454	-0.278126	-1.07446	-0.0910118	0.252002	0.137623	0.136568	-0.075833	-1.42729	-0.146491	-0.859555	-0.0892173	-0.641141	1.5603	1.11705	-0.0156577	0	0	0	CID:3074
physostigmine	0.521396	0.561114	0.756707	-0.0689508	0.93128	0.452117	0.839495	-0.0637923	0.73226	0.689324	0.962821	-0.0674899	1.84635	0.298046	1.1167	0.00784599	0	0	0	CID:5983
azathioprine	1.60903	-0.262627	0.558251	0.0157579	2.04483	-0.331495	0.588504	0.0185804	2.00798	-0.387324	0.582419	0.0984248	2.30741	0.0630162	1.11547	0.160754	1	0	0	CID:2265
penitrem-a	0.0360445	2.13995	2.14596	0.0730145	0.436265	2.79174	3.04377	0.165106	0.16356	3.20491	3.05336	0.277211	0.887078	0.782857	1.11471	-0.060032	0	0	0	CID:16759989
dephostatin	-0.744782	-0.874384	-1.08053	-0.0958351	1.11232	-0.363322	0.065819	-0.0676186	-0.304224	-0.890057	-0.930677	-0.0942149	0.320873	1.0701	1.11471	-0.0470012	0	0	0	CID:44483227
EPZ-5676	0.711967	1.91229	2.31294	0.0355729	-0.168127	0.0626972	-0.14244	-0.0782335	0.562667	1.55164	1.77782	-0.00983148	1.34099	0.552188	1.11429	-0.0529381	0	0	0	CID:57345410
rilpivirine	1.03161	1.15236	1.72422	-0.0429391	3.10485	-0.577344	0.904944	0.665304	1.83214	0.603114	1.5294	0.0390815	1.14196	0.653068	1.11419	-0.0646939	0	0	1	CID:6451164
BRD-K00472408	0.555497	-0.401849	-0.182689	-0.0838295	-1.8021	0.121959	-0.777223	-0.0763966	-0.0684116	-0.253145	-0.382424	-0.0910283	0.187582	1.13342	1.11007	-0.0437416	0	0	0	CID:56835589
BRD-K28120222	-1.15486	0.876964	0.0749371	-0.0571559	-1.23287	0.569817	-0.166566	-0.0590303	-1.36991	1.00353	0.0832146	-0.0529398	-1.47046	1.97454	1.11005	0.0296828	0	0	0	CID:6473881
BRD-K74260403	0.254802	0.118354	0.139736	-0.0820432	-0.344861	0.262098	-0.036254	-0.0712525	0.114915	0.235366	0.144329	-0.0809336	-0.729289	1.59726	1.10867	-0.0127846	0	0	0	CID:54632045
BRD-K02675466	1.69913	-0.667435	0.198677	0.0418776	-0.57617	0.298701	-0.112316	-0.069868	1.28971	-0.368574	0.197003	-0.04762	0.896735	0.770848	1.10703	-0.0605661	0	0	0	CID:54631613
BRD-K59611835	0.738332	0.523972	0.853535	-0.0701863	0.613548	-0.238621	-0.0567125	-0.0808065	0.822778	0.287125	0.592828	-0.0768605	0.737991	0.851377	1.10703	-0.0572428	0	0	0	CID:54646368
BRD-K47261397	0.202225	0.366703	0.35693	-0.075256	0.0274731	-0.589484	-0.622641	-0.0874221	0.182667	-0.0270259	-0.0654249	-0.0868598	-0.169187	1.31001	1.10531	-0.0323726	0	0	0	CID:54657672
roquinimex	0.998969	-0.265049	0.191153	-0.0654273	-0.533227	0.571677	0.178393	-0.0588899	0.699198	0.0981013	0.330351	-0.0812359	1.51156	0.45704	1.10498	-0.038692	0	0	0	CID:54676478
SA-1939936	0.37434	1.81204	2.01341	0.0203601	0.381758	-0.640595	-0.521001	-0.0839834	0.438621	1.09258	1.21814	-0.0467506	0.473893	0.983021	1.1045	-0.0510767	0	0	0	CID:60189915
butylated-hydroxytoluene	0.553008	0.488442	0.698753	-0.0714583	0.435612	-0.61474	-0.477098	-0.0833266	0.608989	0.0559714	0.238853	-0.08323	0.47076	0.983642	1.10346	-0.0509941	0	0	0	CID:31404
lofexidine	0.747471	1.67403	2.09596	0.00262097	0.0845039	-0.414306	-0.456254	-0.0869555	0.67	1.10514	1.37038	-0.0457393	-0.00850855	1.22638	1.10303	-0.0381619	0	0	0	CID:30668
aklomide	1.45902	0.680302	1.48471	-0.0170392	1.22625	-0.406374	0.0797508	-0.0630438	1.63009	0.320687	1.10674	-0.00266136	0.776967	0.825001	1.09989	-0.0586864	0	0	0	CID:2075
TWS-119	2.35619	-0.699776	0.55865	0.564585	1.55921	0.335061	1.06226	-0.0430556	2.50457	-0.374624	0.887849	0.50779	2.76581	-0.184104	1.09973	0.531299	0	0	0	CID:9549289
BRD-K13997553	-0.53942	-0.693616	-0.900149	-0.0952664	-0.202965	-0.688699	-0.784808	-0.0888103	-0.526626	-0.922152	-1.02284	-0.0951732	-0.197349	1.31881	1.09938	-0.0316416	0	0	0	CID:54651377
mozavaptan	1.59706	0.506149	1.38294	0.0133464	1.56141	0.0992317	0.79743	-0.042776	1.85086	0.455282	1.38329	0.0460955	1.57667	0.418787	1.09933	-0.0313115	0	0	0
bucladesine	0.74371	0.104399	0.413017	-0.0780667	1.32097	0.854283	1.51821	-0.0475502	1.04225	0.543831	0.992985	-0.0663774	3.07306	-0.340365	1.09931	1.22235	0	0	0	CID:9687
BRD-K43774268	-0.946701	-0.0033481	-0.582757	-0.0852982	-0.643132	1.12361	0.709705	-0.0347268	-1.01138	0.603638	-0.100417	-0.0706947	-0.296475	1.36853	1.09877	-0.0288167	0	0	0	CID:54654512
tolbutamide	1.51597	-0.496548	0.262011	-0.00463478	-0.161537	-0.495499	-0.623111	-0.0885773	1.25774	-0.661486	-0.0942323	-0.0509393	2.17538	0.112827	1.09692	0.0971531	0	0	0	CID:5505
nevirapine	0.334902	0.965159	1.07646	-0.0519974	2.26319	-0.687227	0.323972	0.0672579	0.975974	0.395235	0.7957	-0.070456	1.96916	0.21681	1.09624	0.0367057	0	0	1	CID:4463
MC1568	1.87587	0.799171	1.8741	0.104174	2.35261	-0.207606	0.89741	0.0955811	2.33147	0.522289	1.73856	0.313032	1.58235	0.411443	1.09451	-0.0307259	0	0	0
estramustine-phosphate	1.05614	1.31806	1.9149	-0.0331028	0.160896	0.635133	0.614684	-0.0562752	0.959261	1.38887	1.83926	-0.0241717	1.74836	0.327098	1.09438	-0.00807981	0	0	0	CID:259329
imipenem	0.641996	-0.252259	0.00154832	-0.081372	-0.217406	-0.332311	-0.514021	-0.087053	0.487393	-0.379535	-0.226656	-0.0858776	0.0920843	1.16554	1.09244	-0.0418633	0	0	0	CID:12801781
AG-957	0.117273	1.72054	1.7592	0.00902396	0.190551	-0.699257	-0.6447	-0.0860326	0.158969	0.9883	0.938961	-0.0537146	-0.36466	1.39715	1.09232	-0.0269851	0	0	0	CID:2064
BRD-K98991361	0.923077	0.449299	0.889807	-0.0700344	1.22784	-0.612536	-0.120389	-0.0629761	1.16859	0.0260924	0.523604	-0.0574005	1.04603	0.681287	1.09209	-0.0636159	0	0	0	CID:792012
BRD-K44878494	0.685529	1.2353	1.59542	-0.0384653	0.46523	-0.00100453	0.104357	-0.0798004	0.732213	0.979931	1.27376	-0.0543008	1.61598	0.391086	1.09095	-0.0271726	0	0	0	CID:24747232
BRD-K01977318	0.352839	-0.503299	-0.373465	-0.0879401	2.77505	1.03427	2.50065	0.342623	1.14689	0.158613	0.648026	-0.0594783	0.493058	0.960393	1.09056	-0.0522036	0	0	0	CID:54631540
BRD-K19418666	1.01763	-0.769939	-0.268735	-0.0643318	0.144376	-0.309218	-0.339398	-0.0864738	0.921055	-0.777964	-0.357923	-0.0731221	0.869541	0.769281	1.09043	-0.0606449	0	0	0	CID:54618998
osthol	-0.691102	0.762246	0.228435	-0.0619382	0.523559	0.70685	0.896497	-0.0539743	-0.43674	0.986419	0.585846	-0.0538835	-0.387622	1.40566	1.08893	-0.0257419	0	0	0	CID:10228
troxipide	0.685893	4.72442	4.04108	0.940935	-0.342279	-0.606796	-0.775953	-0.0894405	0.487306	3.42241	3.31632	0.34907	0.23794	1.08814	1.08875	-0.0460599	0	0	0	CID:5597
BRD-K05214965	0.449432	-0.709104	-0.495421	-0.086272	0.414662	0.919265	1.0753	-0.0447798	0.513343	-0.0667937	0.0694	-0.0853786	0.802538	0.801515	1.08854	-0.0595104	0	0	0	CID:54631605
BRD-K75884310	-0.964838	1.97101	1.3443	0.0429845	0.145474	-0.168684	-0.211894	-0.0838708	-0.787531	1.4734	0.890585	-0.0181047	-0.849797	1.63697	1.08553	-0.0094135	0	0	0	CID:54651301
SA-1457810	0.255506	-0.635708	-0.527196	-0.0894723	0.586517	0.375414	0.563566	-0.0668165	0.398361	-0.301998	-0.202663	-0.0874656	0.802065	0.798096	1.08458	-0.059566	0	0	0	CID:54658117
BRD-K89563433	0.487789	1.02401	1.23883	-0.0493137	0.251022	-0.451656	-0.417051	-0.0854284	0.496717	0.569056	0.696021	-0.071922	0.53909	0.929628	1.08256	-0.053278	0	0	0	CID:44142113
BRD-A38425832	-1.1593	-0.625298	-1.07697	-0.0952621	-0.367649	-0.709862	-0.858303	-0.0895541	-1.11098	-0.879346	-1.17417	-0.096307	0.0876342	1.15624	1.07995	-0.0423304	0	0	0	CID:50897769
oxiconazole	0.228669	0.203129	0.208067	-0.0798265	0.476177	-0.349247	-0.225779	-0.0828153	0.341719	-0.0272263	0.0163826	-0.0868734	1.4916	0.443406	1.07931	-0.0408444	0	0	0	CID:47316
GW-5074	2.7371	1.55244	3.03543	1.63698	1.53259	0.523625	1.26197	-0.0450395	2.82485	1.51474	2.90647	1.11862	3.21714	-0.431995	1.07929	1.83552	0	0	0	CID:5924208
AS-605240	2.08537	-0.696086	0.397783	0.264969	1.85325	1.44905	2.4539	-0.0116684	2.36042	0.229411	1.44701	0.328674	3.04563	-0.345362	1.07888	1.10496	0	0	0	CID:5289247
retinyl	0.094178	-0.599413	-0.572428	-0.0913765	0.87247	3.23642	3.54009	0.270691	0.346136	1.2706	1.35319	-0.0342786	0.410808	0.990022	1.0775	-0.0504923	0	0	0	CID:638034
BRD-K46505016	1.19722	-0.0245072	0.555073	-0.0489583	0.172061	-0.067753	-0.104734	-0.0813786	1.08427	-0.0560109	0.392147	-0.0639031	1.66259	0.354761	1.07726	-0.0199646	0	0	0	CID:44494597
bethanechol	0.509953	-0.455134	-0.253452	-0.0850454	1.08868	0.587648	1.08174	-0.0582893	0.77019	-0.0441535	0.229312	-0.0787954	0.943229	0.719094	1.07661	-0.0624666	0	0	0	CID:2370
lacosamide	0.435923	-0.787392	-0.563066	-0.086516	0.523105	-0.165644	-0.0298474	-0.0822078	0.534631	-0.714344	-0.481025	-0.0850436	2.01543	0.174993	1.07643	0.0480192	0	0	0	CID:219078
BRD-K83589469	1.0729	-0.329156	0.170651	-0.0605324	2.27002	-0.429409	0.604679	0.0692976	1.61422	-0.492963	0.253124	-0.00489206	2.44107	-0.0418432	1.07545	0.240097	0	0	0	CID:20969430
BRD-K09191212	-0.157308	0.223996	0.00929275	-0.0792051	1.10676	0.963123	1.52008	-0.0429441	0.200494	0.697486	0.656731	-0.0672014	0.913504	0.731927	1.07418	-0.0619364	0	0	0	CID:1208412
BRD-K41087962	1.9468	0.283759	1.36372	0.156704	0.15987	-0.447561	-0.452478	-0.0863221	1.72673	-0.0162785	0.805557	0.0158355	1.28207	0.544611	1.07381	-0.0568017	0	0	0	CID:73707381
nitrofurantoin	-0.308975	2.05627	1.85058	0.0586251	-0.768853	-0.314841	-0.717895	-0.0867622	-0.49983	1.4622	1.05061	-0.0189752	-0.353298	1.37274	1.07218	-0.0286378	0	0	0	CID:6604200
BRD-K59470558	1.64517	1.80383	2.718	0.0264929	1.4195	-0.645822	-0.0604776	-0.0519579	1.84924	1.08324	2.0351	0.0449423	2.096	0.128786	1.07067	0.0735715	0	0	0	CID:25067483
BRD-K54179080	-0.858148	0.404939	-0.201453	-0.074261	0.79891	-0.47776	-0.195325	-0.076924	-0.49712	0.0636077	-0.319207	-0.0849926	-0.223372	1.30421	1.06936	-0.0326924	0	0	0	CID:54657593
alverine	0.337152	0.0759516	0.145422	-0.0832756	0.457914	0.694495	0.84567	-0.0543285	0.429692	0.435031	0.518209	-0.0758435	0.577178	0.896978	1.06817	-0.0553175	0	0	0	CID:3678
BRD-K16940042	-1.38811	2.12087	1.23704	0.0703537	-1.07358	0.522646	-0.135972	-0.0609702	-1.5226	1.96538	0.975679	0.0304879	-1.16362	1.77929	1.06729	0.00763822	0	0	0	CID:49835933
alvespimycin	-2.51534	0.682745	-0.753196	-0.0647724	-1.84348	1.03503	-0.013841	-0.039121	-2.7281	1.1004	-0.492156	-0.0462495	-1.86061	2.13253	1.06692	0.0460679	0	0	0	CID:73707383
BRD-A15501135	1.22023	1.92265	2.60266	0.0365853	0.536003	-0.0741459	0.0666002	-0.0815791	1.21463	1.48603	2.08184	-0.0166997	1.86333	0.241634	1.06507	0.0124055	0	0	0	CID:3951
talampicillin	1.83976	0.735062	1.78389	0.090214	-0.658227	-0.484599	-0.801911	-0.0895814	1.38602	0.32194	0.961852	-0.0384555	1.8149	0.265453	1.06426	0.00307421	0	0	0	CID:71446
BMS-777607	2.41037	0.170904	1.53654	0.683494	1.89467	-0.584106	0.239203	-0.00672912	2.65316	-0.179533	1.18523	0.766932	2.17865	0.0807661	1.06409	0.0992934	0	0	0	CID:24794418
BRD-K04136539	0.0244345	0.836237	0.739672	-0.0590613	1.39368	2.05339	2.8153	0.0457838	0.444287	1.77173	1.93543	0.0129536	0.537032	0.912984	1.06346	-0.0543392	0	0	0	CID:44237405
methylparaben	-0.943394	-0.1181	-0.667355	-0.0879642	1.18164	-0.0465786	0.429418	-0.0650378	-0.454378	-0.118871	-0.448596	-0.0887207	0.176462	1.09585	1.0634	-0.0457043	0	0	0	CID:7456
sodium-nitrite	1.48303	-0.95733	-0.19371	-0.0122714	0.442846	-0.769495	-0.60061	-0.0832311	1.41288	-1.17506	-0.456114	-0.0350924	0.362326	1.00147	1.06331	-0.0499798	0	0	0
BRD-A95795120	0.198716	-0.348836	-0.319136	-0.0902274	1.5803	-0.614034	0.0493834	-0.0412158	0.651201	-0.608206	-0.342629	-0.0824186	1.03414	0.659751	1.06233	-0.0644413	0	0	0	CID:44460176
quinisocaine	0.583409	1.76062	2.08629	0.0145398	-0.47006	3.46441	3.22197	0.325413	0.360154	3.26681	3.17209	0.284919	0.912563	0.721235	1.06212	-0.0623235	0	0	0	CID:6857
BRD-K23875128	1.80656	-0.914564	0.020144	0.0768798	-0.496375	-0.632004	-0.848939	-0.090028	1.40656	-1.06693	-0.371752	-0.0353328	2.16549	0.0842546	1.06065	0.0950587	0	0	0	CID:644354
linifanib	0.844016	1.06162	1.50774	-0.0474885	0.189452	-0.667078	-0.619915	-0.0860378	0.785085	0.482672	0.775062	-0.0744198	1.23238	0.556552	1.05949	-0.0601938	0	0	0	CID:11485656
ST-012030	0.0190802	0.754329	0.64897	-0.062144	-1.45444	0.76353	-0.0881399	-0.0513245	-0.425247	1.01072	0.617692	-0.0526319	-0.307858	1.33712	1.05862	-0.0307259	0	0	0	CID:632854
BRD-K12365616	1.16095	-0.241008	0.309944	-0.0524488	1.41464	0.0387293	0.648739	-0.0522297	1.43036	-0.170393	0.472753	-0.0332759	1.27758	0.532048	1.05779	-0.057149	0	0	0	CID:54657671
pranlukast	-0.279992	4.30078	3.65355	0.717206	1.52229	-0.619789	0.0150115	-0.0455513	0.220929	3.07915	2.98538	0.23671	-0.128116	1.24495	1.05755	-0.0366543	0	0	0	CID:4887
BRD-K17086338	-1.25198	1.69792	0.862675	0.00501086	-1.30381	0.0540319	-0.640407	-0.0784887	-1.47516	1.37682	0.390228	-0.0251349	-0.85888	1.61486	1.05668	-0.0111316	0	0	0	CID:49835921
BML-190	-0.394931	-0.760465	-0.888741	-0.0946894	-0.310319	-0.218393	-0.457656	-0.0849155	-0.434678	-0.721435	-0.871343	-0.0948193	-0.350719	1.356	1.05553	-0.0295233	0	0	0	CID:2415
tolvaptan	0.628422	-0.0846346	0.155186	-0.0818399	1.79352	1.58364	2.55847	-0.0035503	1.08637	0.787352	1.28013	-0.0636615	2.1537	0.0848438	1.05483	0.0890363	0	0	0
stiripentol	0.680664	-0.473496	-0.181212	-0.0803173	1.9713	0.554097	1.54688	0.00747043	1.18539	-0.076832	0.428331	-0.0557852	1.27415	0.529571	1.05324	-0.0574289	0	0	0	CID:5311454
proglumide	-1.04792	-0.307575	-0.842596	-0.091505	1.89325	0.321612	1.23739	-0.00688245	-0.328372	-0.0705853	-0.35215	-0.0877315	0.591716	0.873937	1.05126	-0.0563835	0	0	0	CID:23677833
oxybuprocaine	1.16357	0.186276	0.758004	-0.0521789	0.377419	-0.113136	-0.0496318	-0.0826311	1.11763	0.0868022	0.556648	-0.0612539	1.06458	0.63336	1.05051	-0.0653091	0	0	0	CID:4633
estramustine	1.37625	2.77701	3.33691	0.181144	1.23946	1.26267	1.93064	-0.0238273	1.56276	2.88548	3.35566	0.173007	0.00321304	1.1702	1.04879	-0.0413284	0	0	0	CID:51371328
endo-IWR-1	0.646557	-0.570549	-0.284272	-0.0812559	0.878824	-0.124259	0.189299	-0.0749498	0.824224	-0.519902	-0.184454	-0.0768127	0.928106	0.700685	1.04845	-0.0631652	0	0	0	CID:44483163
thiazovivin	0.0410765	2.29616	2.30415	0.103428	-0.0917534	-0.710903	-0.760407	-0.0881828	0.00754258	1.43889	1.33019	-0.0211339	0.667006	0.831112	1.04626	-0.0583351	0	0	0	CID:46209426
BRD-K88652561	-1.39571	0.149103	-0.66564	-0.0812559	0.382375	-0.667008	-0.542408	-0.0839618	-1.087	-0.24157	-0.797165	-0.0908316	-0.442575	1.39182	1.0439	-0.0275447	0	0	0	CID:54638854
BRD-K48479537	-0.0980583	-0.124604	-0.275682	-0.0880992	0.812825	1.10846	1.51808	-0.0356	0.162304	0.499218	0.430902	-0.0738967	0.23413	1.04608	1.04126	-0.0480496	0	0	0	CID:54631334
fananserin	0.567686	-0.646754	-0.388199	-0.0835331	0.243833	1.45629	1.5897	-0.0109759	0.56341	0.272472	0.428979	-0.0800665	1.71789	0.29252	1.04036	-0.0129195	0	0	0	CID:60785
BRD-K39010473	0.088179	-0.575712	-0.556839	-0.091422	0.430102	-0.638525	-0.499266	-0.0834013	0.206626	-0.801496	-0.683547	-0.0901313	0.825503	0.745111	1.04023	-0.0615658	0	0	0	CID:44143089
dictamnine	1.3652	-0.169547	0.506234	-0.0300735	1.48105	0.812378	1.56158	-0.0482895	1.62659	0.303784	1.08655	-0.00301112	1.83354	0.231731	1.03807	0.00600486	0	0	0	CID:68085
trimebutine	0.126274	0.26531	0.210268	-0.0781648	1.57184	-0.461441	0.199148	-0.0419779	0.586191	-0.0384118	0.135136	-0.0838332	1.78514	0.256158	1.03794	-0.00316306	0	0	0	CID:5388977
trientine	0.956737	1.86553	2.40615	0.0282726	1.55019	-0.556629	0.0916027	-0.0439314	1.29548	1.18034	1.81861	-0.0405639	1.79959	0.248437	1.03752	0.000124388	0	0	0	CID:5565
BRD-A61825514	-1.84103	-0.590103	-1.26442	-0.0949574	-3.08611	-0.614423	-1.52337	-0.0912134	-2.5242	-0.799913	-1.47082	-0.0959474	-2.92598	2.64564	1.03739	0.114854	0	0	0	CID:44142081
josamycin	0.296986	2.11977	2.27814	0.0698312	1.56812	1.02836	1.85334	-0.0393754	0.732213	2.23738	2.53381	0.0678448	1.13082	0.587521	1.03731	-0.0652688	0	0	0	CID:23817954
BRD-K21773564	-1.54564	2.96494	2.04285	0.212383	-0.540775	-0.454907	-0.737276	-0.0891323	-1.49659	2.10784	1.14363	0.0480578	-1.58657	1.96576	1.03698	0.0284836	0	0	0	CID:46835808
miltefosine	-0.51426	0.955476	0.531768	-0.0524488	-0.934472	-0.645953	-1.00402	-0.09116	-0.727084	0.409821	-0.131287	-0.0766074	-0.527738	1.42694	1.03518	-0.0252522	0	0	0	CID:3600
bevirimat-dimeglumine	1.72103	-0.784742	0.0965073	0.048382	1.19223	1.3784	2.03153	-0.0161004	1.84561	0.120921	1.02228	0.0430596	1.15993	0.570402	1.03478	-0.0639247	0	0	0	CID:457928
BRD-K36038115	-0.591498	2.8866	2.51386	0.199098	-1.80634	-0.595029	-1.22725	-0.0910198	-1.05843	1.97006	1.25915	0.0317418	-1.07196	1.70233	1.03443	-0.00111287	0	0	0	CID:46172919
hydroxyfasudil	1.29657	-0.856685	-0.201324	-0.0377288	0.449336	-0.677905	-0.523877	-0.0831263	1.25412	-1.04576	-0.423946	-0.0511746	1.38279	0.453943	1.03111	-0.0499366	0	0	0	CID:3064778
BRD-K50309272	-0.690711	-0.915969	-1.08606	-0.0957154	-0.647493	-0.389435	-0.728281	-0.088036	-0.792035	-0.937155	-1.11236	-0.0958952	0.364244	0.969385	1.02974	-0.0516469	0	0	0	CID:54637939
BRD-A08662020	1.06734	-0.674157	-0.158045	-0.0608461	-0.144808	-0.395244	-0.535903	-0.0881438	0.876085	-0.748359	-0.354295	-0.0750887	0.586207	0.85532	1.02816	-0.0570549	0	0	0	CID:73707375
CPI-1189	0.550513	1.14079	1.40675	-0.0435016	-0.550124	0.342373	-0.0579809	-0.0679546	0.307487	1.09021	1.13685	-0.0471886	0.348325	0.975603	1.02774	-0.0512819	0	0	0	CID:151118
BMS-387032	0.980327	-0.00483094	0.443256	-0.0663451	-1.80695	-0.344232	-1.08673	-0.087264	0.296314	-0.189581	-0.154143	-0.0889872	-0.137027	1.22112	1.02698	-0.0385603	0	0	0	CID:3025986
BIBX-1382	0.348183	-0.507268	-0.379066	-0.0880281	2.31604	-0.58261	0.463335	0.081482	1.00347	-0.716999	-0.268025	-0.0689264	0.233727	1.03184	1.02569	-0.0485579	0	0	0	CID:6918508
flumetasone	0.823016	0.1015	0.457959	-0.0748022	-0.0321447	1.83715	1.86224	0.0193372	0.699696	1.07188	1.35263	-0.0485147	1.03983	0.62239	1.02514	-0.0658439	0	0	0	CID:5702178
BRD-K62780697	0.739084	-0.663974	-0.318029	-0.0783051	-0.270461	-0.266527	-0.481381	-0.0858783	0.554971	-0.670822	-0.437551	-0.0845984	0.722395	0.782134	1.02374	-0.0600861	0	0	0	CID:54618541
SKF-77434	1.70137	-0.628254	0.238888	0.0426137	-2.1709	-0.579097	-1.31167	-0.090841	0.807361	-0.811131	-0.436615	-0.0774783	1.02581	0.627901	1.02341	-0.0654694	0	0	0	CID:11957703
BRD-K68844146	-0.583982	-0.740295	-0.945989	-0.0954019	0.185894	-0.683268	-0.634033	-0.0860744	-0.446946	-0.956271	-1.01684	-0.0948626	-0.200896	1.24845	1.02151	-0.036584	0	0	0	CID:54660823
ML-161	2.13554	-0.709461	0.414227	0.322229	1.33533	-0.512397	0.028649	-0.0570308	2.24638	-0.839596	0.26072	0.253593	2.42969	-0.0864225	1.02112	0.229842	0	0	0	CID:1048267
GDC-0834	1.5604	1.09503	1.99017	0.00480758	0.850694	0.846345	1.24085	-0.0478763	1.60343	1.32582	2.13867	-0.0063792	0.351201	0.967799	1.02089	-0.0517273	0	0	0
BRD-K70693222	1.79892	-0.466644	0.461407	0.0746506	0.357631	-0.403125	-0.32805	-0.0843074	1.6593	-0.587907	0.185231	0.00211872	1.44682	0.41189	1.02079	-0.0445547	0	0	0	CID:3232621
BRD-K41797142	0.319907	-0.494985	-0.382636	-0.0885385	0.985088	-0.502415	-0.131145	-0.0718321	0.574915	-0.663977	-0.423109	-0.0840868	1.54369	0.36215	1.02015	-0.0351431	0	0	0	CID:44142047
telenzepine	1.24246	-0.774317	-0.155893	-0.0445958	0.818752	2.84397	3.24101	0.175735	1.31966	0.920006	1.56074	-0.0449273	1.25282	0.509405	1.01982	-0.0589458	0	0	0	CID:5387
cyclizine	-0.740678	-0.641957	-0.941904	-0.0954144	1.81375	-0.665556	0.114676	-0.0173186	-0.0876767	-0.868661	-0.841052	-0.0928985	1.01017	0.632417	1.01973	-0.0653694	0	0	0	CID:6726
VLX-600	-0.266573	0.667629	0.3839	-0.0652532	-1.03143	0.400944	-0.229656	-0.0657999	-0.543023	0.746254	0.282583	-0.0656856	-1.84317	2.07939	1.01914	0.0380662	0	0	0	CID:6413301
BRD-K23774426	-0.162943	-0.177614	-0.353582	-0.089052	-0.239382	-0.061339	-0.289581	-0.0812121	-0.213161	-0.174073	-0.384114	-0.0897748	0.433085	0.924026	1.01849	-0.0537049	0	0	0	CID:4831588
tebipenem	1.00032	-0.526725	-0.0589876	-0.065328	0.755649	-0.690311	-0.405111	-0.0779716	1.09176	-0.790557	-0.288472	-0.0631969	1.89622	0.181452	1.01815	0.0199005	0	0	0	CID:129010004
BRD-A21406558	-1.21035	-0.506502	-1.02607	-0.0941787	0.576487	-0.710206	-0.49796	-0.0813532	-0.868277	-0.785242	-1.05345	-0.0958774	-0.0492573	1.16551	1.01502	-0.0419221	0	0	0	CID:50897786
suramin	0.629324	0.287293	0.533319	-0.0775759	0.690703	0.610584	0.882281	-0.0571541	0.752237	0.557497	0.834642	-0.0721398	0.922866	0.671281	1.01388	-0.0639683	0	0	0	CID:73707533
sericetin	0.628715	0.0302763	0.269286	-0.0818162	-1.40052	0.188817	-0.571885	-0.0737034	0.116646	0.125916	0.0415425	-0.083332	0.162505	1.05624	1.01304	-0.0476259	0	0	0	CID:6710761
choline-alfoscerate	1.5368	-0.360677	0.412345	-0.000589375	2.07196	1.40886	2.52335	0.0224651	1.95395	0.47394	1.46475	0.0786605	1.59593	0.328683	1.01264	-0.0291718	0	0	0	CID:439285
formestane	-1.16986	1.2593	0.44844	-0.0368225	-0.410438	3.16953	3.0047	0.253934	-1.13309	2.70979	1.98979	0.13821	0.882708	0.690117	1.01222	-0.0633694	0	0	0	CID:44511091
BRD-K20986251	2.05667	-0.257315	0.843494	0.242794	0.625766	2.42268	2.80154	0.0976773	1.96291	1.10304	2.1178	0.0833801	1.30191	0.477397	1.01216	-0.0553857	0	0	0	CID:9903
BRD-K55591206	2.97507	2.70083	3.79567	3.27473	2.12088	0.186599	1.2133	0.0338925	3.20863	2.24437	3.51095	3.4856	3.57611	-0.67771	1.01067	5.31645	0	0	0	CID:199472
sulfadiazine	-0.141669	1.43019	1.27998	-0.0243612	-0.203146	-0.420158	-0.579769	-0.0885447	-0.183813	0.908446	0.652074	-0.0576889	0.603809	0.829204	1.00964	-0.0584529	0	0	0	CID:5215
ormetoprim	0.167318	1.44378	1.4924	-0.0230428	0.959309	-0.562099	-0.199102	-0.0726024	0.435563	0.842638	0.948961	-0.0615558	0.786974	0.736248	1.0096	-0.0617891	0	0	0	CID:23418
BRD-K46555875	0.316135	-0.113434	-0.0472242	-0.0878349	0.411412	0.99614	1.16097	-0.0410967	0.397452	0.447479	0.512447	-0.0755307	0.371672	0.946145	1.00875	-0.0525545	0	0	0	CID:44142127
TAK-715	3.37355	-0.780048	1.11383	19.0381	2.93475	-0.631095	0.749347	0.460718	3.79928	-0.959671	1.03785	28.6061	3.77883	-0.783847	1.00711	10.7312	0	0	0	CID:9952773
carbadox	1.01144	-0.318691	0.14563	-0.0647468	0.805636	-0.625549	-0.326487	-0.0767842	1.11654	-0.590493	-0.101579	-0.0614054	0.438255	0.908403	1.00448	-0.0545879	0	0	0	CID:5353472
BRD-K83354763	0.717709	0.232453	0.530092	-0.0789736	1.94552	-0.231765	0.643409	0.00220859	1.20949	0.0594414	0.581554	-0.0540931	1.97467	0.128675	1.00416	0.0373826	0	0	0	CID:16760588
BRD-A68202111	0.739723	1.8549	2.27262	0.025621	-0.856999	3.02184	2.66728	0.228496	0.377396	3.10284	3.06601	0.244947	0.0635139	1.09815	1.00409	-0.0456531	0	0	0	CID:6852401
otamixaban	1.65135	0.276	1.16587	0.0288768	0.632737	-0.672669	-0.4427	-0.0805362	1.61564	-0.143905	0.606731	-0.00455535	0.0790621	1.08995	1.00376	-0.0460094	0	0	0	CID:5496659
conivaptan	0.837229	0.472559	0.860563	-0.0720077	0.310349	-0.392144	-0.339284	-0.0848238	0.815958	0.163477	0.462025	-0.0771556	1.42586	0.404828	1.00172	-0.0464107	0	0	0	CID:151171
altrenogest	0.274375	0.46268	0.499413	-0.0723744	1.08465	3.22784	3.60246	0.2682	0.565899	2.10896	2.33178	0.0484565	0.628063	0.809288	1.00144	-0.0592019	0	0	0	CID:45006157
danazol	0.0687554	0.319779	0.230916	-0.0766569	-1.01631	3.56168	3.07989	0.373272	-0.24936	2.17568	1.95074	0.0586987	1.28133	0.477702	1.00124	-0.056897	0	1	0	CID:6540825
BRD-K05702937	1.43801	0.789251	1.58958	-0.0193015	0.538763	0.229796	0.381123	-0.0721801	1.4032	0.750436	1.43044	-0.0362776	1.60327	0.313902	1.00073	-0.0281865	0	0	0	CID:54654805
sulfallate	0.21611	2.68264	2.7543	0.162719	0.777688	-0.299479	-0.0361065	-0.0774844	0.422462	1.96765	2.11887	0.0311119	0.474479	0.886247	1.00041	-0.0559569	0	0	0
levothyroxine	2.17099	-0.0317335	1.1621	0.352612	2.17894	0.00402106	1.0385	0.0465504	2.53313	-0.0230176	1.28081	0.549438	2.55484	-0.169641	0.999861	0.338349	0	0	0	CID:5819
6-nitronorepinephrine	0.0968701	0.623118	0.558512	-0.0667414	0.707903	0.00254615	0.23175	-0.0789865	0.298479	0.495951	0.50527	-0.0739999	0.64496	0.798718	0.999283	-0.0595382	0	0	0	CID:44287635
BRD-K37226311	0.697772	1.30947	1.68308	-0.0336114	-0.209627	-0.643827	-0.754456	-0.0888487	0.537831	0.691938	0.849736	-0.0673795	1.28655	0.473205	0.999253	-0.0565776	0	0	0	CID:54615967
BRD-K96020117	0.549445	-0.67287	-0.418658	-0.0839648	-0.681545	-0.299664	-0.673177	-0.0865041	0.266666	-0.695764	-0.58189	-0.0894207	-0.109612	1.18091	0.99863	-0.0405376	0	0	0	CID:54654579
BRD-K92033419	0.831833	0.48002	0.865215	-0.071701	1.80673	-0.435654	0.348361	-0.0183843	1.26573	0.145921	0.704339	-0.0499762	0.83127	0.702035	0.996949	-0.0631423	0	0	0	CID:9906851
BRD-K59019422	0.888456	-0.237687	0.154421	-0.072075	1.71471	-0.291884	0.452395	-0.0290148	1.28659	-0.346155	0.217095	-0.0479391	2.71516	-0.253953	0.996649	0.477714	0	0	0	CID:50904134
BRD-K05359840	0.0654067	1.20148	1.16234	-0.0398897	1.79064	-0.502551	0.269811	-0.0207648	0.60017	0.68246	0.876743	-0.0677955	0.29435	0.972717	0.995117	-0.0514042	0	0	0	CID:44142150
danoprevir	0.530833	0.981825	1.22025	-0.0513986	3.04477	1.11403	2.70982	0.579437	1.38222	1.38041	2.07029	-0.0246027	1.5946	0.3121	0.994051	-0.0294358	0	0	0	CID:46931004
SA-243929	1.35216	0.171561	0.861143	-0.0314417	0.0344079	1.18621	1.16259	-0.0294506	1.17603	0.776246	1.32203	-0.0565881	1.13502	0.54292	0.99154	-0.0651065	0	0	0	CID:44496365
BRD-K80070306	1.06655	-0.173692	0.322121	-0.0608773	-1.98492	-0.0647014	-0.968444	-0.0812817	0.31659	-0.172774	-0.129098	-0.0887064	0.185916	1.024	0.991102	-0.0489662	0	0	0	CID:44143090
orantinib	1.97797	1.27013	2.40865	0.176984	1.07411	0.111417	0.541787	-0.0689661	2.03123	1.06824	2.12125	0.108833	2.55196	-0.17749	0.989836	0.324703	0	0	0	CID:5329099
YL-53	-0.0460014	0.61273	0.460389	-0.0670841	0.580689	0.389707	0.57598	-0.0662701	0.136693	0.696616	0.618628	-0.0672461	0.786367	0.71586	0.987307	-0.0625849	0	0	0	CID:73707437
parachlorophenol	-0.421473	0.306993	-0.0579296	-0.0770181	0.79586	1.23923	1.65662	-0.0255122	-0.121624	0.912347	0.692537	-0.0573642	0.301982	0.961144	0.986824	-0.0521249	0	0	0	CID:4684
BRD-K56269643	0.90092	-0.30577	0.0952789	-0.0714058	-0.92249	-0.288499	-0.755481	-0.086302	0.496464	-0.398367	-0.238523	-0.0856804	1.54591	0.329214	0.985881	-0.0349212	0	0	0	CID:44487531
BRD-K12621773	1.46148	0.767426	1.58083	-0.0166502	0.887946	-0.0260181	0.295697	-0.0747973	1.52947	0.595077	1.34016	-0.0190981	1.8211	0.189224	0.985468	0.00403263	0	0	0	CID:44629412
carglumic-acid	0.188276	-0.48865	-0.440997	-0.0903395	1.41451	-0.307829	0.276582	-0.0522682	0.591857	-0.553952	-0.325156	-0.0836972	1.22581	0.490858	0.985079	-0.0606187	0	0	0	CID:121396
BRD-K42107428	0.193916	1.63358	1.71424	-0.00203363	0.334875	-0.102119	-0.0595576	-0.0823844	0.268862	1.24149	1.27571	-0.0362776	-0.0839008	1.1546	0.984338	-0.0423883	0	0	0	CID:53382623
pridinol	-1.64377	1.74677	0.66885	0.0126419	0.471484	-0.761338	-0.582651	-0.0828576	-1.27377	0.975622	0.107855	-0.0545888	-0.384475	1.3065	0.983715	-0.0325329	0	0	0	CID:5572
BRD-K04078927	0.378942	-0.169928	-0.0655495	-0.0875485	1.09791	-0.589932	-0.160397	-0.0681199	0.660067	-0.453199	-0.206581	-0.082194	0.199782	1.00976	0.983347	-0.0497194	0	0	0	CID:54660792
BRD-A70633932	-0.93387	0.257654	-0.367197	-0.0783158	0.389709	-0.183191	-0.110948	-0.0838927	-0.686665	0.105654	-0.372415	-0.08391	-0.987076	1.61168	0.98315	-0.0116897	0	0	0	CID:23786305
BRD-K47324077	0.651451	-0.621607	-0.325671	-0.0811218	0.566411	-0.604114	-0.412437	-0.0815245	0.733564	-0.819356	-0.475919	-0.080149	0.376471	0.919699	0.982888	-0.0539426	0	0	0	CID:44142155
TGX-221	-0.607232	-0.833336	-1.01058	-0.0954751	0.870273	0.629363	1.00501	-0.0566564	-0.259158	-0.321828	-0.521784	-0.0920201	0.681845	0.764212	0.982276	-0.0608276	0	0	0	CID:9907093
BRD-K50907285	0.297982	-0.499307	-0.396917	-0.0888861	1.77184	-0.597102	0.162775	-0.0229032	0.794939	-0.7185	-0.367173	-0.0779586	0.756625	0.725798	0.981762	-0.0621552	0	0	0	CID:46907734
efaproxiral	1.38698	-0.624539	0.0624147	-0.0264645	0.0843042	-0.703748	-0.68913	-0.08696	1.2212	-0.875444	-0.29889	-0.0533732	2.02944	0.0798176	0.98147	0.0520843	0	0	0	CID:122335
LY-2811376	0.575243	0.460107	0.682425	-0.072522	0.0559476	-0.626611	-0.640575	-0.0871918	0.512861	0.0270766	0.158531	-0.0853976	0.147758	1.03386	0.980884	-0.0484203	0	0	0	CID:44251605
I-BET-762	-1.15858	1.44516	0.650254	-0.0228188	-0.524699	-0.0243748	-0.383232	-0.0803779	-1.15806	1.13389	0.325049	-0.0434805	-0.297507	1.25879	0.979854	-0.0360156	0	0	0	CID:46943432
BRD-K95117060	0.306339	0.913371	1.00168	-0.0546933	0.356496	-0.467237	-0.384892	-0.0843177	0.372323	0.472835	0.523999	-0.0747093	0.567402	0.818745	0.978483	-0.0589028	0	0	0	CID:44142107
benzthiazide	2.65901	-0.228967	1.25904	1.33246	1.9547	2.55538	3.44625	0.118806	2.88572	1.19714	2.67809	1.36922	2.72904	-0.2787	0.97759	0.490236	0	0	0	CID:2343
BRD-K20272026	-0.223404	0.727139	0.471303	-0.0631708	0.292867	0.309545	0.335345	-0.0693941	-0.103639	0.744169	0.528643	-0.0657826	0.0855973	1.06197	0.977193	-0.0473395	0	0	0	CID:54654245
KIN001-242	1.15034	2.22888	2.83332	0.0908672	1.30031	-0.186579	0.343785	-0.0591696	1.38649	1.66841	2.34995	0.00116444	1.92823	0.127159	0.977161	0.0261515	0	0	0	CID:56965963
silychristin	1.26378	-0.173063	0.440934	-0.0423658	1.0243	-0.180852	0.20592	-0.0707565	1.40046	-0.23495	0.390444	-0.0368166	1.06892	0.562296	0.9763	-0.0677514	0	0	0
BRD-K74894470	1.42699	-0.215076	0.496495	-0.0214479	-0.315592	0.31734	0.0322103	-0.0690897	1.13424	0.000526294	0.477775	-0.0603211	1.24375	0.473085	0.975745	-0.0593988	0	0	0	CID:54657492
LY-2835219	-0.506975	2.21402	1.8946	0.0839161	-0.785459	0.214852	-0.286943	-0.0728025	-0.675551	1.87323	1.38513	0.0220513	-0.346467	1.27979	0.975723	-0.0341699	0	0	0	CID:46220502
BRD-K69569876	0.416954	-0.446065	-0.292885	-0.0868919	0.84867	-0.326379	-0.0277269	-0.0756784	0.617144	-0.530161	-0.293258	-0.0830853	1.86901	0.154976	0.974767	0.0147172	0	0	0	CID:1201976
rivaroxaban	-0.447214	0.181574	-0.186044	-0.0804524	0.784804	-0.661585	-0.367458	-0.0773009	-0.147179	-0.212871	-0.385592	-0.0904513	1.21792	0.484555	0.973987	-0.0608795	0	0	0	CID:9875401
tipiracil	2.08208	0.328895	1.49934	0.258023	0.735135	-0.703468	-0.425251	-0.0783761	2.01804	-0.11854	0.870174	0.101293	2.09033	0.0416701	0.97366	0.0719498	0	0	0	CID:5287953
FU-JMBII113B	0.462976	-0.716993	-0.495388	-0.0859543	0.890406	-0.519045	-0.191147	-0.0746829	0.669494	-0.849162	-0.526984	-0.0819798	1.03627	0.575002	0.97215	-0.067455	0	0	0	CID:24856224
chlorogenic-acid	0.84321	0.890909	1.32097	-0.0559857	0.532481	2.31862	2.65968	0.079717	0.88857	1.95825	2.35994	0.0298697	0.801393	0.693419	0.971359	-0.0632562	0	0	0	CID:1794427
salsolinol	0.612998	0.605574	0.862411	-0.0673536	0.0668491	0.148711	0.0547495	-0.0753436	0.54872	0.560896	0.718009	-0.0720898	1.81445	0.179072	0.970912	0.00250773	0	0	0	CID:6419979
LY-2183240	0.60642	1.70438	2.0425	0.00624677	1.01081	-0.0847931	0.29853	-0.0710803	0.829716	1.30703	1.67898	-0.0307278	-0.0567224	1.12784	0.970382	-0.0440698	0	0	0	CID:11507802
BRD-K31906558	-0.0921071	-0.779878	-0.783486	-0.0929483	-0.1384	-0.343418	-0.490415	-0.087245	-0.121418	-0.804306	-0.811377	-0.0931331	-0.212365	1.20674	0.970317	-0.0393416	0	0	0	CID:54666582
BRD-K87403606	0.412841	0.398734	0.517292	-0.0744198	1.2337	-0.532408	-0.0407053	-0.0627717	0.73053	0.0291958	0.279479	-0.080249	0.516942	0.834607	0.968006	-0.0581571	0	0	0	CID:60859
axitinib	0.966157	1.16987	1.70192	-0.0419124	-1.56712	-0.714455	-1.2271	-0.0918913	0.356938	0.543025	0.587414	-0.0726147	0.489323	0.848265	0.967626	-0.057398	0	0	0	CID:6450551
zileuton	1.90363	0.350076	1.40855	0.12118	0.112624	2.54672	2.67693	0.117943	1.67517	1.65206	2.4832	0.00468364	1.65881	0.253797	0.966358	-0.0209721	0	0	0	CID:60490
BRD-K76363932	1.47845	-0.223413	0.51923	-0.0143779	0.309278	0.0521649	0.0794295	-0.0785376	1.36836	-0.149178	0.458981	-0.0406996	1.0368	0.568935	0.965917	-0.0676126	0	0	0	CID:46907656
BRD-K24468827	-0.110952	-0.176826	-0.327095	-0.0890261	0.0685465	-0.0655189	-0.15165	-0.0813022	-0.0748201	-0.175703	-0.321368	-0.089813	0.165918	1.01042	0.965574	-0.049632	0	0	0	CID:44143088
polydatin	1.44862	0.688887	1.48742	-0.0183109	-1.28235	1.29056	0.541746	-0.0210933	0.859309	1.24316	1.62937	-0.0361998	0.842325	0.666727	0.964982	-0.064185	0	0	0	CID:6708703
etofylline	1.51664	0.0093818	0.790085	-0.00429572	1.29716	-0.29373	0.230292	-0.059363	1.70128	-0.151049	0.649187	0.0104319	1.53573	0.314928	0.964951	-0.0363011	0	0	0	CID:1892
carboplatin	-0.526941	-0.9694	-1.06218	-0.0952264	-0.207367	3.64128	3.44901	0.418152	-0.517211	1.19539	0.756845	-0.039807	-0.830159	1.51508	0.964864	-0.0188139	0	0	0	CID:6602488
Gly-Gly-PALO	2.36441	-0.328195	0.962052	0.588719	1.80475	-0.511516	0.267827	-0.0186173	2.58623	-0.536505	0.765041	0.652461	2.92395	-0.389751	0.964491	0.789342	0	0	0	CID:172813
BRD-K94158209	-0.0701406	1.03404	0.893198	-0.0487016	-0.184484	-0.677242	-0.769741	-0.0887055	-0.116495	0.455296	0.231659	-0.0753449	0.156841	1.01255	0.962909	-0.0495003	0	0	0	CID:70372
chrysene	0.346189	-0.947287	-0.720931	-0.0880439	0.0405167	2.09802	2.18582	0.052991	0.310727	0.380208	0.394758	-0.0773755	0.898654	0.63582	0.962475	-0.0652688	0	0	0
BRD-A52771319	0.659886	2.29793	2.64498	0.104925	0.2529	2.17513	2.37771	0.0633241	0.645638	2.99759	3.0977	0.207326	1.05228	0.557749	0.962331	-0.068042	0	0	0	CID:1913
SA-1456305	0.691307	-0.0770511	0.198896	-0.0799114	0.934257	-0.00775416	0.339196	-0.0734843	0.879633	-0.0653406	0.268687	-0.0749244	0.823563	0.671879	0.960286	-0.0639465	0	0	0	CID:54659373
tetryzoline	0.76074	0.750703	1.11463	-0.0623188	-0.314104	-0.301368	-0.528392	-0.086538	0.560383	0.433226	0.591806	-0.0758949	0.924758	0.619935	0.959633	-0.065999	0	0	0	CID:5419
clinofibrate	0.930598	-0.497715	-0.0699463	-0.0696679	1.76598	-0.361435	0.405451	-0.0236239	1.33849	-0.590071	0.0125817	-0.0434186	1.2413	0.458897	0.959149	-0.059566	0	0	0	CID:2787
BRD-K40676967	0.767563	0.0360581	0.357346	-0.0771363	0.834773	1.16248	1.59186	-0.0316309	0.91516	0.655891	1.03659	-0.0688451	0.644084	0.761128	0.958349	-0.060957	0	0	0	CID:54631513
BRD-K69589246	0.0484364	-0.469355	-0.491489	-0.0917651	-0.77866	1.04937	0.553553	-0.0382127	-0.19471	0.1937	-0.0570666	-0.0817849	0.152815	1.01004	0.958015	-0.0496758	0	0	0	CID:54631566
NU-1025	0.946064	-0.828977	-0.355223	-0.0687873	0.785094	-0.74339	-0.438	-0.0772852	1.05394	-1.0591	-0.5227	-0.0657342	2.37192	-0.115762	0.957976	0.194364	0	0	0	CID:63306
L-701252	0.159839	-0.387665	-0.371273	-0.090659	-0.740755	-0.668378	-0.956146	-0.0907356	-0.087171	-0.668349	-0.705815	-0.0928931	0.480917	0.842272	0.956594	-0.0579173	0	0	0	CID:4237309
BRD-K82230692	1.02335	-0.660266	-0.168734	-0.0640679	1.115	0.195207	0.655941	-0.0675846	1.22075	-0.418729	0.111651	-0.053459	1.42695	0.361438	0.955624	-0.0462108	0	0	0	CID:2741632
AT1-SHH-09	1.63013	-0.738904	0.0893691	0.0217024	1.77084	0.281384	1.12167	-0.023007	1.94297	-0.434644	0.496324	0.0736287	2.21823	-0.0408368	0.954703	0.117402	0	0	0	CID:70680404
apocynin	-0.445973	0.125095	-0.235507	-0.081895	-0.68445	-0.578066	-0.876769	-0.0906032	-0.592288	-0.212633	-0.58067	-0.0904485	0.980141	0.586199	0.95357	-0.0671887	0	0	0	CID:2214
favipiravir	0.557234	-0.408038	-0.187315	-0.0837775	0.764671	-0.589522	-0.312658	-0.0778454	0.712553	-0.641969	-0.342107	-0.0808995	1.17814	0.48557	0.953373	-0.0627727	0	0	0	CID:492405
lucitanib	-1.02873	1.90295	1.22886	0.0332666	0.212145	0.674714	0.686546	-0.0548834	-0.822355	1.87447	1.29849	0.0223245	0.253746	0.953864	0.952667	-0.0523212	0	0	0	CID:25031915
drospirenone	-0.168655	0.191852	-0.0272274	-0.0801805	0.439079	2.9959	3.21134	0.220814	-0.0120386	1.76885	1.66846	0.0124868	-0.475053	1.32337	0.952427	-0.031477	0	0	0	CID:68873
BRD-K72567746	0.000528081	1.29425	1.22232	-0.0346886	-0.474227	-0.438324	-0.699824	-0.0888441	-0.14356	0.790749	0.553525	-0.0635803	0.14858	1.00661	0.952013	-0.049763	0	0	0	CID:60185282
VU-0415108-1	0.0792432	0.660754	0.587251	-0.0654767	-0.243957	-0.070457	-0.299827	-0.0814544	-0.00577231	0.486431	0.323533	-0.0743051	-0.196145	1.18143	0.951948	-0.040414	0	0	0	CID:53338861
BRD-A41630653	0.720538	0.189634	0.48715	-0.0789939	-1.19511	0.60791	-0.112804	-0.0573376	0.258179	0.478541	0.464457	-0.0745193	0.659229	0.747111	0.95154	-0.0614406	0	0	0	CID:5360696
ischemin	1.30656	0.267122	0.9358	-0.0370515	0.320088	0.492572	0.545963	-0.0623087	1.22348	0.477808	1.03098	-0.053244	1.95629	0.0887243	0.951132	0.0340645	0	0	0	CID:73010922
halopemide	0.875867	-0.0890489	0.294826	-0.0725871	0.834428	-0.595782	-0.286973	-0.0760389	1.0084	-0.392161	0.024561	-0.0686196	0.967248	0.589699	0.950301	-0.0670086	0	0	0
RAN-30	0.590053	1.62711	1.95262	-0.00256479	0.244867	-0.573388	-0.522066	-0.0855119	0.582999	0.982061	1.18644	-0.0542179	0.496154	0.828558	0.950162	-0.0585408	0	0	0	CID:345945
BRD-K67678077	0.659719	-0.711438	-0.397169	-0.0808916	-0.694539	-0.700893	-0.962265	-0.0906301	0.357768	-0.942877	-0.723344	-0.0881253	0.732563	0.708019	0.949508	-0.062889	0	0	0	CID:49787091
BRD-K32321439	-0.257524	0.441568	0.162447	-0.0731297	-0.447586	-0.624031	-0.826165	-0.0898547	-0.357914	0.0137534	-0.295515	-0.0860302	0.33433	0.909343	0.948754	-0.0544817	0	0	0	CID:2207955
BRD-K37498076	1.07049	-0.856712	-0.316896	-0.0606585	0.159226	-0.501337	-0.497902	-0.0863345	0.971122	-0.950503	-0.474331	-0.0706582	0.998382	0.569948	0.946048	-0.0675777	0	0	0	CID:60138088
phenylbutazone	0.681034	-0.486006	-0.192204	-0.080281	2.04159	-0.0636915	0.88421	0.0180813	1.20704	-0.420117	0.103028	-0.0541764	0.689305	0.726329	0.945601	-0.0621068	0	0	0	CID:4781
deltaline	1.28634	-0.105149	0.525261	-0.0388274	0.670897	-0.0881695	0.12022	-0.079776	1.31259	-0.131034	0.445657	-0.0457393	1.98919	0.065838	0.944472	0.04123	0	0	0	CID:5460428
medetomidine	0.635221	-0.610446	-0.324257	-0.0816085	-0.759449	-0.2455	-0.66148	-0.0854429	0.316938	-0.616989	-0.500291	-0.0886992	-0.752767	1.4558	0.943341	-0.0227007	0	0	0	CID:68602
tiotropium	1.08659	0.801677	1.37923	-0.0594966	-1.39473	-0.64436	-1.14134	-0.0915013	0.513106	0.288607	0.416783	-0.0796738	0.366593	0.886653	0.941959	-0.0558905	0	0	0	CID:5487427
chlorpropamide	0.514847	-0.523216	-0.309939	-0.0849653	1.81289	-0.637546	0.142554	-0.0175579	0.994354	-0.759301	-0.308166	-0.0694847	2.09419	0.0100699	0.941787	0.072487	0	0	0	CID:2727
bongkrek-acid	0.675543	-0.132953	0.134928	-0.0804524	-2.61342	0.833729	-0.541079	-0.048651	-0.21132	0.34435	0.074041	-0.0784633	0.679099	0.727759	0.941575	-0.0620826	0	0	0	CID:16760034
bopindolol	0.275013	0.161986	0.194213	-0.0809774	1.86793	0.646197	1.59266	-0.0111153	0.804311	0.477256	0.780713	-0.07459	1.15141	0.48813	0.941549	-0.0643563	0	0	0	CID:44112
moracizine	0.8591	0.410132	0.806996	-0.073363	2.52721	-0.594838	0.564525	0.170315	1.50802	0.00455474	0.698538	-0.0220581	1.7176	0.199929	0.94051	-0.013054	0	0	0	CID:34633
BRD-K60507178	-1.34014	1.45713	0.550665	-0.02191	-0.209301	1.51229	1.39551	-0.00809079	-1.21879	1.97257	1.16554	0.0320589	-1.10072	1.62961	0.940427	-0.0102809	0	0	0	CID:4865
phenanthridone	0.958552	0.0961282	0.535022	-0.0678591	1.6282	-0.0258523	0.69544	-0.037276	1.32074	0.0623484	0.649267	-0.0447503	1.87523	0.118606	0.939052	0.0161512	0	0	0	CID:1853
PIK-75	0.306644	3.37369	3.31764	0.319101	-1.84404	0.60944	-0.406102	-0.0572154	-0.295674	3.0066	2.69999	0.212442	-0.759362	1.45494	0.938824	-0.0229114	0	0	0	CID:73707389
BRD-K94934810	-0.0650012	1.74468	1.67077	0.0121769	-1.12996	-0.629349	-1.05443	-0.0913669	-0.399182	1.04518	0.668764	-0.0501229	0.0822007	1.02777	0.938566	-0.0486947	0	0	0	CID:60184872
BRD-A71339955	-0.0891464	-0.837089	-0.821251	-0.0929338	-1.08992	2.14406	1.61274	0.0604945	-0.407839	0.492517	0.110047	-0.0741169	-0.133469	1.1349	0.936118	-0.043576	0	0	0	CID:4624993
BRD-K69792693	-0.131181	0.571477	0.366656	-0.0683925	-1.37937	0.12583	-0.61371	-0.0762323	-0.531968	0.521486	0.0715806	-0.0732308	-1.057	1.60335	0.936049	-0.0125135	0	0	0	CID:54646115
BRD-K44408410	-0.453518	1.29197	0.929469	-0.0347701	-1.4231	3.37563	2.73423	0.300508	-0.823102	2.84693	2.2935	0.162783	-0.509925	1.32443	0.934566	-0.0311452	0	0	0
glycopyrrolate	1.16746	0.705743	1.32612	-0.0519062	1.80617	-0.0849224	0.728693	-0.018501	1.55487	0.514334	1.269	-0.0145711	2.83979	-0.374944	0.934517	0.653726	0	0	0	CID:3494
BG-1011	-1.01189	-0.150053	-0.719528	-0.088546	-0.703943	-0.750208	-0.996984	-0.0906587	-1.08603	-0.523908	-0.973872	-0.094204	-1.14553	1.64565	0.93325	-0.00792915	0	0	0	CID:73707539
BRD-A96272097	1.01509	1.695	2.27395	0.00460507	0.738865	2.88234	3.23977	0.187259	1.0994	2.90064	3.20391	0.178419	1.23249	0.43917	0.93314	-0.06014	0	0	0	CID:2986153
SYM-2206	-0.165438	1.70796	1.56766	0.00687538	-0.244274	0.83856	0.615428	-0.048335	-0.216788	1.80812	1.58907	0.0163298	0.148172	0.98873	0.932581	-0.0506608	0	0	0
montelukast	0.606366	1.4499	1.776	-0.022367	-0.495199	0.158754	-0.205573	-0.0748418	0.372315	1.23647	1.33239	-0.0367401	1.78777	0.155191	0.930693	-0.00248934	0	0	0	CID:5281040
pefloxacin	0.912745	-0.273269	0.133549	-0.0708348	0.738665	1.05438	1.41428	-0.0379481	1.01112	0.352044	0.770934	-0.0684953	1.19554	0.454632	0.929615	-0.062034	0	0	0	CID:51081
BRD-K16826857	0.854713	-0.192909	0.178992	-0.0736079	2.29981	-0.265049	0.803263	0.0762891	1.43518	-0.296134	0.348627	-0.0325911	1.25242	0.424035	0.92775	-0.0589745	0	0	0	CID:54654676
BRD-K33459729	1.50407	-0.795342	-0.0344105	-0.00774348	0.945158	-0.225976	0.11965	-0.0731253	1.58356	-0.753209	-0.0112683	-0.00998255	1.16382	0.468501	0.927232	-0.063771	0	0	0	CID:45787501
bifemelane	-0.159302	-0.71441	-0.765409	-0.0934333	2.50478	-0.367991	0.802844	0.154094	0.623339	-0.765603	-0.482226	-0.0829947	1.33111	0.382288	0.925787	-0.0536497	0	0	0	CID:2377
BRD-K80932888	0.366317	-0.576133	-0.427281	-0.0877489	-0.702504	1.14133	0.696421	-0.0335238	0.10243	0.158574	0.0647134	-0.0826385	0.0293327	1.04229	0.925354	-0.0481428	0	0	0	CID:54631543
BRD-K41853443	0.975982	-0.383259	0.0629982	-0.0666258	0.212335	-0.272276	-0.275959	-0.0857969	0.905788	-0.451117	-0.0824178	-0.0737778	0.946669	0.575998	0.924369	-0.0674374	0	0	0
BRD-K44521151	-0.28346	-0.240438	-0.46374	-0.0902765	0.253109	0.0537529	0.0530084	-0.0785027	-0.167487	-0.161834	-0.353027	-0.0895297	-0.58536	1.35314	0.924299	-0.0297846	0	0	0	CID:56835582
SB-218078	0.000241562	-0.364333	-0.429386	-0.0921603	-2.94736	-0.689371	-1.52544	-0.0918729	-0.894844	-0.661158	-0.991484	-0.0952204	-1.02528	1.57624	0.924215	-0.0147647	0	0	0	CID:3387354
VU-0404997-2	0.00822231	-0.222245	-0.30625	-0.0899671	-1.11277	-0.405331	-0.905094	-0.088291	-0.330838	-0.395114	-0.607392	-0.0929074	-0.566469	1.34336	0.924082	-0.0303012	0	0	0	CID:46869952
LY-3000328	0.0716922	-0.380921	-0.408613	-0.0915566	1.56803	0.522805	1.28127	-0.0423798	0.537981	-0.0202386	0.126673	-0.0849243	0.561738	0.770534	0.923573	-0.0606187	0	0	0	CID:67475270
BRD-K76896292	0.794383	-0.52869	-0.170987	-0.0762227	0.174784	1.02724	1.06159	-0.0394387	0.737855	0.134667	0.388615	-0.0799742	0.871599	0.612979	0.923186	-0.066229	0	0	0	CID:5584298
XMD-885	-1.08888	-0.559741	-1.01557	-0.0946931	-1.61859	0.533011	-0.374519	-0.0604582	-1.43017	-0.156664	-0.867067	-0.0894239	-1.29698	1.71301	0.923073	0.000303715	0	0	0	CID:46844147
robustic-acid	1.83831	0.188468	1.1899	0.0895652	0.721265	-0.335463	-0.0979475	-0.0787306	1.80369	-0.0314251	0.835157	0.0323775	1.36111	0.362245	0.920606	-0.0517273	0	0	0	CID:168996
BRD-K38889985	-0.40689	-0.658427	-0.826226	-0.09474	-0.315715	1.21738	0.998818	-0.0268433	-0.446626	0.13429	-0.235082	-0.0831889	-0.120017	1.11302	0.919948	-0.0449259	0	0	0	CID:54631576
BRD-K87730440	0.367827	0.867381	0.990804	-0.0578091	1.01066	-0.62548	-0.233833	-0.0710936	0.623987	0.350945	0.543705	-0.0782938	0.976341	0.556781	0.9199	-0.0680928	0	0	0	CID:23749418
regorafenib	1.02557	4.60769	4.06483	0.886931	-1.37925	-0.522935	-1.06555	-0.09013	0.465204	3.37501	3.27965	0.335265	0.630326	0.731605	0.919136	-0.0619609	0	0	0	CID:11167602
OCO-1112	0.541219	-0.393421	-0.182628	-0.0842049	0.820567	-0.284023	-9.32865e-05	-0.0764137	0.715729	-0.465521	-0.190096	-0.0807706	1.18943	0.447678	0.918826	-0.0623952	0	0	0	CID:3081027
SDZ-NKT-343	0.886558	0.256597	0.659857	-0.0721754	0.819106	-0.386476	-0.099907	-0.0764565	1.01297	-0.00487631	0.40339	-0.0683282	0.161393	0.968405	0.917963	-0.0516871	0	0	0	CID:44208964
guanfacine	1.42988	-0.192108	0.522225	-0.0207447	2.46756	-0.425482	0.71804	0.139722	1.98193	-0.382067	0.572769	0.0883514	1.74203	0.166408	0.917827	-0.00897334	0	0	0	CID:3519
diprotin-a	1.22588	-0.532454	0.0602577	-0.0459367	1.41066	0.348048	0.992652	-0.0526124	1.48512	-0.234811	0.438494	-0.0253457	1.191	0.445748	0.917609	-0.0622996	0	0	0	CID:94701
methyl-testosterone	-0.345062	-0.458565	-0.660067	-0.0936354	0.642849	7.11797	4.61239	2.16003	-0.102224	3.47686	3.13901	0.371489	-0.439418	1.27287	0.917607	-0.0347723	0	0	0	CID:5701990
EMF-sumo1-12	1.94148	-0.532479	0.479722	0.152085	0.978825	-0.739089	-0.350261	-0.0720197	1.97084	-0.821445	0.12859	0.085833	2.9091	-0.425959	0.917497	0.747732	0	0	0	CID:2630179
BRD-K01333970	0.551623	0.312121	0.511711	-0.0768868	-0.983864	-0.643095	-1.01777	-0.091236	0.176725	-0.0992773	-0.133474	-0.0882712	0.425126	0.834175	0.917495	-0.0581869	0	0	0	CID:60138066
dexloxiglumide	1.03631	-0.207303	0.27039	-0.0632263	-1.12257	0.383788	-0.286725	-0.0665274	0.552402	0.0425515	0.194885	-0.0846515	0.249436	0.923032	0.917203	-0.05376	0	0	0	CID:65937
gemfibrozil	3.05364	-0.884095	0.797158	5.1172	1.23896	-0.431028	0.0615044	-0.0623321	3.00854	-0.934299	0.596804	1.8109	2.16006	-0.0465699	0.916851	0.092335	0	0	0	CID:3463
gabexate	1.12674	-0.113639	0.41946	-0.0558693	-0.494087	0.227277	-0.141056	-0.0722779	0.821221	0.0324407	0.333081	-0.0769438	1.47631	0.299974	0.9165	-0.0423304	0	0	0	CID:3447
BRD-K37372998	1.72991	1.12746	2.12515	0.051233	1.57921	0.914535	1.73238	-0.0412752	1.97079	1.38836	2.39398	0.0852138	1.87481	0.0967622	0.915375	0.0159097	0	0	0	CID:24747160
SID-7969543	0.959835	2.03231	2.56373	0.0537636	1.40236	-0.546419	0.0281726	-0.0531004	1.25326	1.31823	1.93541	-0.0294298	1.8147	0.1272	0.915313	0.00269585	0	0	0	CID:4076092
BRD-K04156788	1.17953	-0.205251	0.357277	-0.0507855	0.986885	0.0757607	0.456087	-0.0717436	1.31647	-0.12203	0.457008	-0.0453362	2.12984	-0.0328461	0.915126	0.0839895	0	0	0	CID:25126
minoxidil	1.95429	-0.691859	0.323828	0.162719	0.901879	0.0966813	0.432911	-0.0743379	1.95852	-0.496969	0.441753	0.0804021	2.49074	-0.217153	0.913816	0.2777	0	0	0	CID:4201
BRD-K63813530	-0.659337	0.181075	-0.295576	-0.0804793	-0.712394	0.881004	0.407846	-0.046202	-0.784702	0.619108	0.0302608	-0.070195	-0.251061	1.17166	0.911537	-0.0412683	0	0	0	CID:54638902
riluzole	2.89849	-0.0141249	1.64555	2.63133	-0.024629	-0.240298	-0.353203	-0.0853438	2.49107	-0.140875	1.12931	0.465455	2.96386	-0.459394	0.911432	0.923329	0	0	0	CID:5070
PRIMA1	1.64349	-0.503098	0.330681	0.025621	2.21371	0.248789	1.3373	0.0542631	2.08898	-0.26507	0.75735	0.145521	3.34149	-0.652804	0.909465	2.75155	0	0	0	CID:322968
iobenguane	1.22516	-0.737394	-0.131613	-0.0460504	0.4966	0.470216	0.618055	-0.0633117	1.20692	-0.331552	0.187906	-0.0542179	1.3782	0.342518	0.908747	-0.0502374	0	0	0	CID:2759362
BRD-K25522720	0.116055	1.19138	1.18375	-0.0405104	1.02387	-0.49654	-0.107149	-0.0707837	0.41098	0.677684	0.759584	-0.0679891	0.368098	0.85394	0.907663	-0.0571177	0	0	0	CID:1400698
BRD-K97029281	-0.681757	0.775261	0.246861	-0.0613993	-1.72557	0.10266	-0.763348	-0.0770377	-1.11171	0.670729	-0.0906377	-0.0683072	-1.20768	1.65325	0.907556	-0.00686027	0	0	0	CID:54654146
BRD-K03548778	0.759732	0.765693	1.13038	-0.0617601	0.610271	0.256684	0.447998	-0.0713444	0.840233	0.746246	1.08832	-0.0657099	1.28581	0.388199	0.90747	-0.0566739	0	0	0	CID:54646625
ST-014147	0.83785	-0.569668	-0.184906	-0.0742319	-1.23864	-0.688653	-1.12193	-0.0915887	0.346089	-0.823747	-0.643398	-0.0882996	-0.154402	1.11868	0.907307	-0.044608	0	0	0	CID:4207396
BRD-A29721261	0.770697	-0.184032	0.139457	-0.0770536	0.786483	-0.588693	-0.302156	-0.0772219	0.903189	-0.463725	-0.095122	-0.0738597	0.795858	0.636535	0.907233	-0.0652486	0	0	0	CID:2852569
BRD-K81647657	1.88053	-0.462101	0.515854	0.107211	0.37397	-0.732527	-0.598618	-0.0840943	1.73462	-0.762044	0.0593815	0.0191236	1.09635	0.484071	0.907208	-0.0667346	0	0	0	CID:1673
SA-247508	0.438341	-0.142535	-0.00744231	-0.0864677	0.993775	0.31557	0.721993	-0.0691664	0.679656	0.0571478	0.27892	-0.0816979	1.12494	0.469161	0.906774	-0.0656478	0	0	0	CID:44506644
promazine	-1.87381	-0.560443	-1.25948	-0.0946981	3.55491	-0.42175	1.33799	2.25821	-0.535693	-0.672406	-0.876152	-0.0952054	-0.701082	1.39481	0.906022	-0.027266	0	0	0	CID:4926
BRD-K34294489	0.452768	-0.847007	-0.601167	-0.0861875	0.250677	-0.745815	-0.657491	-0.0854371	0.466428	-1.07472	-0.771932	-0.0862835	0.818049	0.623211	0.905018	-0.0657265	0	0	0	CID:42628057
BRD-K51140856	0.741687	-0.533204	-0.202613	-0.0781865	1.3925	-0.501154	0.068182	-0.0538669	1.06222	-0.693632	-0.219612	-0.0653422	1.33717	0.359558	0.904696	-0.0532405	0	0	0	CID:44142052
daunorubicin	1.15363	3.59155	3.71671	0.3919	-2.31916	1.6044	0.322494	-0.00119003	0.290158	3.71639	3.42295	0.542107	-1.24817	1.67106	0.904639	-0.00544828	1	0	0	CID:3085107
triflupromazine	-0.740079	-0.502417	-0.852248	-0.0941381	1.75324	-0.216174	0.555116	-0.0248278	-0.105527	-0.515422	-0.602958	-0.0930241	-0.77939	1.43244	0.903771	-0.0249551	0	0	0	CID:5568
BRD-K04516579	-0.175645	1.0565	0.850631	-0.0478102	1.7175	-0.101598	0.661115	-0.0287064	0.370158	0.783734	0.847409	-0.063983	1.06946	0.493791	0.903006	-0.0676995	0	0	0	CID:53338819
sitaxentan	-0.25722	0.319888	0.0448223	-0.0766324	-0.797445	-0.50074	-0.862431	-0.0898389	-0.463892	-0.0162981	-0.370012	-0.0866519	0.00472325	1.0337	0.902752	-0.0484662	0	0	0	CID:216235
AZD-2461	1.55082	0.0964119	0.905756	0.00301192	0.834337	-0.117013	0.173947	-0.0760567	1.59021	0.0133838	0.756153	-0.00891464	1.30831	0.371502	0.901807	-0.0548688	0	0	0	CID:44199317
quizartinib	0.641053	3.97563	3.75527	0.521038	1.01124	0.990312	1.49665	-0.0413935	0.85968	3.68988	3.57539	0.514358	0.513991	0.774407	0.901743	-0.0603276	0	0	0	CID:24889392
acetamide	1.63214	1.60109	2.52924	0.0225219	0.56013	-0.183921	-0.0296042	-0.0816482	1.57703	1.17157	1.97064	-0.0108788	1.57239	0.236777	0.900995	-0.0317236	0	0	0	CID:178
allantoin	0.96325	-0.585667	-0.133107	-0.0674204	-0.330025	0.39048	0.0978634	-0.0662515	0.730111	-0.254151	0.00783397	-0.0802761	0.740996	0.65836	0.900793	-0.0644837	0	0	0	CID:204
BRD-K28774715	1.27655	1.08908	1.8096	-0.0401671	1.08225	-0.312941	0.101164	-0.0687315	1.42906	0.695556	1.38737	-0.0333606	1.54688	0.248517	0.89971	-0.0347723	0	0	0	CID:24980924
vecuronium	1.51754	0.516605	1.34347	-0.00412531	1.62818	0.996297	1.85111	-0.0373439	1.8026	0.947634	1.87158	0.0320589	2.52863	-0.249844	0.899374	0.305761	0	0	0	CID:39764
CL-82198	0.117983	0.359913	0.300025	-0.0754041	0.91466	0.0562125	0.39655	-0.074046	0.379467	0.315999	0.368973	-0.0789884	1.65749	0.191938	0.899207	-0.0215207	0	0	0	CID:2777
BRD-A94570195	-0.0183225	0.414437	0.27457	-0.0739529	-0.534271	0.526396	0.13183	-0.0608689	-0.178036	0.612985	0.353428	-0.0703819	-0.559646	1.31563	0.898055	-0.0318055	0	0	0	CID:4464266
delivert	0.784092	0.118733	0.452203	-0.0766324	1.44355	0.116754	0.75118	-0.0507146	1.11429	0.15724	0.627593	-0.0614657	0.557309	0.748143	0.897146	-0.0614155	0	0	0
SA-1459167	0.683488	-0.240936	0.0353251	-0.0801713	0.535204	-0.0737833	0.0665633	-0.0815692	0.751715	-0.231047	0.0406405	-0.079482	1.17748	0.43334	0.896945	-0.062889	0	0	0	CID:54658498
norfloxacin	-0.97626	-0.355179	-0.84634	-0.0922744	0.518748	1.36896	1.64653	-0.016592	-0.684014	0.456776	-0.0672714	-0.0752913	0.561727	0.745658	0.896884	-0.0614908	0	0	0	CID:4539
mavoglurant	0.0264282	-0.626149	-0.622908	-0.0919662	0.510905	0.19201	0.326477	-0.0735284	0.177926	-0.393375	-0.384173	-0.0905063	0.144931	0.95699	0.896764	-0.052282	0	0	0	CID:9926832
lestaurtinib	-0.62779	-0.259302	-0.635075	-0.0906455	-2.94556	0.393265	-0.9831	-0.0660836	-1.43567	0.00639273	-0.76187	-0.0861503	-1.34192	1.71057	0.896002	-5.42876e-05	0	0	0	CID:9932888
BRD-K57562268	-0.0556714	-0.430403	-0.508988	-0.0926738	-0.34699	-0.116519	-0.386031	-0.0827045	-0.153366	-0.404489	-0.539693	-0.0930119	0.663099	0.692543	0.895075	-0.0633243	0	0	0	CID:44142159
ST-4029010	0.376596	-0.751402	-0.562101	-0.0875823	1.82761	-0.32468	0.477882	-0.015099	0.879641	-0.771594	-0.371782	-0.0749106	1.1533	0.442872	0.894015	-0.0642279	0	0	0	CID:691868
BRD-A61599461	-0.880903	-0.488703	-0.896981	-0.0939717	0.336255	-0.625553	-0.527359	-0.0845374	-0.657234	-0.725436	-0.950775	-0.095554	-0.288182	1.1722	0.891935	-0.0412082	0	0	0	CID:50897816
glafenine	0.196979	-0.450758	-0.405697	-0.0902477	1.04865	-0.485369	-0.0846306	-0.0699551	0.488254	-0.619676	-0.426544	-0.0858571	1.24276	0.395526	0.891914	-0.0594547	0	0	0	CID:3474
ciprofloxacin	1.05574	0.246596	0.754976	-0.061879	0.488095	0.616381	0.775155	-0.0569689	1.05829	0.528323	0.986031	-0.0655637	1.65297	0.187246	0.891722	-0.0221689	0	0	0	CID:2764
NNC-711	1.19569	1.36095	2.04419	-0.0302589	1.33496	1.44526	2.18049	-0.0123501	1.43611	1.86006	2.54905	0.0204372	1.27828	0.376239	0.890551	-0.0570863	0	0	0	CID:4515
AN-2728	-0.362879	2.00211	1.75963	0.0471921	1.23549	2.13324	2.81593	0.0564316	0.0623905	2.74019	2.64449	0.14445	0.0482183	1.00003	0.890306	-0.050066	0	0	0	CID:44591583
BRD-K01284917	-1.11419	1.80448	1.06637	0.0195685	0.91141	-0.0430415	0.290178	-0.0741511	-0.683674	1.40902	0.884044	-0.0231845	-0.300253	1.17672	0.890211	-0.0406607	0	0	0	CID:54631537
homoquinolinic-acid	0.278929	0.352661	0.388476	-0.075643	0.3603	-0.175682	-0.117797	-0.084048	0.349858	0.185114	0.223109	-0.0819256	0.792133	0.622208	0.889851	-0.0658633	0	0	0	CID:3080554
BRD-K07653295	-0.069687	0.0114198	-0.140176	-0.0848845	-0.682971	-0.767653	-1.00139	-0.0905962	-0.267471	-0.405158	-0.588476	-0.0930224	0.0503842	0.998328	0.889664	-0.0501947	0	0	0	CID:3708824
crotamiton	0.390343	-0.659197	-0.483195	-0.0873472	0.199755	-0.56151	-0.530858	-0.0859453	0.397144	-0.826202	-0.624321	-0.087491	1.08504	0.473367	0.889585	-0.0670448	0	0	0	CID:688020
BRD-K95814727	0.267755	-0.420805	-0.345961	-0.0893046	0.254988	1.16773	1.26743	-0.0312225	0.308238	0.296106	0.309332	-0.0795109	-0.211478	1.13095	0.889422	-0.0439062	0	0	0	CID:54632155
BRD-K77014406	0.650592	-0.501314	-0.221639	-0.0811386	0.947573	-0.420212	-0.070634	-0.0730569	0.84857	-0.624644	-0.263312	-0.0760608	1.7549	0.133175	0.889195	-0.00732144	0	0	0	CID:946943
KUC111109N	-0.628226	-0.158731	-0.558802	-0.0886927	-0.711772	-0.702277	-0.968759	-0.0906773	-0.757693	-0.504933	-0.848706	-0.0940489	-0.25112	1.1507	0.889036	-0.0426185	0	0	0	CID:56928031
tiratricol	1.0932	0.931347	1.52474	-0.0539254	1.05514	-0.545602	-0.138826	-0.0696774	1.26279	0.444818	1.01927	-0.0504622	0.631836	0.702667	0.888929	-0.0631194	0	0	0	CID:5803
eflornithine	0.766877	-0.833874	-0.446212	-0.0771715	2.68679	-0.724674	0.510223	0.283672	1.47699	-1.05289	-0.327463	-0.0266889	1.00312	0.512731	0.887236	-0.0690886	0	0	0	CID:3009
darunavir	0.56121	-0.285142	-0.0734042	-0.0836923	-0.40368	0.997547	0.702788	-0.0409171	0.361189	0.311951	0.354666	-0.0791287	-0.596469	1.32349	0.886459	-0.0313115	0	0	0	CID:213039
BRD-K76425827	0.504115	-0.373493	-0.184239	-0.0851979	1.13393	0.00475501	0.458856	-0.0669412	0.778922	-0.293881	-0.00362263	-0.0785158	1.49235	0.262985	0.885567	-0.0407221	0	0	0	CID:3823393
BRD-K16297709	0.986953	-0.116195	0.333161	-0.0659642	0.610888	0.173354	0.359563	-0.0742552	1.03629	0.00131589	0.422835	-0.0668854	1.89668	0.0573295	0.884992	0.0201592	0	0	0	CID:10724564
BRD-K75903201	2.25365	-0.70458	0.490845	0.396204	1.48123	-0.506152	0.107639	-0.0482439	2.39251	-0.832352	0.349056	0.34907	2.16259	-0.0781901	0.884329	0.0930087	0	0	0	CID:2186104
fidaxomicin	0.535644	0.0726869	0.257175	-0.0833508	0.386587	0.451138	0.537095	-0.0638783	0.579135	0.301125	0.467002	-0.0793849	0.345267	0.843709	0.884283	-0.0578266	0	0	0
citalopram	2.43244	-0.0768726	1.2803	0.753938	0.199582	-0.433288	-0.423378	-0.0859479	2.1574	-0.294815	0.766414	0.179806	2.20967	-0.103191	0.88313	0.109934	0	0	0	CID:77995
BRD-K30064966	2.41268	0.0678595	1.42587	0.694419	2.12967	-0.631557	0.312271	0.0361771	2.72652	-0.286925	1.11424	0.960259	2.03017	-0.0122033	0.883053	0.0525033	0	0	0	CID:44197249
BRD-K82768082	1.19345	1.51682	2.20083	-0.0155956	0.185558	0.25889	0.226546	-0.0713051	1.08512	1.34361	1.86522	-0.0272933	1.01505	0.501574	0.881766	-0.0693545	0	0	0	CID:44241408
SA-1921574	-0.836773	-0.691661	-1.00628	-0.0957809	1.04646	-0.396725	0.000235444	-0.0700847	-0.403524	-0.763052	-0.886581	-0.0946803	0.553461	0.733294	0.879148	-0.0618874	0	0	0	CID:54669029
androstenedione	1.02499	1.77479	2.35741	0.016501	2.66577	4.10552	4.31084	0.605829	1.69311	3.624	3.75156	0.47114	1.27327	0.36718	0.878131	-0.0575214	0	0	0	CID:6128
SB-202190	-0.23157	0.478312	0.213693	-0.0717697	1.06817	-0.293108	0.114029	-0.0692427	0.124761	0.221483	0.136316	-0.0812276	0.897423	0.557669	0.877937	-0.068059	0	0	0	CID:5353940
SB-269970	0.532761	0.175219	0.359043	-0.080639	2.35818	0.621086	1.84008	0.0983861	1.17539	0.474209	0.998338	-0.0566631	1.2663	0.368924	0.876213	-0.0580675	0	0	0	CID:6604889
succinylsulfathiazole	0.239718	-0.266408	-0.22667	-0.0896455	0.140654	-0.11984	-0.168752	-0.0827814	0.249352	-0.276117	-0.252508	-0.089615	0.725039	0.642971	0.875635	-0.0650248	0	0	0	CID:5315
phenazone	2.55143	-0.886087	0.483429	1.00117	2.11682	-0.725345	0.20819	0.0323077	2.84221	-1.09469	0.338827	1.17292	2.22686	-0.120661	0.873766	0.124504	0	0	0	CID:98889
BRD-K62412498	0.752378	-0.188897	0.124261	-0.0777341	1.52088	0.425511	1.14337	-0.0456525	1.11043	0.0796739	0.545156	-0.0619124	1.2914	0.352673	0.872446	-0.0562041	0	0	0	CID:44142128
BRD-K75809222	2.0794	0.109466	1.25798	0.253537	-0.313836	-0.152332	-0.402691	-0.0834636	1.69717	0.00468709	0.810199	0.00976309	0.869842	0.566373	0.872276	-0.0677514	0	0	0	CID:54639113
clofibric-acid	-0.286253	-0.650727	-0.772809	-0.0941731	0.307871	-0.71041	-0.607325	-0.0848587	-0.153256	-0.899826	-0.884371	-0.0933522	1.86703	0.0601014	0.871855	0.0133188	0	0	0	CID:2797
prostaglandin	0.196704	-0.0290224	-0.0337107	-0.0857935	1.28287	-0.183374	0.33796	-0.0603018	0.559135	-0.121983	0.0416791	-0.084509	1.0605	0.469224	0.871822	-0.068059	0	0	0	CID:13292831
BRD-K14643723	1.29179	0.386001	1.0559	-0.0380992	-1.98164	0.131682	-0.834592	-0.0759767	0.511747	0.377429	0.506324	-0.0774783	1.11386	0.441885	0.871529	-0.0661335	0	0	0	CID:169682
AR-C133057XX	1.65799	-0.587366	0.254351	0.030723	2.0835	-0.659106	0.259404	0.0249228	2.06193	-0.821851	0.177262	0.124807	2.23819	-0.129985	0.869939	0.128233	0	0	0	CID:2294212
pravadoline	-0.347016	1.13551	0.827586	-0.043932	0.134754	0.0646704	0.00531059	-0.0781325	-0.25821	0.936166	0.637518	-0.0564373	-0.39419	1.20487	0.869325	-0.0394057	0	0	0
BRD-K05326558	0.10389	0.218897	0.151635	-0.0793537	0.373207	-0.262253	-0.19302	-0.0841191	0.202896	0.0322312	-0.000651785	-0.0856541	1.20326	0.394385	0.869236	-0.0614908	0	0	0	CID:653676
strychnine	0.564182	0.384065	0.594931	-0.0748162	2.33405	2.32057	3.4148	0.0869939	1.19514	1.55701	2.14092	-0.00952786	0.755534	0.620084	0.867698	-0.0659797	0	0	0	CID:5702135
tubaic-acid	0.959197	-0.142358	0.29028	-0.0677722	0.0462261	1.87276	1.94493	0.0257645	0.840873	0.89754	1.25076	-0.058255	0.971386	0.51058	0.867698	-0.0691359	0	0	0	CID:3548249
xanthinol	0.318063	0.358218	0.417715	-0.0754308	0.65749	0.340289	0.563992	-0.0680705	0.473841	0.467941	0.577541	-0.0749656	0.560851	0.717522	0.866279	-0.0624903	0	0	0	CID:9912
phenothiazine	3.16376	-0.210765	1.60099	7.07482	1.98731	0.200775	1.15325	0.0085061	3.33072	-0.0589497	1.71659	7.07425	3.14024	-0.591282	0.866	1.64837	0	0	0	CID:71014
BRD-K71140693	-0.0282611	0.819902	0.689237	-0.0597603	0.757636	-0.573392	-0.30138	-0.077942	0.205709	0.341367	0.297234	-0.0785263	1.00735	0.489852	0.865039	-0.0698272	0	0	0	CID:25243776
phenserine	-0.280726	0.855179	0.570018	-0.0584439	0.331816	0.148597	0.188408	-0.075353	-0.141229	0.758949	0.522187	-0.065068	0.14794	0.925549	0.864733	-0.0535758	0	0	0	CID:192706
BRD-A55609290	0.631532	-0.893314	-0.556391	-0.0817128	1.54676	-0.571216	0.0752979	-0.0442527	1.01411	-1.01726	-0.507634	-0.0682018	1.42711	0.27612	0.864203	-0.0461606	0	0	0	CID:551704
BRD-K23217072	0.807509	0.35531	0.715734	-0.0754975	-1.46784	0.384311	-0.437725	-0.0665092	0.250324	0.489387	0.471015	-0.074233	-0.403552	1.20381	0.863113	-0.0395975	0	0	0	CID:663872
nefiracetam	0.915956	0.0919598	0.504603	-0.0706154	-0.0781924	-0.442792	-0.547508	-0.0880938	0.765828	-0.165939	0.109536	-0.078938	-0.247444	1.12386	0.862303	-0.0444477	0	0	0	CID:71157
BRD-A80536908	1.90177	-0.307105	0.692639	0.119441	0.738384	-0.537012	-0.277313	-0.0783194	1.86359	-0.533523	0.351391	0.0484565	1.26304	0.357227	0.861926	-0.0582759	0	0	0	CID:13564432
BRD-K00347903	0.115154	-0.31807	-0.334618	-0.0911158	-0.454561	-0.0331169	-0.360198	-0.0805809	-0.038779	-0.270326	-0.382889	-0.0912842	-0.345978	1.17292	0.861313	-0.0410874	0	0	0	CID:56835593
misoprostol	0.447032	0.460237	0.602922	-0.0725056	-0.766057	-0.461306	-0.823785	-0.0892347	0.152711	0.116377	0.0515477	-0.0836318	0.316514	0.836729	0.861202	-0.0580675	0	1	0	CID:5282381
BRD-K71726959	0.488219	-0.194454	-0.0287732	-0.0855116	-1.49258	-0.182033	-0.882503	-0.0841614	-0.0324179	-0.252565	-0.365408	-0.0910107	-0.179528	1.08789	0.86068	-0.0461103	0	0	0	CID:6610355
AM-630	-1.00132	1.07592	0.361461	-0.0467233	-0.484248	0.0548387	-0.295293	-0.0784467	-1.01021	0.883565	0.161137	-0.059078	-0.802903	1.40397	0.86051	-0.025936	0	0	0	CID:4302963
sildenafil	2.16116	-0.141575	1.03572	0.349023	1.2535	-0.705577	-0.195641	-0.0615908	2.24362	-0.493097	0.609664	0.251391	3.13607	-0.59517	0.85958	1.54251	0	0	0	CID:5212
MRS-1754	0.952613	0.395771	0.850592	-0.0684135	-0.370767	0.695254	0.392091	-0.0542933	0.708578	0.689285	0.94863	-0.0675119	0.922457	0.527812	0.859579	-0.0687855	0	0	0	CID:6603931
dalfampridine	0.799647	-0.910011	-0.492093	-0.0758649	-0.186708	-0.730227	-0.808843	-0.088715	0.632608	-1.11631	-0.736751	-0.0827825	-0.174449	1.084	0.85928	-0.0463109	0	0	0	CID:1727
BRD-K24665987	1.48005	-0.357132	0.381889	-0.0139644	1.26264	-0.562232	-0.0555534	-0.0610709	1.65927	-0.586839	0.186247	0.00192647	1.83928	0.0617994	0.858613	0.00743125	0	0	0	CID:56643184
moxonidine	1.1154	0.903738	1.50887	-0.0551987	-0.598763	-0.418098	-0.731474	-0.0885185	0.779657	0.491705	0.781376	-0.0741461	0.832334	0.571489	0.857394	-0.0675253	0	0	0	CID:4810
BRD-K42568865	0.746504	-0.427077	-0.104194	-0.0779568	2.11129	-0.255582	0.708746	0.0304555	1.28466	-0.476888	0.0904477	-0.0482022	1.19446	0.387514	0.857107	-0.0621068	0	0	0	CID:1634732
metrizamide	0.81386	0.779252	1.17991	-0.0612165	-0.534593	0.310016	-0.0816384	-0.069379	0.539214	0.785786	0.950294	-0.0639031	0.432166	0.773746	0.856591	-0.0604074	0	0	0	CID:443944
SYM-2081	0.241258	2.2213	2.34538	0.0876446	0.692863	-0.544018	-0.304102	-0.0792808	0.418384	1.46952	1.60748	-0.01848	0.553375	0.711252	0.855517	-0.0627025	0	0	0
zimelidine	-0.0953065	3.08924	2.94022	0.253537	1.79673	0.465222	1.34617	-0.0193083	0.463473	2.703	2.80003	0.1362	0.498922	0.736504	0.852981	-0.0617644	0	0	0	CID:5365247
BRD-K73701691	0.773747	0.438912	0.784175	-0.0731923	0.944886	0.11315	0.473694	-0.0731481	0.953928	0.409426	0.797635	-0.071581	0.55739	0.706789	0.852924	-0.0629353	0	0	0	CID:54654359
nicaraven	0.394402	-0.56117	-0.401396	-0.087295	2.14046	1.54212	2.68661	0.0402833	0.989992	0.386712	0.794999	-0.0698341	2.18507	-0.119475	0.852359	0.100746	0	0	0	CID:71234
chloroquine	1.99023	-0.526149	0.51605	0.189846	3.53384	-0.61255	1.10833	2.06971	2.78877	-0.748141	0.662229	1.06876	2.80212	-0.432793	0.852057	0.587088	0	0	1	CID:2719
fenofibrate	0.327589	-0.308112	-0.21805	-0.0883925	0.123762	-0.246451	-0.292633	-0.0854717	0.319973	-0.377537	-0.305031	-0.0886525	1.42626	0.265069	0.851924	-0.0463608	0	0	0	CID:3339
nifedipine	1.03354	1.43732	2.02506	-0.0235975	-0.494441	0.0131121	-0.337042	-0.0794467	0.740763	1.1479	1.45825	-0.042793	0.593398	0.687516	0.851849	-0.0634595	0	0	1	CID:4485
BRD-K29004135	-0.151757	-0.60623	-0.6853	-0.0933806	-0.220828	1.00751	0.815815	-0.0406153	-0.197878	0.0624742	-0.176182	-0.0850379	0.171926	0.900382	0.850835	-0.055077	0	0	0	CID:54632033
BRD-K05396879	-0.381575	-0.11094	-0.404848	-0.0877695	0.885713	0.852969	1.26841	-0.0476438	-0.0599485	0.372204	0.181707	-0.0776479	0.718977	0.622778	0.850747	-0.0657462	0	0	0	CID:12068863
YM-201636	-0.316798	1.03643	0.740068	-0.0485464	1.50623	0.392757	1.09772	-0.0465458	0.184326	1.03456	1.00345	-0.0509393	-0.563475	1.27303	0.850379	-0.0346977	0	0	0	CID:9956222
BRD-K75081836	-0.547789	3.20409	2.81726	0.272186	-1.5704	-0.578232	-1.15367	-0.0908279	-0.949111	2.23112	1.60224	0.0668337	-0.95298	1.46966	0.849348	-0.021738	0	0	0	CID:73707351
tirasemtiv	0.11775	-0.43292	-0.429203	-0.091083	0.79448	-0.106482	0.164348	-0.0770377	0.34277	-0.401072	-0.314066	-0.0883543	1.63321	0.155567	0.847098	-0.0251534	0	0	0	CID:23729157
BRD-K76073118	0.207472	1.44318	1.51731	-0.0231544	1.29358	-0.436282	0.083532	-0.059636	0.571691	0.910053	1.10252	-0.0575452	0.920033	0.516432	0.8461	-0.0690253	0	0	0	CID:44491495
BRD-K23841751	0.897225	-0.883308	-0.424232	-0.0715801	1.65862	-0.4977	0.206505	-0.0342061	1.27711	-0.96965	-0.351392	-0.0488748	1.48128	0.231429	0.845805	-0.0415674	0	0	0	CID:2815616
XMD-16144	-0.974445	-0.769468	-1.09695	-0.0962529	-1.02039	5.34529	4.12271	1.29157	-1.14986	2.27356	1.52816	0.0720128	-1.19341	1.58756	0.844988	-0.0139838	0	0	0	CID:73707533
metolazone	0.456189	0.579847	0.735858	-0.068053	0.923628	0.229361	0.588288	-0.0721924	0.67373	0.583995	0.81612	-0.0714772	0.306749	0.825859	0.844289	-0.0586283	0	0	0	CID:4170
DL-TBOA	2.40944	0.642824	2.0366	0.672864	2.19541	0.742994	1.88499	0.0497005	2.74368	0.911135	2.35323	1.00116	3.57379	-0.833565	0.842118	4.82419	0	0	0	CID:4133412
alisertib	-2.05048	2.5068	1.23491	0.132211	-1.05396	0.991592	0.343871	-0.0412158	-2.08762	2.52474	1.23532	0.110408	-2.86334	2.43014	0.840093	0.0797915	0	0	0	CID:24771867
pramocaine	-0.521468	-0.0345307	-0.409402	-0.0859183	-0.226592	0.18865	-0.0500816	-0.0737251	-0.518325	0.0743872	-0.320134	-0.0847278	0.297027	0.826026	0.839199	-0.0585991	0	0	0	CID:73957
BRD-K67716641	-0.443329	1.01624	0.639559	-0.0497142	-0.238029	0.540175	0.298573	-0.0601177	-0.454449	1.09808	0.69166	-0.0464733	0.112131	0.917678	0.836906	-0.0540877	0	0	0	CID:54638308
xanthoxyline	1.42907	-0.0480529	0.673723	-0.0209805	0.46631	1.01694	1.21603	-0.0401257	1.37349	0.510598	1.15608	-0.0402221	1.72575	0.0984341	0.836221	-0.0118281	0	0	0	CID:66654
doxercalciferol	0.277443	-0.628353	-0.511271	-0.0891633	2.14081	2.4738	3.45424	0.108091	0.889289	0.836122	1.21404	-0.0618534	0.312822	0.814954	0.835932	-0.0590885	0	0	0	CID:73707407
BRD-K15980298	-0.651613	1.38937	0.90928	-0.0271744	-0.040904	-0.0582836	-0.196039	-0.081121	-0.574113	1.07131	0.594007	-0.0486181	-0.448202	1.19981	0.834635	-0.0397246	0	0	0	CID:54646392
pyrithyldione	-0.00732134	-0.461583	-0.511258	-0.0922291	0.113387	0.141953	0.0712057	-0.075614	0.0281194	-0.289768	-0.368094	-0.09158	0.0211743	0.961537	0.834468	-0.0520854	0	0	0	CID:4994
BRL-15572	0.125068	-0.64006	-0.589713	-0.0910092	1.17787	-0.453669	0.00888401	-0.0653744	0.465504	-0.752822	-0.540773	-0.0863079	0.422412	0.757976	0.834457	-0.0610342	0	0	0	CID:3654103
SA-1456977	0.659253	-0.339943	-0.070987	-0.0809174	0.0594332	-0.287462	-0.357686	-0.0862617	0.586334	-0.424931	-0.217936	-0.0838267	1.65012	0.134894	0.834182	-0.0225949	0	0	0	CID:54658632
famotidine	1.37871	2.07524	2.81666	0.0623544	0.298394	-0.734975	-0.630437	-0.0849562	1.27909	1.25055	1.88125	-0.0354125	2.48106	-0.286904	0.833911	0.270026	0	0	0	CID:3325
BRD-K78913846	1.30544	0.424851	1.1071	-0.0372032	0.461118	-0.550516	-0.411655	-0.0829828	1.26535	0.0401535	0.593985	-0.0501717	1.06375	0.431662	0.833431	-0.0679741	0	0	0	CID:54631997
skepinone-l	0.134046	0.858557	0.832711	-0.0582694	-0.338734	0.166867	-0.124675	-0.0745522	0.0126789	0.771489	0.624188	-0.0644555	0.595774	0.668897	0.833249	-0.064077	0	0	0
saxagliptin	0.657331	0.158994	0.417146	-0.0809859	1.80333	-0.247717	0.548069	-0.018849	1.11427	-0.00747125	0.458237	-0.0615258	2.97985	-0.541477	0.832273	0.963394	0	0	0	CID:11243969
BRD-K99567057	1.57095	2.13398	2.95651	0.0719405	0.688987	-0.420662	-0.193383	-0.0793514	1.56341	1.46678	2.25326	-0.0138842	1.45851	0.230254	0.832215	-0.0438514	0	0	0	CID:54632061
felbamate	1.50536	-0.166257	0.595792	-0.00742552	0.331861	0.141447	0.181116	-0.07566	1.39842	-0.0556358	0.572083	-0.0371207	2.05776	-0.0748511	0.831037	0.060465	0	0	0	CID:3331
SGI-1027	-0.670577	-0.318092	-0.696665	-0.0916812	0.628462	0.0766097	0.267312	-0.0778005	-0.387191	-0.211135	-0.491612	-0.0904209	-0.582901	1.26426	0.830492	-0.0354367	0	0	0
BRD-K76211160	1.33835	-0.802669	-0.130695	-0.0331881	1.55487	-0.626265	0.0246919	-0.043222	1.62586	-0.975019	-0.189491	-0.00318509	1.75544	0.0771517	0.829578	-0.00701451	0	0	0	CID:1118253
oleamide	-0.108427	0.623471	0.433698	-0.0666953	-0.624047	-0.0486714	-0.446868	-0.0809197	-0.282975	0.468594	0.154106	-0.0749381	0.514002	0.706513	0.829121	-0.0630046	0	0	0
entecavir	0.273605	0.0417505	0.0761639	-0.084136	0.479245	0.875233	1.06198	-0.0463499	0.381387	0.50541	0.562726	-0.0737181	1.53215	0.189899	0.829016	-0.0365135	0	0	0	CID:153941
BRD-K85123694	-0.492019	-0.267127	-0.580861	-0.0907798	0.838939	0.137151	0.442523	-0.0758511	-0.16936	-0.138016	-0.334143	-0.0890658	-0.342302	1.13997	0.82811	-0.0432419	0	0	0	CID:56835592
BRD-K36591038	2.05689	0.00317177	1.12718	0.24489	1.00606	-0.691364	-0.29569	-0.071213	2.07859	-0.37054	0.640874	0.134223	1.78851	0.0588808	0.827983	-0.00231942	0	0	0	CID:4453692
clocortolone-pivalate	0.601197	0.539382	0.783559	-0.0696679	1.2605	0.818418	1.44296	-0.0491837	0.901031	0.86973	1.25709	-0.0600653	0.75756	0.581668	0.827749	-0.067278	0	0	0	CID:56840865
anpirtoline	0.414202	-0.586194	-0.412496	-0.0869422	2.42084	-0.294312	0.838324	0.125972	1.09221	-0.624079	-0.143805	-0.0631415	1.04727	0.433244	0.826198	-0.0687209	0	0	0	CID:65854
DAU-5884	1.65162	1.65073	2.58516	0.0291809	0.848116	0.351852	0.681439	-0.0675676	1.68128	1.50006	2.34706	0.00549821	1.36537	0.271723	0.826042	-0.0512001	0	0	0	CID:16759155
calyculin	-1.90603	0.718622	-0.456534	-0.063447	-0.671529	1.42206	1.02902	-0.0135502	-1.84695	1.33772	0.146818	-0.0277897	-0.368185	1.14956	0.824331	-0.0427329	0	0	0	CID:16760037
HTMT	0.30037	-0.454353	-0.35816	-0.0888471	1.3028	-0.141225	0.393136	-0.0590582	0.65456	-0.43683	-0.194994	-0.0823368	1.37416	0.265358	0.82401	-0.0505767	0	0	0	CID:23581821
selegiline	1.09127	-0.704659	-0.172888	-0.0591961	0.675589	1.3128	1.67172	-0.0196493	1.14585	0.149085	0.637507	-0.0595772	0.730526	0.591597	0.82371	-0.0669178	0	0	0	CID:26758
BRD-K97175782	-0.274691	-0.452354	-0.624811	-0.0935705	0.47034	-0.185761	-0.0748254	-0.0828786	-0.0939509	-0.459276	-0.556032	-0.0929395	0.356919	0.780203	0.822721	-0.06014	0	0	0	CID:54666489
antimycin-a	1.21026	1.05178	1.72853	-0.0479165	0.687616	4.68157	4.18918	0.905592	1.25208	3.36096	3.52113	0.322278	0.71379	0.59638	0.819756	-0.066753	0	0	0	CID:5702199
BRD-K74840245	0.818546	-0.0817201	0.268449	-0.0750103	0.816909	-0.447705	-0.158883	-0.0764735	0.953675	-0.306442	0.0761775	-0.0715982	1.46596	0.213987	0.818891	-0.0432419	0	0	0	CID:973303
DM-161	0.668475	0.083911	0.346989	-0.0806478	2.60489	-0.410573	0.81125	0.224609	1.36729	-0.154942	0.452512	-0.0408347	1.69949	0.0955107	0.818888	-0.0152774	0	0	0	CID:49849909
aniracetam	2.1119	-0.469196	0.65109	0.307037	0.899782	0.928808	1.363	-0.0444119	2.09373	0.128774	1.17956	0.149901	2.00797	-0.061035	0.81883	0.0456839	0	0	0	CID:2196
BRD-K22264435	0.0674541	1.72343	1.73114	0.00924344	-0.577151	-0.622403	-0.87033	-0.0902799	-0.117128	1.03206	0.821133	-0.0511746	-0.0198217	0.96698	0.818086	-0.0517674	0	0	0	CID:60189830
GSK-2110183	-1.24455	1.55769	0.716512	-0.0108106	-0.495195	-0.689529	-0.88824	-0.0900198	-1.2232	0.864294	0.0296789	-0.0604794	-0.296765	1.10727	0.817871	-0.0451879	0	0	0	CID:46843057
BRD-K24705176	0.350165	0.347967	0.42652	-0.075826	0.375967	-0.619703	-0.50613	-0.0840836	0.416014	-0.0582029	0.0263163	-0.087234	0.962905	0.464434	0.81382	-0.0705437	0	0	0	CID:44141936
BRD-K77762110	0.697814	0.582497	0.891202	-0.0679455	2.03178	-0.47359	0.427707	0.0163676	1.21853	0.206789	0.740438	-0.0536722	1.22382	0.331147	0.812837	-0.0606973	0	0	0	CID:25243786
apafant	0.80031	1.90919	2.36013	0.034575	1.36995	-0.253468	0.310093	-0.055054	1.1059	1.37858	1.9128	-0.0248164	1.70458	0.0861584	0.811671	-0.0147647	0	0	0	CID:65889
RDR-01440SC	0.241323	0.50097	0.51917	-0.0709615	-0.695873	0.268883	-0.196581	-0.0709732	-0.00330688	0.542715	0.381156	-0.0726469	1.03062	0.428018	0.811622	-0.0693855	0	0	0	CID:2725417
BRD-K33211335	0.450226	0.192495	0.32747	-0.0801529	0.763101	0.644869	0.961837	-0.055952	0.619838	0.500755	0.696771	-0.0738076	0.351453	0.772228	0.811262	-0.0605134	0	0	0	CID:5360696
BRD-K05549170	-0.243747	-0.720858	-0.803863	-0.0939335	0.686073	2.45183	2.8557	0.104247	-0.00176599	0.750842	0.594386	-0.0655147	-0.377661	1.14127	0.810363	-0.0431296	0	0	0	CID:1167616
GDC-0068	-0.741347	0.127439	-0.381826	-0.0818399	0.657472	1.72249	2.11433	0.00767595	-0.439395	1.0306	0.630102	-0.0514079	-0.44677	1.17532	0.809287	-0.0408444	0	0	0	CID:24788740
glycidol	-1.35397	-0.643718	-1.14899	-0.0954227	-0.451003	-0.68108	-0.867259	-0.089862	-1.3041	-0.878436	-1.22605	-0.0962998	-0.61167	1.25858	0.808865	-0.0360873	0	0	0
SB-590885	1.26748	0.183193	0.820153	-0.0417815	2.56528	1.17911	2.54034	0.198169	1.87162	0.781646	1.7402	0.0513073	1.00269	0.438795	0.808007	-0.0703137	0	0	0	CID:53239990
kavain	1.39985	1.02921	1.82268	-0.0243612	1.43374	-0.109791	0.497083	-0.0512239	1.64209	0.757658	1.58017	-0.00105668	1.29632	0.288295	0.806367	-0.0558239	0	0	0	CID:5281565
atracurium	0.580251	-0.780629	-0.491369	-0.0831651	2.7577	-0.390814	0.919394	0.328746	1.33764	-0.830477	-0.204361	-0.0435422	1.23841	0.317201	0.805865	-0.0597318	0	0	0	CID:62887
O-3M3FBS	1.12184	-0.475224	0.0567212	-0.0561785	0.83451	0.0495084	0.346945	-0.0760301	1.22047	-0.350477	0.176951	-0.0535445	1.35331	0.257812	0.80469	-0.0521249	0	0	0	CID:770820
BRD-K25774147	1.60056	-0.682846	0.12692	0.0138208	1.1683	-0.405274	0.0519542	-0.0656464	1.7345	-0.760668	0.0606124	0.0188642	2.21438	-0.179226	0.804466	0.114854	0	0	0	CID:17425317
pemetrexed	2.15857	1.15745	2.40204	0.338589	1.09229	2.07981	2.69915	0.0497005	2.19243	2.04094	3.03425	0.210718	1.67245	0.0950231	0.803747	-0.0190468	0	0	0	CID:60843
BRD-K78075916	-1.91884	-0.223925	-1.10107	-0.0900002	-0.0471853	-0.181855	-0.3114	-0.0841579	-1.6684	-0.275861	-1.01929	-0.091356	-1.82948	1.86963	0.801675	0.017622	0	0	0	CID:74981
BRD-K41666683	1.61758	-0.867239	-0.0394792	0.0185287	1.89614	-0.426996	0.404992	-0.00626601	1.9702	-0.918744	0.0362875	0.0845985	2.19005	-0.170028	0.801119	0.102221	0	0	0	CID:44460133
cabergoline	-0.277652	0.230673	-0.0505829	-0.0790243	2.25981	2.63248	3.59788	0.130696	0.446926	1.60356	1.76438	-0.00539283	2.12709	-0.138577	0.800599	0.0833777	0	0	0	CID:2512
clorsulon	0.428563	-0.10998	0.017913	-0.086692	1.00597	0.284146	0.693925	-0.0703545	0.674923	0.0660317	0.285068	-0.0818163	0.427028	0.723472	0.800166	-0.0622034	0	0	0	CID:43231
SA-1457415	0.194675	-0.14886	-0.145138	-0.08852	0.472301	-0.188308	-0.0763304	-0.0828407	0.311249	-0.219763	-0.173399	-0.0887847	0.591517	0.639678	0.799796	-0.0651473	0	0	0	CID:54659344
BRD-K95118263	2.07303	-0.512626	0.581087	0.249161	0.686872	0.120517	0.343918	-0.0764223	1.99559	-0.341847	0.622335	0.0942708	2.83323	-0.497868	0.799468	0.6334	0	0	0	CID:572154
BRD-K24257383	1.38213	0.805175	1.57139	-0.0271744	-0.765086	-0.465878	-0.826679	-0.0893071	0.95908	0.387692	0.777756	-0.0713202	0.611698	0.627859	0.798113	-0.0654893	0	0	0	CID:54632180
BRD-K04877770	0.724472	0.566988	0.891312	-0.0687049	1.8483	-0.329228	0.484143	-0.0128876	1.1858	0.272376	0.790176	-0.0557462	1.87777	-0.0150286	0.797473	0.0173742	0	0	0	CID:132887
mepazine	1.17	-0.563456	-0.000344068	-0.0515843	1.34923	-0.367637	0.18113	-0.0561465	1.4183	-0.645598	0.00257473	-0.0343608	1.39313	0.230577	0.797202	-0.0491901	0	0	0
fluconazole	2.17404	1.87569	3.03047	0.356258	2.28563	0.879799	2.08418	0.0740764	2.56817	1.96349	3.1278	0.614686	2.36921	-0.264701	0.797087	0.189694	1	0	0	CID:3365
XAV-939	0.986511	-0.888415	-0.385203	-0.0659882	2.59281	-0.614542	0.578847	0.211707	1.63778	-1.03675	-0.237319	-0.00159724	2.35101	-0.255841	0.79669	0.176536	0	0	0	CID:2726824
oxandrolone	-0.0790943	1.93959	1.8695	0.0393588	-0.696296	1.49394	1.09662	-0.00926749	-0.279632	2.34561	2.10351	0.0827768	0.604668	0.62978	0.796361	-0.0654095	0	1	0	CID:73707489
trap-101	-0.244219	-0.501044	-0.647817	-0.093935	0.0246864	-0.646242	-0.667927	-0.0874467	-0.203022	-0.746395	-0.803336	-0.0936548	0.343161	0.762269	0.796174	-0.0609053	0	0	0	CID:11494970
KUC103903N	0.869564	-0.387804	-0.000608713	-0.0728608	0.103094	-0.474247	-0.498733	-0.0868232	0.780881	-0.563707	-0.243606	-0.0784738	0.486856	0.688754	0.795517	-0.0634258	0	0	0	CID:44601475
galantamine	1.37162	0.670586	1.41834	-0.0291321	1.74249	0.878932	1.78404	-0.0261839	1.71153	1.00652	1.8796	0.0134241	1.4435	0.203437	0.795513	-0.0449785	0	0	0	CID:9651
BRD-K45153357	-0.604549	1.56559	1.13147	-0.00991139	-0.193734	-0.495707	-0.635916	-0.0887668	-0.579964	0.975148	0.491747	-0.0546296	0.177586	0.845619	0.795485	-0.0577659	0	0	0	CID:60190131
BRD-K31841256	0.956093	0.613392	1.08957	-0.0670615	-0.100622	-0.302542	-0.440019	-0.0865596	0.793611	0.323607	0.613687	-0.0780023	0.870933	0.492469	0.793984	-0.0697369	0	0	0	CID:295425
BRD-K53833301	-0.0330603	-0.374099	-0.453243	-0.0924779	1.57536	-0.478804	0.183162	-0.0416287	0.449905	-0.555288	-0.391877	-0.0866331	0.48333	0.686981	0.791727	-0.0634819	0	0	0	CID:662944
tibolone	0.245323	-0.133272	-0.103899	-0.088228	1.26678	7.86585	4.67034	2.75424	0.596172	4.1386	3.71087	0.766932	-0.298963	1.08374	0.791618	-0.0464107	0	0	0	CID:444008
CGP-13501	0.737825	0.0290632	0.332523	-0.0783373	1.74895	-0.356	0.402163	-0.0256089	1.16714	-0.169028	0.325558	-0.0576531	1.04827	0.399494	0.790781	-0.068656	0	0	0	CID:3519541
BRD-K54743934	-0.38704	0.676374	0.320975	-0.0650017	0.068601	1.68148	1.74476	0.00390319	-0.312797	1.44416	1.14354	-0.0203077	-0.331081	1.09862	0.790107	-0.0455505	0	0	0	CID:54654002
SU-11652	-1.05123	2.87257	2.24193	0.1944	-0.669881	0.330009	-0.127105	-0.0684369	-1.10961	2.45807	1.74566	0.100568	-1.40021	1.64076	0.789853	-0.009047	0	0	0	CID:5329103
candesartan-cilextil	0.534629	4.34659	3.88354	0.753938	-0.298954	-0.175295	-0.416062	-0.0840373	0.370079	3.35536	3.2336	0.319151	0.614611	0.618411	0.78963	-0.0660568	0	0	0	CID:2541
YL-60	0.290515	0.403425	0.447713	-0.07429	0.470204	0.304315	0.42395	-0.0696626	0.393216	0.48441	0.547925	-0.0743769	0.871535	0.488001	0.789555	-0.069902	0	0	0	CID:73707441
BRD-K96611378	-0.456732	-0.554766	-0.775486	-0.094662	-1.01499	1.30729	0.707044	-0.019875	-0.701952	0.265084	-0.2457	-0.0802761	-0.480965	1.17354	0.788921	-0.0409661	0	0	0	CID:54631728
BRD-K18359792	0.620328	1.02736	1.32746	-0.0491112	0.555029	0.557131	0.746457	-0.0595545	0.703284	1.11605	1.40194	-0.0449273	0.849629	0.498473	0.788873	-0.0695087	0	0	0	CID:60185002
benzopurpurin-4b	1.80531	0.803401	1.83497	0.0763173	-0.0764859	0.504958	0.346505	-0.0618814	1.53299	0.910143	1.6762	-0.01848	2.05717	-0.115716	0.787175	0.0595391	0	0	0	CID:13817
fludarabine-phosphate	2.60343	5.09583	4.33475	1.2641	1.59893	-0.354804	0.323996	-0.0396277	2.72977	3.85318	4.01017	0.980322	1.40404	0.214422	0.785899	-0.0477679	1	0	0	CID:57007282
BRD-K76595177	0.138666	-0.168012	-0.191855	-0.0888435	0.839947	0.0180934	0.316747	-0.0759141	0.374607	-0.123591	-0.0553805	-0.0878289	1.52731	0.151497	0.785486	-0.0370729	0	0	0	CID:7345532
syringic-acid	0.878392	0.367013	0.772759	-0.0724729	3.23395	-0.348388	1.2384	0.985876	1.73928	0.103314	0.939901	0.0204372	2.42315	-0.303486	0.784938	0.223982	0	0	0	CID:10742
BRD-K33586157	0.0793327	-0.431589	-0.44648	-0.0914979	-0.193171	-0.0274642	-0.23785	-0.0804517	0.00972354	-0.357377	-0.431314	-0.0921166	1.3658	0.230842	0.78273	-0.051159	0	0	0	CID:4064091
RX-821002	1.17829	-0.712657	-0.134073	-0.0508808	-0.499633	-0.707932	-0.902246	-0.0900396	0.863979	-0.947642	-0.518872	-0.0754778	0.786178	0.524328	0.782136	-0.0688659	0	0	0	CID:11957683
ibrutinib	0.953317	0.396632	0.851969	-0.0683715	2.89661	0.57632	2.08662	0.423114	1.70143	0.625792	1.4757	0.0106566	1.83883	-0.00978027	0.782037	0.0072251	0	0	0	CID:16126651
DC-45-A2	2.26922	-0.0523203	1.20254	0.418901	0.436792	-0.3849	-0.276235	-0.0833108	2.08875	-0.249218	0.773906	0.14445	1.58151	0.120639	0.781911	-0.0308102	0	0	0	CID:73707376
ML-213	-1.12238	-0.39163	-0.925137	-0.0928036	-1.90344	-0.471067	-1.18671	-0.0893825	-1.54555	-0.565028	-1.13848	-0.0945291	-0.481473	1.16601	0.78064	-0.0417453	0	0	0	CID:3111211
ZD-7288	0.545774	0.792557	1.02283	-0.060815	2.21003	0.443807	1.55729	0.0534127	1.14161	0.868539	1.40001	-0.0598714	1.37972	0.221781	0.780607	-0.0501519	0	0	0	CID:3938007
ON-01910	-0.742451	1.14423	0.589684	-0.0433153	-0.0646404	1.05087	0.952563	-0.0380807	-0.659633	1.47524	0.968863	-0.0175991	-0.855695	1.35571	0.780483	-0.0296106	0	0	0	CID:6918736
BRD-K83325143	1.48095	0.696269	1.51603	-0.0132667	0.142869	-0.238016	-0.276412	-0.0853025	1.32	0.424205	1.03152	-0.0448095	0.828996	0.500991	0.780418	-0.0694164	0	0	0	CID:54639094
BRD-K59336577	-0.314404	1.75424	1.52324	0.0131106	0.357422	-0.209983	-0.151565	-0.0843109	-0.162477	1.27905	1.05699	-0.0336134	-0.291052	1.06874	0.77993	-0.0470983	0	0	0	CID:54631395
carmustine	1.09117	2.37266	2.92275	0.113561	1.42112	2.13328	2.89997	0.0568727	1.37217	3.03432	3.38012	0.21773	0.417107	0.709387	0.779826	-0.0627727	0	0	0	CID:2578
milnacipran	0.508884	-0.341709	-0.153147	-0.0850909	0.0509553	-0.419127	-0.47447	-0.0872365	0.454149	-0.497378	-0.342324	-0.0865601	0.934851	0.446189	0.779248	-0.0711298	0	0	0	CID:163701
BRD-A89049230	-1.4739	0.148846	-0.699176	-0.0812642	-1.3017	-0.618082	-1.09916	-0.0912617	-1.66583	-0.215374	-0.983552	-0.0904816	-2.30452	2.08948	0.779178	0.0401592	0	0	0	CID:25246343
EMF-sumo1-8	2.08784	0.109565	1.26349	0.267344	0.414317	0.0109626	0.0907982	-0.0795349	1.92557	0.0928788	1.04021	0.0653391	1.91596	-0.0523302	0.778402	0.0239036	0	0	0	CID:260972
ZM-323881	0.433733	0.983127	1.15942	-0.0512115	-0.576756	-0.661718	-0.897085	-0.0902766	0.19874	0.423261	0.37494	-0.0762496	0.0417744	0.898045	0.777964	-0.0552491	0	0	0	CID:16759369
BRD-K49961249	0.326903	0.982658	1.09047	-0.0513519	0.912635	-0.375627	-0.0444678	-0.0741092	0.558953	0.577262	0.741209	-0.071684	0.570369	0.628856	0.77687	-0.0654295	0	0	0	CID:60185155
rolitetracycline	1.1545	2.36329	2.94494	0.110339	0.650038	-0.647647	-0.413887	-0.0801992	1.19259	1.52631	2.1094	-0.0120473	0.981425	0.417844	0.774234	-0.0710063	0	0	0	CID:6420073
BRD-K20401833	1.25854	1.52397	2.24585	-0.0146514	2.00728	0.140146	1.09558	0.0124092	1.69446	1.28522	2.14885	0.00910212	0.910107	0.453351	0.773519	-0.0709372	0	0	0	CID:2360837
BRD-K27290412	1.00595	0.170021	0.642164	-0.0650017	0.230843	0.324077	0.317991	-0.068763	0.937246	0.309819	0.683169	-0.0724689	1.04282	0.385681	0.773152	-0.0689139	0	0	0	CID:49787911
BRD-K19735876	0.624787	-0.533579	-0.263232	-0.0819499	1.4232	-0.433436	0.151795	-0.0516434	0.970775	-0.657389	-0.232607	-0.0706947	0.718928	0.549582	0.772716	-0.0682272	0	0	0	CID:44142129
BRD-A21490874	-1.50144	-0.294241	-1.00141	-0.091299	-0.239872	4.9133	4.10735	1.008	-1.36711	2.41766	1.55178	0.0922574	0.0386143	0.894351	0.772335	-0.0553857	0	0	0	CID:3387
BRD-K29983336	2.35182	-0.914998	0.33361	0.54941	2.41004	-0.614504	0.479638	0.117943	2.75919	-1.05783	0.329189	1.04532	2.84711	-0.530951	0.771768	0.686424	0	0	0	CID:16757524
TG-02	0.456272	-0.721527	-0.502118	-0.0861273	-0.483263	-0.151579	-0.474284	-0.083452	0.246547	-0.654477	-0.55931	-0.0896682	0.0743756	0.874008	0.769997	-0.056351	0	0	0
escitalopram	2.29422	-0.0470117	1.22438	0.462619	1.58182	-0.420516	0.246489	-0.041037	2.45802	-0.264223	0.9776	0.438639	1.92542	-0.0653637	0.769655	0.0252989	0	0	0	CID:146570
CNX-774	-0.463662	4.55611	3.72489	0.823056	-0.396015	-0.442307	-0.672993	-0.0889322	-0.519945	3.37758	2.89713	0.338636	-0.164796	0.995019	0.769653	-0.0503227	0	0	0
cyclazosin	0.160609	0.470863	0.438791	-0.0720414	0.435811	2.51946	2.80313	0.113726	0.270798	1.73322	1.7964	0.00780314	-0.333316	1.07971	0.768805	-0.0466583	0	0	0	CID:2894
carbaryl	-0.194752	-0.749115	-0.803568	-0.0936526	-0.463811	-0.00431088	-0.338896	-0.0799033	-0.308736	-0.596908	-0.74245	-0.09425	-0.448853	1.13827	0.768742	-0.0433537	0	0	0	CID:6129
BRD-A03436432	1.36984	-0.8988	-0.20062	-0.029417	0.45756	-0.415404	-0.294356	-0.0830487	1.31978	-0.93754	-0.304649	-0.0448685	1.26977	0.265561	0.767858	-0.0577659	0	0	0	CID:44142160
O6-benzylguanine	0.325452	2.78906	2.89687	0.182558	1.33457	-0.190419	0.357831	-0.0571848	0.685828	2.11096	2.3961	0.0488573	0.0417046	0.887935	0.767184	-0.0557905	0	0	0	CID:4578
BRD-K72382350	2.42115	-0.320909	1.00617	0.717206	0.18672	0.154658	0.120768	-0.0751051	2.14377	-0.171257	0.88903	0.17434	2.31124	-0.263581	0.767008	0.163257	0	0	0	CID:54649466
trolox	0.563693	-0.495839	-0.261519	-0.0836329	0.238096	-0.508674	-0.471025	-0.0855858	0.558218	-0.668032	-0.433866	-0.0845449	0.996398	0.403023	0.766559	-0.0705579	0	0	0	CID:40634
BRD-A84423900	-0.384509	0.705002	0.351548	-0.0640413	1.25399	0.0645933	0.588888	-0.0615175	0.0493601	0.594424	0.463263	-0.0710729	0.490984	0.658909	0.766013	-0.0644625	0	0	0	CID:9994677
SA-103013	0.751733	0.858033	1.22634	-0.0583394	1.35125	-0.665467	-0.112007	-0.0560819	1.05836	0.321949	0.767126	-0.0655392	1.68103	0.054805	0.765603	-0.017749	0	0	0	CID:44504326
BRD-K22674439	-0.437512	-0.486502	-0.719602	-0.0939526	-0.194641	0.112226	-0.108087	-0.0767095	-0.436254	-0.325586	-0.599666	-0.0920644	-0.174218	0.995393	0.764975	-0.0502801	0	0	0	CID:56835571
BRD-A83255679	2.34626	-0.551664	0.709424	0.534909	0.955669	-0.674756	-0.303411	-0.0727557	2.31273	-0.801959	0.334764	0.301311	1.94122	-0.0778619	0.764892	0.0299861	0	0	0	CID:3136844
sulfadimethoxine	-0.736005	0.517608	-0.0332898	-0.0703742	-0.0357029	2.39482	2.45443	0.0928552	-0.645286	1.70307	1.22123	0.00428093	-0.0537503	0.933756	0.76442	-0.0530898	0	0	0	CID:5323
BRD-K47396627	0.262263	-0.41061	-0.340048	-0.0893939	0.744711	-0.292119	-0.0449734	-0.0781759	0.452229	-0.483533	-0.331707	-0.0865908	1.27813	0.257652	0.763962	-0.0571177	0	0	0	CID:54615039
BRD-K47724900	-0.264997	0.895652	0.62244	-0.0557914	0.18938	-0.478076	-0.465788	-0.0860404	-0.170917	0.452923	0.199641	-0.0753716	0.214615	0.794725	0.761354	-0.0596214	0	0	0	CID:54631977
lidoflazine	-0.665596	-0.560708	-0.861906	-0.0947006	1.98909	0.0431171	0.975118	0.00892609	0.0303004	-0.421776	-0.473282	-0.0919327	0.237446	0.782487	0.760658	-0.0600591	0	0	0	CID:3926
LY-288513	0.0391365	0.680144	0.582934	-0.0649256	1.93409	-0.67313	0.168035	0.000390627	0.621087	0.176621	0.365031	-0.0821332	0.106128	0.847783	0.759255	-0.0574598	0	0	0	CID:2802894
dalcetrapib	1.53988	-0.607964	0.165392	0.000148339	-0.945614	0.241945	-0.334329	-0.0718321	1.04024	-0.351996	0.0789838	-0.0665638	1.60226	0.0880423	0.758468	-0.0282772	0	0	0	CID:6918540
BRD-K15178090	0.684861	0.613647	0.916761	-0.0670388	-0.270861	-0.52489	-0.688267	-0.0891366	0.508104	0.203832	0.328967	-0.0815783	0.379954	0.707974	0.758304	-0.0629122	0	0	0	CID:54631424
BRD-K11778076	0.523073	0.0334371	0.21075	-0.0843657	0.735924	-0.525279	-0.26781	-0.078362	0.674394	-0.256899	-0.0235594	-0.0818398	0.862393	0.463093	0.75816	-0.0706148	0	0	0	CID:46907727
benfluorex	0.294341	-0.309295	-0.236275	-0.0889389	1.53847	2.05507	2.88254	0.0461661	0.720937	0.863419	1.14218	-0.0605424	0.38127	0.706765	0.75773	-0.0629585	0	0	0	CID:2318
GW-7647	1.48624	-0.588144	0.154023	-0.0115468	0.635442	-0.64202	-0.41533	-0.0804856	1.47413	-0.813249	-0.121588	-0.0270929	1.49192	0.141839	0.756154	-0.0407833	0	0	0	CID:3392731
VP-20629	1.11051	0.461951	1.02294	-0.0576295	1.28828	1.32715	2.02806	-0.019194	1.3485	1.08278	1.74841	-0.042793	1.20518	0.287282	0.756133	-0.0613903	0	0	0	CID:3744
YL-62	0.953603	0.557547	1.02699	-0.0683083	-0.739661	0.605366	0.107814	-0.0575497	0.597396	0.769185	0.967364	-0.0645589	0.216523	0.787058	0.754246	-0.0599506	0	0	0	CID:73707443
BRD-A11512624	0.0330659	-0.62694	-0.620582	-0.0918875	0.812207	0.56915	0.904092	-0.0590861	0.275152	-0.190499	-0.165442	-0.0893197	0.262958	0.762281	0.752951	-0.0608795	0	0	0	CID:25109912
BRD-K16331660	0.598983	-0.336688	-0.100521	-0.0826889	0.71167	0.963762	1.29546	-0.0428882	0.73245	0.252808	0.505401	-0.0801763	1.5211	0.12294	0.751808	-0.0378258	0	0	0	CID:23891545
acemetacin	1.13372	-0.762227	-0.202129	-0.0550783	-0.790805	-0.366826	-0.764612	-0.0876507	0.73712	-0.802927	-0.461396	-0.0800112	0.485152	0.648213	0.751522	-0.0648395	0	0	0	CID:1981
sarmentogenin	-1.591	-0.705613	-1.24977	-0.0958894	-2.53483	1.92563	0.550793	0.0316844	-2.14124	0.479007	-0.708682	-0.0745051	-2.11541	1.96665	0.750623	0.0287813	0	0	0	CID:6708600
aminosalicylic-acid	0.168858	-0.841617	-0.719627	-0.0905332	-0.201513	-0.183204	-0.380712	-0.0841999	0.084366	-0.766859	-0.707464	-0.0914528	1.79104	-0.0161522	0.749528	-0.00146068	0	0	0	CID:4649
BRD-K45205755	-1.30104	2.97723	2.20051	0.223139	-0.257318	-0.592283	-0.733951	-0.0890612	-1.19966	2.04347	1.25299	0.0408625	-1.71206	1.76059	0.749099	0.00620627	0	0	0	CID:46172935
tromaril	-0.34593	-0.646815	-0.794173	-0.0944756	0.185867	-0.491047	-0.478171	-0.086077	-0.24175	-0.778353	-0.838501	-0.0938883	0.0455741	0.867483	0.747566	-0.0565776	0	0	0	CID:31635
SA-424371	-0.318329	1.36233	1.09247	-0.0300735	0.696966	-0.607328	-0.358425	-0.0791967	-0.0627459	0.753587	0.561912	-0.0653422	0.971246	0.397446	0.747102	-0.0713868	0	0	0	CID:44617231
cosmosiin	1.61049	0.312204	1.17931	0.0160046	0.212426	0.415403	0.404844	-0.0651574	1.45277	0.47195	1.16229	-0.0299452	2.07046	-0.160355	0.74693	0.0637929	0	0	0	CID:5280704
BRD-M31016039	0.314165	-0.0603199	0.0015165	-0.0865782	-0.74813	-0.582026	-0.901194	-0.0907596	0.0436232	-0.361936	-0.419717	-0.0918022	-0.581361	1.18412	0.746074	-0.040352	0	0	0	CID:54660809
butorphanol-(+)-tartrate	-0.759114	1.52307	0.986193	-0.0151934	-1.79309	0.383191	-0.573551	-0.0665456	-1.19889	1.41565	0.587904	-0.0226252	-1.4304	1.61484	0.746072	-0.0112718	0	0	0	CID:5361092
buddleoflavonoloside	0.309025	0.543225	0.605218	-0.0695505	1.48178	0.332015	1.01482	-0.0481982	0.716369	0.610319	0.869312	-0.0705114	1.64436	0.0547036	0.745762	-0.0230162	0	0	0	CID:6708769
BRD-K95253417	1.36818	-0.406423	0.2656	-0.0296998	1.24492	-0.0139655	0.498529	-0.062025	1.55745	-0.330119	0.383241	-0.0144345	1.26147	0.248456	0.74524	-0.0584235	0	0	0	CID:4050965
lirimilast	-0.568931	1.61941	1.21322	-0.0030904	1.75201	-0.570017	0.180285	-0.0251227	0.0416161	0.97777	0.857866	-0.0544658	1.29006	0.233908	0.745194	-0.0563185	0	0	0	CID:6433118
BRD-K64639565	0.0679078	0.991687	0.934963	-0.0507855	-0.0235669	-0.370221	-0.464696	-0.0877247	0.0513751	0.587345	0.457215	-0.0712851	0.607684	0.579316	0.744381	-0.0673313	0	0	0	CID:60185231
BRD-K83654676	-0.342901	0.385892	0.0599624	-0.0747882	0.855659	-0.428737	-0.122707	-0.0755215	-0.0357368	0.0749429	-0.0839812	-0.0846985	0.302584	0.733892	0.744165	-0.0618629	0	0	0	CID:54654284
trimethobenzamide	1.64876	1.7817	2.70052	0.0270807	0.0313489	4.37288	3.93789	0.762227	1.43078	3.77375	3.75263	0.564612	1.27198	0.241353	0.743363	-0.0576134	0	0	0	CID:5577
BRD-A81936046	2.98925	-0.195787	1.50645	3.48585	2.08376	0.512196	1.56319	0.0252021	3.20958	0.12098	1.83264	3.72485	2.6626	-0.46487	0.742566	0.432534	0	0	0	CID:73707403
laropiprant	1.71052	0.627554	1.58728	0.0456343	0.658488	1.40656	1.76747	-0.0142025	1.67447	1.25707	2.11027	0.00428093	1.69692	0.0244739	0.741981	-0.0156577	0	0	0	CID:9867642
SB-203186	0.820044	-0.0954891	0.255538	-0.0749551	-0.175362	0.295474	0.0802219	-0.069984	0.653635	0.0836454	0.290679	-0.0823667	0.741377	0.508727	0.74145	-0.0691987	0	0	0	CID:9926639
taranabant	-0.290271	-0.145103	-0.388828	-0.0884565	-0.624152	-0.562272	-0.844889	-0.0904304	-0.439759	-0.41857	-0.66887	-0.0931604	0.842115	0.457251	0.741057	-0.0707839	0	0	0	CID:11226090
epirubicin	1.09939	6.46979	4.38578	2.50703	-2.44226	1.50371	0.154693	-0.00882986	0.206025	5.94655	4.15085	1.94761	-1.48455	1.63757	0.741046	-0.00926726	0	0	0	CID:31703
BRD-K25298364	0.555259	1.39085	1.68085	-0.0270738	-0.367735	-0.437034	-0.658014	-0.0888195	0.366974	0.868118	0.935147	-0.0602893	0.189495	0.787719	0.740409	-0.0598961	0	0	0	CID:60185086
miglustat	0.146324	0.754727	0.728823	-0.0621147	1.24494	-0.386215	0.109344	-0.0620011	0.5042	0.390637	0.515517	-0.0770971	1.52737	0.108713	0.740098	-0.036934	0	0	0	CID:51634
trifluoperazine	-1.34974	-0.487931	-1.06238	-0.0939629	3.45446	-0.101665	1.64475	1.59553	-0.114441	-0.442136	-0.551744	-0.0930815	-1.11605	1.44966	0.740019	-0.0234329	0	0	0	CID:5351168
monocrotaline	1.68862	0.709961	1.66235	0.0379584	2.60425	-0.653377	0.542765	0.222701	2.24648	0.210946	1.35919	0.255821	2.27168	-0.270091	0.738816	0.142331	0	0	0	CID:4246
flecainide	0.26754	-0.465973	-0.384016	-0.0893079	2.24817	-0.49249	0.523981	0.0623697	0.913351	-0.635595	-0.241567	-0.0734307	1.03705	0.355996	0.738551	-0.069183	0	0	1	CID:3356
BRD-K19190776	0.476609	-0.230725	-0.0688905	-0.0857147	1.81936	-0.127197	0.689141	-0.016592	0.963347	-0.251765	0.133288	-0.0710551	0.998365	0.374866	0.737754	-0.0704722	0	0	0	CID:54657929
BRD-K80972048	0.627605	-0.0978232	0.141816	-0.0818714	0.10608	0.283201	0.210619	-0.0704107	0.573216	0.0751706	0.238018	-0.0841306	0.838638	0.455271	0.737091	-0.0708677	0	0	0	CID:44488215
racecadotril	0.383317	0.654119	0.769749	-0.0656488	2.55125	0.173331	1.44388	0.188768	1.1052	0.612712	1.10437	-0.0623208	2.32091	-0.296974	0.736796	0.167104	0	0	0	CID:107751
mofezolac	0.742905	-0.202022	0.106133	-0.0781213	-0.19642	-0.70977	-0.797657	-0.0887761	0.580747	-0.543336	-0.321489	-0.0839672	1.10712	0.318108	0.736074	-0.0663238	0	0	0	CID:4237
lenvatinib	0.535817	-0.368987	-0.163528	-0.0843718	2.12438	0.557595	1.63761	0.0345372	1.10702	0.00800571	0.469849	-0.0621759	1.22854	0.255673	0.735187	-0.060434	0	0	0	CID:9823820
bexarotene	0.679775	1.64773	2.02841	-0.000405936	0.199219	0.820751	0.842083	-0.0490516	0.646476	1.7507	2.02834	0.00998515	1.45757	0.139278	0.734965	-0.0440154	0	0	0	CID:82146
neurodazine	1.79754	0.41839	1.4153	0.0735565	-1.31439	-0.674594	-1.13565	-0.0916693	1.15036	-0.0319259	0.453944	-0.0592791	0.655736	0.541888	0.730557	-0.0684761	0	0	0	CID:16112820
BW-373U86	0.51754	0.448051	0.63371	-0.0728927	0.276582	-0.553462	-0.492405	-0.0851741	0.530111	0.0569783	0.196758	-0.085139	-0.0765701	0.913272	0.730429	-0.0543035	0	0	0
JTC-801	-0.779618	0.820488	0.234815	-0.0597275	-0.383157	-0.143102	-0.424594	-0.0832392	-0.788396	0.574015	-0.0134969	-0.0718035	-1.4007	1.58452	0.729909	-0.0142457	0	0	0	CID:5311340
BRD-M30664582	0.19095	-0.409887	-0.374627	-0.0903081	-0.403322	-0.565439	-0.768063	-0.0896952	0.0421218	-0.630441	-0.626702	-0.0918198	-0.479406	1.11584	0.728536	-0.0446613	0	0	0	CID:54660930
BRD-K92404805	0.400747	1.19103	1.36583	-0.0405786	0.184868	-0.471137	-0.461839	-0.0860926	0.4016	0.691113	0.768186	-0.0674016	-0.284302	1.01634	0.727976	-0.0494121	0	0	0
cyanopindolol	0.645631	0.298109	0.554667	-0.0772534	0.91505	1.14181	1.61393	-0.0334471	0.834425	0.852727	1.19888	-0.0611624	0.802549	0.464202	0.727162	-0.0705722	0	0	0	CID:155346
BRD-K43149678	2.10207	-0.297788	0.828503	0.287505	0.49483	-0.555889	-0.401737	-0.0825876	1.96229	-0.536314	0.404113	0.0827768	1.79332	-0.0404502	0.725018	-0.000938026	0	0	0	CID:50898042
BRD-K84935712	0.628345	0.0987479	0.338183	-0.0818478	0.719313	0.538703	0.817659	-0.0601968	0.760083	0.369059	0.641382	-0.0777375	0.606437	0.561538	0.724884	-0.0679059	0	0	0	CID:54638753
enrofloxacin	0.912757	0.325665	0.749978	-0.0708167	-0.119357	0.328705	0.141889	-0.068557	0.750561	0.435853	0.705541	-0.0758177	1.81049	-0.0495626	0.72459	0.0017622	0	0	0	CID:71188
2-aminobenzenesulfonamide	0.103776	0.912787	0.872173	-0.0547545	1.45962	-0.101346	0.520242	-0.0495324	0.532711	0.669806	0.823268	-0.0683282	0.361197	0.685168	0.724057	-0.0635043	0	0	0	CID:72894
irbesartan	1.43227	1.52091	2.34251	-0.0153279	0.748332	-0.66466	-0.386062	-0.0780889	1.46189	0.848515	1.56944	-0.0283768	1.65058	0.030497	0.723468	-0.0223825	1	0	0	CID:3749
SCH-900776	-0.0435063	1.19381	1.08418	-0.0403048	-0.964153	0.178208	-0.398265	-0.0740671	-0.3303	1.0437	0.70759	-0.0502689	-0.550969	1.14709	0.723185	-0.0428468	0	0	0	CID:46239015
BRD-K19196783	2.215	-0.564646	0.613923	0.37942	2.30471	-0.300596	0.766309	0.0791364	2.60926	-0.610367	0.701042	0.694434	2.43616	-0.368499	0.722977	0.237995	0	0	0	CID:9600276
rigosertib	0.387717	1.10307	1.26124	-0.0454773	-1.2956	-0.614332	-1.09515	-0.0912117	-0.0592295	0.544034	0.351078	-0.0725338	-1.29468	1.52285	0.721561	-0.0181072	0	0	0	CID:6918736
3-deazaadenosine	0.163134	1.68592	1.75092	0.0036038	1.08368	-0.232304	0.183636	-0.0686525	0.469716	1.21279	1.36543	-0.0382368	0.823289	0.448346	0.721518	-0.0710887	0	0	0	CID:44386188
guanadrel	1.59638	-0.733889	0.0751609	0.0128758	2.62411	-0.36974	0.867845	0.238634	2.173	-0.782007	0.276915	0.194461	2.55456	-0.430492	0.720936	0.334856	0	0	0	CID:66931399
BRD-K78843060	-2.91515	2.64915	0.838144	0.155533	-3.21565	-0.222863	-1.38933	-0.0849873	-3.48944	1.98241	-0.109719	0.0326977	-2.97681	2.3733	0.718494	0.0730275	0	0	0	CID:56643191
tenidap	0.596374	0.0109444	0.231046	-0.0827397	1.12783	-0.036651	0.411262	-0.0671002	0.856591	-0.01109	0.309523	-0.0757789	1.64098	0.0300086	0.717801	-0.0234329	0	0	0	CID:57946
LY-2140023	0.848684	1.99103	2.46509	0.0464091	-0.395838	-0.25462	-0.523585	-0.0855971	0.611367	1.44292	1.69309	-0.0208995	0.361143	0.678947	0.717449	-0.0637268	0	0	0	CID:9834591
balapiravir	0.60411	2.70624	2.96133	0.166463	0.97484	-0.551101	-0.181663	-0.0722657	0.816788	1.85061	2.21999	0.0196457	-0.048478	0.886315	0.716987	-0.0559237	0	0	0	CID:11691726
eugenol	1.6118	-0.589619	0.22513	0.0167507	0.429784	-0.694173	-0.545215	-0.0834091	1.51991	-0.842561	-0.124853	-0.0206638	2.61065	-0.462927	0.716726	0.356697	0	0	0	CID:3314
BRD-K21170640	-0.0143052	0.161392	0.0293409	-0.0809859	-0.351946	-0.356133	-0.588132	-0.0874752	-0.119206	-0.0640686	-0.247834	-0.0875831	0.45849	0.628506	0.716331	-0.0654494	0	0	0	CID:44607576
BP-554	0.941247	0.135171	0.56535	-0.069133	0.574154	0.909633	1.15519	-0.0452454	0.985733	0.598121	1.01713	-0.070025	0.973364	0.365664	0.714595	-0.0712792	0	0	0	CID:134117
BRD-K85580279	0.885507	-0.408386	-0.0112053	-0.0722421	0.149214	-0.255775	-0.289564	-0.0856196	0.808641	-0.462157	-0.141172	-0.0774213	0.587223	0.561463	0.714497	-0.067923	0	0	0	CID:44517658
MW-SHH-61	0.844446	0.586897	0.989297	-0.0678157	-0.00916174	0.0502946	-0.0785613	-0.0785793	0.725148	0.492967	0.750531	-0.0740878	1.19625	0.250406	0.712282	-0.0619853	0	0	0	CID:70680406
rolipram	1.89388	-0.88035	0.101933	0.117729	1.67184	-0.462916	0.24923	-0.032983	2.14026	-0.948533	0.0980073	0.170378	3.51871	-0.928281	0.711767	4.06688	0	0	0	CID:448055
linezolid	1.78355	-0.317256	0.608363	0.0677721	1.09532	0.231788	0.685462	-0.0682018	1.87007	-0.126738	0.773796	0.0504819	1.51781	0.0860405	0.710977	-0.038095	0	0	0	CID:441401
BRD-K75430629	0.108426	4.18084	3.70597	0.614664	1.16661	-0.2562	0.201673	-0.0657233	0.447748	3.18015	3.14687	0.269803	-0.00397792	0.857674	0.710577	-0.0569287	0	0	0	CID:9908783
BRD-K01359264	1.04561	-0.025502	0.461422	-0.0626354	0.115084	0.15581	0.0859009	-0.0749985	0.936274	0.0638332	0.42936	-0.0725176	0.940542	0.377632	0.709647	-0.0725414	0	0	0	CID:54646677
BRD-K47686295	0.977349	0.101961	0.552674	-0.066486	-0.786094	-0.316798	-0.725829	-0.0868037	0.603773	-0.0900147	0.0953673	-0.0833658	0.779939	0.458831	0.709355	-0.0707278	0	0	0	CID:54638486
BRD-K01409647	0.157272	-0.626724	-0.565001	-0.0906861	0.541949	-0.470663	-0.306038	-0.0819234	0.300146	-0.751407	-0.6093	-0.0889284	0.269606	0.716967	0.708552	-0.062514	0	0	0	CID:54666621
phenazopyridine	-1.08695	-0.550795	-1.00962	-0.0946231	0.978317	-0.742185	-0.35321	-0.0720569	-0.639874	-0.837654	-1.01086	-0.095491	-0.393582	1.053	0.708117	-0.0477207	0	0	0	CID:4756
vicriviroc	0.877318	0.526484	0.9445	-0.0700915	0.727646	-0.616278	-0.352797	-0.0785376	0.977239	0.0853361	0.474512	-0.0703819	0.950479	0.371114	0.708086	-0.0721677	0	0	0	CID:73707391
BRD-K83873778	1.04185	-0.665852	-0.164016	-0.0628626	0.275911	-0.283366	-0.257168	-0.0851861	0.981877	-0.681399	-0.24792	-0.0701762	1.39444	0.145558	0.707738	-0.0489212	0	0	0	CID:54654165
EX-527	2.91311	1.24676	2.8748	2.91917	1.6018	2.07107	2.925	0.0485033	2.99759	2.10711	3.37082	1.74916	3.19569	-0.7696	0.706289	1.76884	0	0	0	CID:73707533
naftopidil	1.70933	-0.367607	0.509839	0.0448675	1.82935	-0.202398	0.611801	-0.0149721	2.02901	-0.400988	0.580485	0.10728	2.5474	-0.441087	0.7059	0.318195	0	0	0	CID:4418
BRD-K60965159	0.18815	0.721473	0.71945	-0.0633507	-0.372119	0.0841953	-0.217544	-0.077638	0.0491783	0.618074	0.487257	-0.0702232	0.191097	0.753161	0.704714	-0.0612512	0	0	0	CID:56643203
pifithrin-alpha	0.851376	-0.895951	-0.456437	-0.0737739	1.00686	0.33284	0.74847	-0.0683643	1.03967	-0.531529	-0.087266	-0.066587	1.67238	0.00168368	0.704702	-0.0191627	0	0	0	CID:4817
BRD-K78778188	0.860401	-0.165692	0.20917	-0.0732856	-0.641434	0.046884	-0.372031	-0.0786484	0.546887	-0.106214	0.0500201	-0.084757	1.28836	0.195376	0.703516	-0.0564808	0	0	0	CID:44494142
talipexole	0.839253	-0.00758652	0.35565	-0.0741736	-1.36025	-0.723666	-1.17614	-0.0917121	0.310364	-0.396509	-0.325451	-0.0887989	0.1577	0.768242	0.702748	-0.0607234	0	0	0	CID:6852379
dihydrexidine	0.957149	0.428189	0.888552	-0.0679671	-0.817274	0.528281	-0.00722212	-0.0607671	0.576883	0.624918	0.801999	-0.0698533	1.53655	0.0687233	0.702728	-0.0361587	0	0	0	CID:23581820
MW-STK33-1A	0.356546	-0.905077	-0.686167	-0.0878999	-1.8775	-0.714204	-1.30595	-0.0920386	-0.262809	-1.10375	-1.04183	-0.0940122	0.326677	0.68142	0.701588	-0.0635937	0	0	0	CID:1417813
PA-824	-0.134219	-0.588156	-0.664575	-0.0932785	0.373679	-0.698087	-0.571148	-0.0841014	-0.00222431	-0.843512	-0.793072	-0.0922196	0.768636	0.457009	0.701375	-0.0708119	0	0	0	CID:456199
fusidic-acid	0.505816	1.47804	1.74323	-0.0194237	0.92036	0.734531	1.15307	-0.0525363	0.715524	1.56949	1.88434	-0.00860501	0.439798	0.622439	0.699905	-0.0658244	0	0	0	CID:3001077
mestinon	0.954111	-0.113117	0.316791	-0.0682236	1.96735	-0.651622	0.207087	0.00685864	1.4199	-0.441395	0.19716	-0.0341961	1.5516	0.0582687	0.69975	-0.0340938	0	0	0	CID:7550
SA-1456859	0.63515	-0.373597	-0.11493	-0.0816165	0.95144	-0.391596	-0.0411241	-0.072884	0.83644	-0.507832	-0.167818	-0.0764974	1.46659	0.0992123	0.697451	-0.0431858	0	0	0	CID:54660081
baccatin-III	-0.712504	3.90936	3.27716	0.495031	0.980077	1.04308	1.5389	-0.0387351	-0.316559	3.66575	3.1851	0.495065	0.480547	0.599134	0.697127	-0.0666977	0	0	0	CID:2733529
BRD-K27803479	-1.38255	-0.238975	-0.924946	-0.0902477	-0.300792	0.870878	0.619858	-0.0465458	-1.28313	0.280244	-0.500065	-0.0798812	-1.75383	1.73202	0.696461	0.0017622	0	0	0	CID:125358
bropirimine	-0.945948	0.829133	0.147199	-0.0593636	0.678294	1.20794	1.55462	-0.0276734	-0.609431	1.30989	0.823102	-0.0306366	0.422331	0.627022	0.695391	-0.0655092	0	0	0	CID:65457
RS-67333	0.0485439	1.02485	0.958687	-0.0492633	0.769518	-0.0901267	0.168286	-0.077695	0.275539	0.764803	0.771372	-0.064866	0.236242	0.719937	0.69382	-0.0623952	0	0	0	CID:183782
BRD-K35760166	0.22658	-0.729372	-0.612382	-0.0898973	0.156221	-0.681925	-0.644581	-0.0863669	0.242754	-0.946877	-0.770271	-0.089724	-0.0211115	0.849916	0.69321	-0.057305	0	0	0	CID:54651293
ML-167	-0.429534	0.570297	0.190005	-0.0684973	0.339949	-0.556598	-0.468464	-0.0845108	-0.267021	0.152314	-0.13094	-0.0828039	-0.179737	0.930212	0.693024	-0.0532029	0	0	0	CID:56643210
SKF-83822	0.665306	-0.594882	-0.295805	-0.0807529	0.658833	-0.615145	-0.381948	-0.0800406	0.773572	-0.804096	-0.44611	-0.0786512	0.820822	0.422423	0.692815	-0.0718738	0	0	0	CID:10020353
BRD-K93081895	0.203879	-0.666451	-0.574581	-0.0901633	0.187029	-0.431468	-0.427199	-0.0860614	0.232552	-0.761789	-0.644622	-0.0898282	0.113625	0.780861	0.692469	-0.0601131	0	0	0	CID:54666534
BRD-K58223721	0.360784	-0.0719082	0.0163784	-0.0868273	-0.069669	-0.135085	-0.279505	-0.0830774	0.289842	-0.129966	-0.104182	-0.0889215	0.202577	0.735593	0.692318	-0.0618137	0	0	0	CID:3082629
BRD-A43805296	0.636714	-0.672548	-0.37599	-0.08156	0.144113	-0.51211	-0.513107	-0.0864774	0.592624	-0.810143	-0.530109	-0.0836777	0.440894	0.614488	0.692103	-0.0662099	0	0	0	CID:73707433
BRD-K13027675	-1.17686	-0.285931	-0.87797	-0.0911484	-0.839835	1.88568	1.46146	0.0274829	-1.26952	0.790559	-0.0622059	-0.0636345	-0.573128	1.12801	0.691156	-0.0439608	0	0	0	CID:5702058
BRD-K49156662	-0.379277	-0.171651	-0.45348	-0.0889073	0.549746	0.222592	0.37931	-0.0724831	-0.159996	-0.0161321	-0.226225	-0.0866378	-0.0842877	0.879821	0.690948	-0.0561877	0	0	0	CID:54666438
temoporfin	-0.954204	0.908632	0.220797	-0.0549574	1.66782	-0.683811	0.0236824	-0.0333702	-0.316053	0.352212	0.0263559	-0.0782617	0.488178	0.589312	0.690849	-0.0670267	0	0	0	CID:60751
tolazamide	1.65334	-0.367106	0.476229	0.0297935	2.86249	-0.680444	0.654624	0.394692	2.29449	-0.658542	0.46894	0.284919	3.14182	-0.757124	0.690612	1.7066	0	0	0	CID:5503
ibutilide	0.662769	-0.0459668	0.21313	-0.0808311	2.7666	1.08095	2.5429	0.335574	1.41148	0.546791	1.21767	-0.0351727	0.639785	0.512034	0.690463	-0.0691044	0	0	0	CID:60753
NE-100	0.250731	-0.760746	-0.625346	-0.0895144	-0.216644	-0.679845	-0.783351	-0.0888854	0.150348	-0.970656	-0.820584	-0.0907951	0.273008	0.698102	0.690462	-0.0632108	0	0	0
dimemorfan	-0.0122698	0.190272	0.0580396	-0.0802536	-0.138291	0.602941	0.417682	-0.0576998	-0.0525681	0.476366	0.287563	-0.0746322	0.164107	0.753345	0.690459	-0.0612131	0	0	0	CID:3037918
BRD-K89960068	-0.149763	-0.433707	-0.554769	-0.0933507	-0.44621	-0.514734	-0.746552	-0.0898474	-0.264603	-0.621988	-0.742683	-0.0940164	-0.0651441	0.868367	0.68911	-0.0565454	0	0	0	CID:54661056
verapamil	1.42738	-0.541371	0.166094	-0.0212148	3.05743	1.38107	2.95873	0.596806	2.15891	0.315524	1.41841	0.181206	2.71574	-0.542752	0.688735	0.483908	1	0	0	CID:2520
GW-6471	-1.05927	0.789037	0.0443248	-0.0610013	-0.246235	-0.0630217	-0.294177	-0.0812456	-0.987886	0.592263	-0.0988035	-0.071144	-0.86118	1.27148	0.688344	-0.0349212	0	0	0	CID:44483340
AGN-192403	0.960241	-0.871796	-0.384173	-0.0676411	0.179104	-0.746721	-0.685724	-0.0861418	0.882138	-1.09488	-0.621982	-0.0748554	0.34409	0.660021	0.688331	-0.0644201	0	0	0
BRD-K66908362	0.895792	0.539906	0.970869	-0.0696484	0.877598	-0.0852356	0.228791	-0.0749888	1.0387	0.382538	0.819433	-0.0666563	0.857868	0.398168	0.687056	-0.0725537	0	0	0	CID:1261290
BRD-K07223205	-1.30584	-0.474936	-1.04021	-0.0938382	0.370538	1.02274	1.16798	-0.0398154	-1.01313	0.174906	-0.464001	-0.0822015	-1.37084	1.5288	0.687051	-0.017629	0	0	0	CID:16414
vismodegib	0.447044	-0.431842	-0.265277	-0.0863214	-0.302358	0.255823	-0.021667	-0.0713835	0.29354	-0.204717	-0.168891	-0.0890352	1.73721	-0.0483372	0.686626	-0.0101375	0	0	0	CID:24776445
amifostine	0.580036	1.0254	1.29949	-0.0492127	0.729044	0.0156888	0.25631	-0.0785097	0.721395	0.822336	1.09846	-0.0623497	1.68126	-0.0204457	0.686108	-0.017629	0	0	0	CID:2141
cutamesine	1.2721	0.393877	1.05191	-0.041052	1.56065	0.337283	1.06561	-0.0428882	1.57051	0.494622	1.25728	-0.0126205	1.03015	0.309567	0.685789	-0.0694318	0	0	0	CID:9907323
BRD-K12238169	1.29698	0.154649	0.808	-0.0376542	0.941854	-0.14517	0.200196	-0.0732048	1.40403	0.0444139	0.679257	-0.0358085	2.37278	-0.371983	0.685345	0.199189	0	0	0	CID:12425537
MGCD-265	0.315108	2.29556	2.45763	0.101953	0.391661	-0.605464	-0.487744	-0.0838744	0.390569	1.49531	1.61821	-0.0155151	0.142082	0.759298	0.684954	-0.0610085	0	0	0	CID:24901704
BRD-K16762525	1.24335	1.74105	2.44731	0.0114865	1.20065	-0.198561	0.278926	-0.0641758	1.43639	1.27475	1.99514	-0.0322436	0.591243	0.531306	0.684818	-0.0686885	0	0	0	CID:84029
regadenoson	1.01279	0.2263	0.70633	-0.0646439	0.123181	-0.434187	-0.456699	-0.0866736	0.910443	-0.0546682	0.29626	-0.0736128	1.57661	0.0307194	0.68408	-0.0313943	0	0	0
diflorasone	1.17061	0.630107	1.24535	-0.051538	-0.19043	3.08658	3.02788	0.245025	0.951257	2.16563	2.57866	0.0564523	0.770114	0.438493	0.682636	-0.0714136	0	0	0	CID:52897293
BRD-K62019457	0.831749	-0.0802093	0.277726	-0.0744341	1.60876	-0.254724	0.435396	-0.0386703	1.20553	-0.201111	0.315061	-0.0544658	1.56571	0.0334252	0.681102	-0.0326924	0	0	0	CID:44620550
ethynodiol	-0.586293	0.234041	-0.21185	-0.0789532	-0.228253	7.35683	4.59653	2.36531	-0.574706	4.15548	3.3972	0.780316	-1.23481	1.45404	0.680981	-0.0231208	0	1	0	CID:53315104
GSK-1838705A	0.770196	1.40922	1.83463	-0.0257412	1.8448	-0.106533	0.726161	-0.0139428	1.22414	1.06103	1.65289	-0.0492302	1.10611	0.265813	0.680291	-0.0663616	0	0	0	CID:25182616
BRD-K03735855	-0.0411545	-0.0500052	-0.180491	-0.0863115	0.599479	0.019837	0.193714	-0.0792808	0.146571	-0.0289858	-0.0855486	-0.0868962	0.457383	0.59461	0.679967	-0.0667898	0	0	0	CID:54646127
methoxsalen	1.85551	-0.413946	0.550919	0.0976504	1.77241	2.54587	3.375	0.116236	2.13771	1.04518	2.15709	0.166527	2.52759	-0.455755	0.679828	0.299819	1	0	0	CID:4114
BRD-A61189834	1.40346	-0.476243	0.216562	-0.0241445	0.209267	-0.588007	-0.548623	-0.0858432	1.27336	-0.695287	-0.116741	-0.0491291	1.07647	0.280337	0.679748	-0.0673668	0	0	0	CID:46948703
clofibrate	1.05662	0.408579	0.930476	-0.0617004	0.92724	0.807431	1.24015	-0.0495756	1.19242	0.759981	1.31446	-0.0553138	0.405831	0.620345	0.679527	-0.065941	0	0	0	CID:2796
theobromine	0.2838	1.28661	1.39543	-0.035415	0.366109	-0.714821	-0.587627	-0.0841929	0.355816	0.635486	0.682893	-0.0694847	1.04741	0.294391	0.679026	-0.0687047	0	0	0	CID:5429
BRD-K98386238	-0.535027	1.86104	1.49891	0.0270807	-0.916054	-0.500025	-0.902566	-0.0898292	-0.739388	1.20732	0.638999	-0.0386727	-0.570038	1.11448	0.678547	-0.0447144	0	0	0	CID:60190100
maraviroc	0.727576	-0.446329	-0.131896	-0.0787582	1.87546	-0.54988	0.264728	-0.00970085	1.19673	-0.650971	-0.115521	-0.0549137	1.94114	-0.160328	0.677634	0.0296828	0	0	1	CID:3002977
PRT-062070	-0.574304	0.358215	-0.0933124	-0.0754442	0.26933	-0.35084	-0.32085	-0.0852416	-0.413267	0.0950086	-0.25278	-0.084143	-0.0386751	0.843479	0.677034	-0.0578569	0	0	0	CID:44595079
BRD-K57277442	0.375534	0.0588036	0.150633	-0.083712	1.20321	-0.117985	0.364918	-0.0640277	0.689107	-0.0169908	0.211485	-0.0815461	0.688085	0.474532	0.676763	-0.0702265	0	0	0	CID:54638834
danirixin	-0.0297952	0.881915	0.754596	-0.0568222	0.125169	-0.57976	-0.576002	-0.0866429	0.0123312	0.387151	0.235639	-0.0771673	-0.14583	0.894874	0.673912	-0.0553516	0	0	0	CID:24780598
BRD-K93612606	0.182659	0.4923	0.47436	-0.0713179	0.0773603	-0.249262	-0.315937	-0.0855262	0.180944	0.256244	0.200188	-0.0804552	0.148634	0.745139	0.673541	-0.0615409	0	0	0	CID:54645905
BRD-K10662075	0.573805	1.73913	2.05856	0.0112581	1.28573	-0.284694	0.233719	-0.0601441	0.885077	1.22675	1.62731	-0.0372718	1.08635	0.269361	0.67347	-0.0669724	0	0	0	CID:54660836
rosiglitazone	0.364443	0.475235	0.567765	-0.07194	2.13972	0.819782	1.93901	0.0392334	0.963947	0.819552	1.24112	-0.0624647	1.43199	0.0938086	0.673254	-0.0457554	0	0	0	CID:77999
cycloheximide	0.330562	-0.344823	-0.248845	-0.0883317	-1.5823	0.39237	-0.47933	-0.0661771	-0.195571	-0.0619693	-0.282581	-0.0875455	-0.0267708	0.833493	0.672878	-0.0582463	0	0	0	CID:6197
BRD-K28112517	2.09928	-0.0512131	1.09485	0.282262	2.1907	-0.471759	0.515277	0.0489002	2.47488	-0.295208	0.95464	0.454416	2.63201	-0.515381	0.672822	0.389491	0	0	0	CID:976135
BRD-K12309761	-0.546037	1.00379	0.56292	-0.0505458	0.465629	-0.155898	-0.048298	-0.0829454	-0.329289	0.712598	0.368265	-0.0669082	0.152127	0.742366	0.672488	-0.0616654	0	0	0	CID:60184875
famprofazone	-0.509443	-0.677618	-0.878527	-0.095166	0.844739	-0.587921	-0.275224	-0.075815	-0.182612	-0.855074	-0.866477	-0.0935493	0.482438	0.573918	0.671562	-0.0674902	0	0	0	CID:3326
sulbactam	0.657003	-0.208773	0.0512168	-0.0809945	2.15527	-0.750181	0.202442	0.0420694	1.22087	-0.570501	-0.0302391	-0.0534161	1.78035	-0.0849331	0.671131	-0.00366217	0	0	0	CID:130313
rizatriptan	1.90914	1.55809	2.63758	0.12474	0.160197	4.32754	3.94673	0.723128	1.69436	3.5718	3.73094	0.433577	2.63709	-0.519657	0.671033	0.393926	0	0	0	CID:5078
BRD-A65516924	0.79295	0.698529	1.07821	-0.064253	1.40907	0.901492	1.62173	-0.0454497	1.11144	1.04087	1.56512	-0.0505103	1.53946	0.0363091	0.670117	-0.0355824	0	0	0	CID:44825310
zebularine	3.38525	-0.292377	1.65286	28.6087	0.833094	-0.681278	-0.363542	-0.0761008	3.17112	-0.599678	1.04627	3.08686	3.27059	-0.84404	0.667871	2.15783	0	0	0	CID:46783268
SA-86418	0.239204	-0.115096	-0.0904909	-0.0878958	-0.0748702	0.849968	0.721597	-0.0477836	0.183465	0.367286	0.310559	-0.0778153	0.260094	0.682945	0.667595	-0.0635491	0	0	0	CID:44489551
buflomedil	0.365505	-0.636324	-0.476515	-0.0877612	0.400611	1.44827	1.66932	-0.0118056	0.436725	0.276423	0.361482	-0.0799927	0.832382	0.3922	0.667154	-0.0727243	0	0	0	CID:2467
cefozopran	0.692203	-0.327738	-0.0417076	-0.0798549	0.669326	-0.307084	-0.0956659	-0.0798065	0.799957	-0.425831	-0.113082	-0.077782	0.501018	0.559571	0.666383	-0.0679741	0	0	0	CID:5491955
ropinirole	0.253811	-0.5257	-0.439915	-0.0894982	1.78623	-0.369129	0.408051	-0.0213108	0.761229	-0.616436	-0.297907	-0.0791784	2.36552	-0.386435	0.666245	0.18517	0	0	0	CID:5095
opipramol	-0.418386	-0.232791	-0.52067	-0.0901486	1.02948	-0.498545	-0.106386	-0.0705639	-0.0480165	-0.453783	-0.532226	-0.0926034	0.211692	0.705779	0.665785	-0.0630276	0	0	0	CID:9417
umeclidinium	2.59577	0.198808	1.68391	1.09319	2.07312	-0.603668	0.311842	0.0227334	2.86717	-0.167941	1.32611	1.26406	2.21237	-0.310666	0.664221	0.113189	0	0	0	CID:11519070
BRD-K44079161	1.95831	2.18648	3.1671	0.166463	-0.0106231	-0.4039	-0.487528	-0.0876566	1.68486	1.51749	2.36516	0.00632519	1.2606	0.172052	0.664096	-0.0584822	0	0	0	CID:44617009
ziprasidone	1.70649	-0.335873	0.541287	0.0437319	0.853735	0.989938	1.40645	-0.0414525	1.73029	0.26758	1.11002	0.017079	1.48523	0.0579972	0.663989	-0.0412683	0	0	0	CID:60854
BRD-K38304019	-0.116593	-0.530317	-0.613816	-0.0931327	-0.268846	1.14679	0.945475	-0.0329049	-0.182153	0.197882	-0.0468252	-0.0817138	-0.551464	1.09093	0.663683	-0.0459588	0	0	0	CID:54631872
dolasetron	0.363882	2.58778	2.74714	0.145456	1.34267	-0.385012	0.160057	-0.0565618	0.721411	1.84621	2.16399	0.0191236	0.592963	0.510013	0.66332	-0.0691516	0	0	0	CID:3033818
VE-822	0.277735	-0.33186	-0.264548	-0.0891599	0.374587	1.57314	1.79488	-0.00420366	0.353169	0.585457	0.629211	-0.0713727	0.134445	0.742578	0.663272	-0.0616406	0	0	0	CID:59472121
avanafil	0.934496	0.293253	0.728894	-0.0694323	1.24402	-0.440487	0.054614	-0.06212	1.18333	-0.00492652	0.500301	-0.0559788	0.872744	0.367994	0.663231	-0.073304	0	0	0	CID:9869929
goserelin	1.25473	-0.519291	0.0891605	-0.0434397	1.63837	3.7354	4.01208	0.443957	1.57914	1.60344	2.38987	-0.00555862	2.00641	-0.207748	0.662571	0.0453019	0	0	0	CID:23581804
metaxalone	0.50892	-0.275053	-0.0923462	-0.0850852	0.308697	1.17719	1.3089	-0.0303059	0.532442	0.416892	0.558766	-0.0763368	0.858932	0.37409	0.662273	-0.073141	0	0	0	CID:15459
BRD-K07056593	0.239365	-0.283928	-0.242274	-0.089655	-0.290386	-0.222927	-0.453052	-0.0849904	0.118147	-0.345648	-0.372538	-0.091133	0.105477	0.755889	0.661816	-0.0610855	0	0	0	CID:54654383
BRD-A63236097	-0.0330066	1.03103	0.913521	-0.0489072	-0.240108	-0.0555553	-0.2847	-0.0810527	-0.101371	0.788368	0.575458	-0.0636885	0.43832	0.586922	0.661697	-0.0671529	0	0	0
mosapride	1.11536	-0.0211172	0.508454	-0.0568968	-0.942015	-0.535375	-0.934911	-0.0902886	0.675381	-0.305647	-0.0676262	-0.081777	0.197331	0.708603	0.661093	-0.0628193	0	0	0	CID:119584
amidopyrine	-0.483868	-0.777101	-0.932396	-0.0950744	1.54976	-0.565208	0.0827993	-0.0439852	0.0535402	-0.921779	-0.824113	-0.0917202	0.314085	0.649036	0.66074	-0.064798	0	0	0	CID:6009
BRD-A66861218	0.886254	0.560054	0.986726	-0.069032	-0.349704	3.36146	3.18833	0.2976	0.65776	2.25836	2.51538	0.0709519	0.810664	0.396536	0.660127	-0.0725782	0	0	0	CID:6708733
CA-074-Me	-1.70187	0.573276	-0.477339	-0.0683715	0.211264	5.63792	4.38334	1.49592	-1.40289	3.49722	2.58905	0.383553	-1.25311	1.44342	0.660041	-0.0243537	0	0	0	CID:23760717
fumonisin-b1	3.20728	0.830213	2.66631	9.46747	1.54414	2.85844	3.51251	0.178528	3.23366	2.20136	3.49589	4.31375	3.06677	-0.748363	0.659749	1.19091	0	0	0	CID:73707380
L-732138	0.691719	0.239742	0.5218	-0.078851	-0.348773	0.321042	0.0194814	-0.0688571	0.490356	0.363519	0.479866	-0.0779257	1.31074	0.141116	0.658309	-0.0547288	0	0	0	CID:3563638
diclazuril	-0.287644	1.07886	0.80399	-0.0466678	-1.55976	1.45282	0.567273	-0.0113927	-0.721628	1.64024	1.10809	-0.00248556	-0.903297	1.26232	0.656216	-0.0355096	0	0	0	CID:456389
MW-MITF28	2.7004	0.32024	1.87821	1.49197	0.716681	-0.499567	-0.253198	-0.0788324	2.54543	-0.0153859	1.29636	0.556938	1.94635	-0.183563	0.655969	0.0309048	0	0	0	CID:5286239
ICI-63197	1.58694	-0.587621	0.212662	0.0110307	0.044674	-0.254308	-0.334956	-0.0855858	1.38154	-0.603626	0.0224196	-0.0391739	1.47243	0.0561005	0.655168	-0.0426757	0	0	0	CID:62824
BRD-K14086402	0.16003	1.10172	1.1138	-0.0455929	-1.61493	-0.126736	-0.886555	-0.0829246	-0.352481	0.80606	0.449421	-0.0630024	0.221247	0.690195	0.654498	-0.0633469	0	0	0	CID:60185273
BRD-K37365015	-1.04971	-0.556319	-0.999949	-0.0946745	-0.972636	0.88429	0.274059	-0.046103	-1.20024	0.0356014	-0.648812	-0.0855747	-1.18247	1.40227	0.654454	-0.0263211	0	0	0	CID:159916
RS-23597-190	1.34472	-0.378619	0.279713	-0.0325866	3.51233	-0.49608	1.22883	1.83746	2.2258	-0.568198	0.521909	0.232737	1.9842	-0.204833	0.653794	0.0394544	0	0	0	CID:182593
BRD-K27520107	0.866466	-0.348273	0.035146	-0.0729879	0.557053	-0.557081	-0.375731	-0.0816825	0.916077	-0.577028	-0.189394	-0.0733542	1.43726	0.0724942	0.653646	-0.0453957	0	0	0	CID:56643185
phenol	-0.200363	0.229035	-0.00974493	-0.0790445	0.808431	0.853672	1.22507	-0.047597	0.0727895	0.642426	0.525724	-0.0692278	0.252462	0.67264	0.652692	-0.0639028	0	0	0	CID:996
3-methyl-GABA	0.46993	0.690663	0.863829	-0.0644885	-0.726263	-0.23749	-0.64237	-0.0852758	0.184532	0.42004	0.363731	-0.0762995	-0.558039	1.0838	0.652682	-0.0463608	0	0	0	CID:3539719
BRD-K95992530	0.268137	-0.361807	-0.295375	-0.0892979	0.82536	-0.167352	0.118315	-0.0762845	0.481782	-0.377473	-0.227594	-0.0859797	0.770517	0.408519	0.651318	-0.0722684	0	0	0	CID:6610347
BRD-K16051505	0.519587	0.807975	1.02292	-0.0602141	0.580281	0.188349	0.359223	-0.0737468	0.624113	0.742933	0.955343	-0.065855	1.39391	0.0907156	0.649686	-0.049056	0	0	0	CID:16253428
BRD-K71339761	-2.04463	-0.672403	-1.35453	-0.0956428	1.0575	0.760347	1.2608	-0.0514446	-1.44136	-0.123415	-0.849814	-0.0888095	-1.9351	1.77947	0.649607	0.00784599	0	0	0	CID:107410
dehydrocholate	0.443576	1.01553	1.20121	-0.0497639	0.289063	1.89502	2.10159	0.0280664	0.470158	1.82859	2.00738	0.0178376	0.704326	0.439836	0.648942	-0.07136	0	0	0	CID:6674
BRD-K97400656	0.126238	0.156876	0.10399	-0.081071	0.116754	-0.69987	-0.673739	-0.0867204	0.144279	-0.253133	-0.283136	-0.0908833	-0.023315	0.808964	0.648932	-0.0592302	0	0	0	CID:54651398
BRD-K49988555	0.855345	-0.506373	-0.118432	-0.0735623	1.76675	0.605023	1.48842	-0.0234194	1.27385	-0.0754476	0.480104	-0.0490785	1.63451	-0.032178	0.648812	-0.0248556	0	0	0	CID:54647489
SEW-2871	0.944047	0.0984277	0.528539	-0.0689508	1.11677	0.0229809	0.469218	-0.0674992	1.15292	0.0905238	0.580904	-0.0589768	1.06779	0.255096	0.64857	-0.0678546	0	0	0	CID:4077460
U-99194	1.20319	-0.826849	-0.223354	-0.0482857	1.26534	-0.400894	0.10485	-0.0610206	1.42143	-0.872602	-0.200139	-0.0340306	1.23106	0.172201	0.648503	-0.0603009	0	0	0	CID:11957713
BRD-K11002182	-0.265881	-0.700697	-0.798959	-0.094047	0.887828	1.80889	2.3276	0.0161269	0.0404229	0.419916	0.283295	-0.076312	0.503237	0.54077	0.647808	-0.0685254	0	0	0	CID:54660885
dofetilide	-0.287758	2.21704	2.03123	0.0851426	0.169909	4.18366	3.88046	0.676208	-0.196456	4.01718	3.43847	0.729107	0.193118	0.696792	0.646439	-0.0632335	0	0	0	CID:71329
BRD-K91818252	1.54773	0.137195	0.948082	0.00203991	1.25517	-0.148685	0.359949	-0.0614684	1.71535	0.0286638	0.84635	0.0136609	1.62028	-0.027969	0.645648	-0.026702	0	0	0	CID:24747216
biotin	1.95623	-0.561669	0.458397	0.165203	0.228665	0.100409	0.0873374	-0.0770861	1.75575	-0.391624	0.433319	0.0239886	1.18312	0.193664	0.645504	-0.0625613	0	0	1	CID:6604653
BRD-K65988431	0.89393	-0.225323	0.169697	-0.0717525	-0.234163	0.0215428	-0.211659	-0.0792356	0.699475	-0.167217	0.0730916	-0.0812276	0.599832	0.489322	0.645241	-0.0698422	0	0	0	CID:54657557
talazoparib	0.138762	0.149667	0.10411	-0.0812225	-1.6819	1.90134	0.999178	0.0283601	-0.391146	1.14475	0.77793	-0.0429191	-1.91274	1.7637	0.644959	0.00681519	0	0	0	CID:135565082
pantoprazole	1.14928	0.761838	1.37581	-0.0537137	1.24686	0.684576	1.28248	-0.0546077	1.36935	0.974075	1.64705	-0.0404276	1.16969	0.19987	0.644866	-0.0633694	0	0	0	CID:4679
ifenprodil	-0.0033638	-0.714428	-0.700727	-0.0921917	0.349344	-0.506397	-0.421806	-0.0843963	0.103181	-0.8403	-0.751007	-0.0912842	-0.276197	0.933139	0.644613	-0.0531276	0	0	0	CID:6419987
ML-9	-0.691478	-0.882906	-1.06777	-0.0957187	1.89778	-0.703182	0.119137	-0.00595465	-0.0197431	-1.08021	-0.949224	-0.0923606	-0.268754	0.929173	0.644414	-0.0533341	0	0	0	CID:4217
BRD-K13272610	-0.189828	-0.317337	-0.481496	-0.0916606	-1.54999	-0.589759	-1.15441	-0.0909542	-0.634342	-0.570106	-0.846146	-0.0945718	-0.984558	1.29114	0.643195	-0.0336334	0	0	0	CID:54661341
eprosartan	0.689093	1.2944	1.66142	-0.034607	0.330255	0.119515	0.157932	-0.076448	0.694299	1.09187	1.37075	-0.0468057	1.24793	0.157985	0.642564	-0.0592302	1	0	0	CID:5281037
BRD-K01547088	-0.350407	0.451405	0.118941	-0.0727648	0.64864	-0.487545	-0.273192	-0.0802167	-0.105069	0.0952091	-0.100762	-0.0841368	0.472544	0.550413	0.641586	-0.0682105	0	0	0	CID:54631676
BRD-K90168790	-0.000367291	-0.48864	-0.529369	-0.092175	0.466873	-0.378984	-0.257222	-0.082933	0.141466	-0.592338	-0.556862	-0.0909218	0.325457	0.624862	0.641409	-0.0656281	0	0	0	CID:54666507
aspirin	-0.238542	-0.083872	-0.311507	-0.0871806	2.4297	-0.583207	0.524113	0.129736	0.532229	-0.381266	-0.206345	-0.0851054	1.71936	-0.0823544	0.641328	-0.0127846	0	1	1	CID:2244
rebamipide	0.879998	0.715937	1.153	-0.0636108	1.07238	1.90828	2.52258	0.0295491	1.08422	1.59795	2.12011	-0.00605263	2.43357	-0.445256	0.640719	0.235919	0	0	0	CID:5042
BRD-K77908171	0.466856	0.902212	1.09212	-0.0552786	0.672521	-0.47086	-0.247171	-0.0797179	0.606666	0.462023	0.64863	-0.0751565	0.247147	0.663601	0.640372	-0.064335	0	0	0	CID:54660907
endecaphyllin-x	0.74217	1.26029	1.65815	-0.0367459	1.35607	2.69322	3.33043	0.142891	1.05158	2.45355	2.86367	0.0984248	1.52528	0.0151546	0.640332	-0.0374174	0	0	0	CID:6710740
epothilone-a	-0.201778	2.59159	2.45137	0.147627	-0.575744	0.769386	0.361928	-0.0510824	-0.348783	2.47214	2.18925	0.102757	0.0937073	0.740663	0.639555	-0.0616902	0	0	0	CID:448799
artemether	-0.898449	-0.390558	-0.839577	-0.0927906	-0.812064	-0.610857	-0.941818	-0.0909041	-1.02108	-0.639607	-1.01979	-0.0950694	-0.0593397	0.818047	0.639285	-0.0589745	0	0	0	CID:68911
BRD-K34869284	-0.473882	0.612597	0.206152	-0.0671067	0.104192	-0.282202	-0.333282	-0.0861701	-0.376847	0.333951	-0.0221242	-0.0785993	-0.293874	0.936506	0.638737	-0.0530141	0	0	0	CID:54646145
BRD-K22854278	-0.281245	-0.501218	-0.663956	-0.0941282	-0.0411945	-0.445684	-0.534749	-0.0878658	-0.254954	-0.638313	-0.750167	-0.0939607	-0.429669	1.00501	0.63833	-0.0498065	0	0	0	CID:54649878
BRD-A47364545	2.31669	-0.670184	0.565437	0.501328	0.919461	-0.549551	-0.205945	-0.073833	2.27625	-0.828469	0.288179	0.269803	1.98626	-0.221761	0.637125	0.0405143	0	0	0
BRD-K15460493	-0.751396	-0.745931	-1.00881	-0.0958572	-1.11898	-0.677084	-1.07992	-0.0914446	-0.987523	-0.957408	-1.17855	-0.0962067	-0.903254	1.2436	0.636588	-0.0367245	0	0	0	CID:54660899
BRD-K16618170	0.924647	-0.540826	-0.11283	-0.0699579	1.33758	2.12248	2.85269	0.0555568	1.20325	0.716021	1.27391	-0.0545888	1.51402	0.0171985	0.636481	-0.0383618	0	0	0	CID:44620895
EMF-csc-9	2.10222	-0.706496	0.397228	0.290181	1.99067	-0.743895	0.124958	0.00934941	2.41667	-0.962158	0.234156	0.396247	3.595	-1.04019	0.634711	5.91809	0	0	0	CID:6537698
BRD-K12309677	1.38781	-0.15244	0.537949	-0.0262592	1.24926	-0.245943	0.254945	-0.0616882	1.57568	-0.253704	0.470873	-0.0113205	0.617868	0.469893	0.634459	-0.0703716	0	0	0	CID:54646485
urosiol	-0.292342	-0.397728	-0.591313	-0.092881	1.13741	1.55102	2.18784	-0.00595465	0.0934059	0.521244	0.414125	-0.0732463	-0.267297	0.918494	0.633987	-0.053979	0	0	0	CID:129009888
tracazolate	1.07737	-0.302303	0.199706	-0.060342	2.35582	-0.5168	0.556104	0.0976773	1.64413	-0.518805	0.244227	-0.000418694	1.15646	0.195527	0.633269	-0.0640336	0	0	0	CID:5522
adaptavir	-0.187763	0.77654	0.544606	-0.0613385	-0.347743	-0.271478	-0.517644	-0.0859772	-0.267455	0.469862	0.163696	-0.074883	0.32693	0.615308	0.632174	-0.0661527	0	0	0
SA-1459849	-0.395184	-0.140477	-0.435685	-0.0883583	1.12866	-0.0349252	0.413543	-0.0670474	0.00209809	-0.130344	-0.246354	-0.0889249	0.115071	0.722529	0.631904	-0.0622275	0	0	0	CID:54658765
R-112	-1.36237	-0.620101	-1.13909	-0.0952242	-1.46087	-0.391735	-1.00982	-0.088083	-1.61802	-0.703561	-1.22657	-0.09544	-1.55099	1.56697	0.631103	-0.0155313	0	0	0	CID:9904854
SA-89763	1.28115	0.485979	1.15842	-0.0393984	0.920868	0.216945	0.573212	-0.0727322	1.38403	0.502791	1.15404	-0.0388167	1.34361	0.0982892	0.630865	-0.0527855	0	0	0	CID:44500663
BRD-K87524836	0.332126	-0.00559196	0.0636067	-0.0853313	-0.669232	0.930094	0.483641	-0.044146	0.0830622	0.497436	0.384307	-0.0739852	-0.736472	1.15334	0.630661	-0.0425036	0	0	0	CID:54631306
BRD-K10939925	-0.473016	0.831687	0.42825	-0.0591961	0.265636	0.350633	0.364337	-0.0677033	-0.327076	0.849321	0.508039	-0.0613146	-0.0358105	0.797517	0.630274	-0.0595937	0	0	0	CID:73707580
AR-A014418	2.35426	-0.331783	0.951687	0.55691	-0.622826	-0.754619	-0.973822	-0.0904262	1.84027	-0.67053	0.203476	0.0415875	2.35941	-0.417674	0.630191	0.180786	0	0	0	CID:448014
vilazodone	1.43745	1.87329	2.67224	0.0291809	1.70809	0.547623	1.38958	-0.0295371	1.75782	1.78235	2.63815	0.0248374	0.259099	0.647537	0.629887	-0.0648808	0	0	0	CID:6918314
BRD-K70330256	-0.266997	-0.657773	-0.769875	-0.0940571	1.29775	-0.529972	-0.00710701	-0.0593355	0.163947	-0.808054	-0.705068	-0.0906657	0.264286	0.644082	0.629023	-0.0649838	0	0	0	CID:54666386
azasetron	0.727218	-0.348513	-0.0419602	-0.0787686	0.429403	-0.498045	-0.379951	-0.083417	0.75727	-0.545362	-0.239209	-0.0793165	1.95331	-0.214844	0.626851	0.0331005	0	0	0	CID:2264
BRD-K92326486	0.541715	-0.604342	-0.365446	-0.0841986	-0.94821	-0.19804	-0.697472	-0.084554	0.179008	-0.586536	-0.536429	-0.0904926	-0.319681	0.938088	0.626672	-0.0529381	0	0	0	CID:10058277
brivudine	1.07773	1.11325	1.71126	-0.0451279	0.703937	-0.665726	-0.406227	-0.0790593	1.14279	0.524382	1.03242	-0.0597411	-0.254769	0.905103	0.626614	-0.0548688	0	0	0	CID:44629987
sunitinib	-1.87137	-0.0653503	-0.994085	-0.0866872	0.41911	0.330009	0.424086	-0.0684369	-1.48588	0.126202	-0.698447	-0.0833252	-1.70721	1.64076	0.62538	-0.009047	1	0	0	CID:73707432
tetrindole	-1.25557	-0.381176	-0.967007	-0.0926776	2.39368	0.00687639	1.16402	0.112085	-0.355409	-0.298834	-0.545491	-0.0917112	-1.18361	1.37439	0.624601	-0.0282772	0	0	0	CID:160020
BRD-K13528168	-1.49347	-0.717818	-1.22807	-0.0959858	-1.32873	-0.411968	-0.980638	-0.0884204	-1.69091	-0.792038	-1.28547	-0.0959139	-1.81399	1.69386	0.624258	-0.00163365	0	0	0	CID:10337209
olaparib	1.66359	0.0842299	0.964268	0.0323015	1.24917	-0.116885	0.390483	-0.0617125	1.81339	0.00378356	0.878245	0.0349818	0.804081	0.365162	0.623705	-0.0734076	0	0	0	CID:23725625
BRD-K93386351	0.225022	1.03597	1.08353	-0.0485982	-1.02563	-0.397508	-0.870004	-0.088174	-0.117491	0.607766	0.382204	-0.070585	-0.148797	0.84808	0.623198	-0.0574289	0	0	0	CID:60184836
imiquimod	0.946679	-0.0879294	0.337914	-0.0687462	1.38804	-0.231257	0.342964	-0.0540456	1.23758	-0.194576	0.339438	-0.0522753	1.37063	0.0763142	0.622203	-0.0509112	0	0	0	CID:57469
BRD-K96747266	-0.657328	-0.00181414	-0.447784	-0.0852704	-1.1143	-0.70548	-1.0954	-0.091438	-0.905018	-0.382114	-0.822589	-0.0927696	-0.411036	0.979611	0.621623	-0.051159	0	0	0	CID:54651175
ST-014366	1.26765	-0.307773	0.305616	-0.0416502	0.0283263	-0.667306	-0.682694	-0.0874139	1.10132	-0.604359	-0.121672	-0.0626361	1.10672	0.208493	0.620422	-0.0663427	0	0	0	CID:3156173
BRD-K95149906	0.115016	3.11789	3.05824	0.258023	-0.830662	-0.663514	-0.982121	-0.0909379	-0.153105	2.11668	1.94563	0.0496653	0.251237	0.641831	0.619734	-0.0650862	0	0	0	CID:3243424
oxybenzone	1.98633	0.338281	1.44851	0.188359	0.447421	2.12278	2.42372	0.0559929	1.84813	1.41394	2.35397	0.0438069	1.37162	0.0729331	0.619192	-0.050828	0	0	0	CID:4632
doramapimod	1.91557	-0.508561	0.48881	0.129353	1.79315	0.144725	0.979148	-0.0200993	2.19579	-0.325558	0.756705	0.214185	3.08469	-0.796284	0.619018	1.32661	0	0	0	CID:156422
BRD-K28223745	-0.467032	0.798931	0.398162	-0.060627	0.168639	0.320863	0.282055	-0.0688727	-0.351375	0.807259	0.451268	-0.0629184	0.614584	0.455408	0.617542	-0.0708538	0	0	0	CID:54646009
KB-R7943	-1.88903	-0.519867	-1.24439	-0.0943189	1.14636	-0.516541	-0.0676079	-0.0664176	-1.28026	-0.691349	-1.12692	-0.0953709	-2.54346	2.05635	0.616334	0.0370433	0	0	0	CID:4534086
hydroxyurea	1.99511	0.271972	1.38176	0.197516	2.0566	-0.312854	0.61538	0.0203616	2.34437	0.0470527	1.24254	0.319151	1.85863	-0.177156	0.616025	0.0112848	1	0	0	CID:3657
BRD-K56622826	1.2286	3.38062	3.63499	0.325403	0.329238	-0.526357	-0.447426	-0.0846331	1.15905	2.39923	2.8683	0.0870839	0.341236	0.592516	0.615906	-0.0668813	0	0	0	CID:10133297
PF-04217903	1.78622	-0.661089	0.255718	0.0682823	2.93585	-0.296	1.12805	0.466537	2.43131	-0.684435	0.52085	0.414239	2.78047	-0.645442	0.615366	0.562012	0	0	0	CID:17754438
RITA	1.37232	0.477256	1.20731	-0.0290366	-0.795149	-0.71664	-1.00463	-0.0908634	0.94149	-0.00789114	0.360121	-0.0722722	0.523596	0.499081	0.614941	-0.0694626	0	0	0	CID:374536
BRD-K33392208	0.148826	1.03848	1.03754	-0.0484944	-1.23743	0.920153	0.174401	-0.0447275	-0.247487	1.32077	1.05064	-0.0291456	0.620335	0.449215	0.614116	-0.0710476	0	0	0	CID:5341934
carbamazepine	2.74998	-0.519146	0.999982	1.74924	2.41559	-0.509816	0.596393	0.12323	3.1041	-0.687147	0.91288	2.19369	3.07342	-0.795425	0.613934	1.25537	1	0	1	CID:2554
BRD-K18573821	0.022787	-0.674612	-0.660539	-0.0920051	-0.599235	-0.619069	-0.875643	-0.0903543	-0.162327	-0.869496	-0.868416	-0.0934075	-0.273768	0.90226	0.613551	-0.0550078	0	0	0	CID:44281634
BRD-K67433402	-0.473279	0.67378	0.267474	-0.0651027	-1.1152	-0.286526	-0.823739	-0.0862466	-0.746638	0.38018	-0.167297	-0.077387	-0.426401	0.97941	0.613257	-0.0512001	0	0	0	CID:44498166
BRD-K73315009	1.26544	0.295201	0.94015	-0.0421723	0.744157	-0.389891	-0.13874	-0.078212	1.31681	0.0239217	0.607054	-0.0451617	0.77989	0.366367	0.612123	-0.0733501	0	0	0	CID:23612548
BRD-K66944475	0.198757	-0.294877	-0.27261	-0.0902245	1.5727	-0.316503	0.350515	-0.04192	0.648933	-0.404832	-0.169677	-0.0824335	1.1361	0.185654	0.612119	-0.0650248	0	0	0	CID:54631475
BRD-K37984227	0.248051	-0.236703	-0.195992	-0.0895466	2.03618	-0.723815	0.168444	0.0173406	0.832173	-0.578442	-0.231526	-0.0766317	1.03555	0.235869	0.611288	-0.0692456	0	0	0	CID:14165
AGK-2	1.17169	0.269002	0.852233	-0.0514451	0.532636	0.0565446	0.197056	-0.0783832	1.17176	0.244022	0.752016	-0.0569609	2.4415	-0.479015	0.609578	0.242226	0	0	0	CID:2130404
OBAA	0.966216	-0.554497	-0.103056	-0.0671293	0.984044	-0.490537	-0.120388	-0.0718761	1.13173	-0.704804	-0.195419	-0.0604478	2.11524	-0.313763	0.609305	0.0780509	0	0	0	CID:5353842
VGX-1027	0.490911	-0.830358	-0.571369	-0.0854628	1.20629	-0.576239	-0.0960995	-0.0638353	0.789502	-0.970002	-0.567738	-0.0781435	1.07186	0.215323	0.609062	-0.06763	0	0	0
APD-668	0.378244	1.06569	1.21423	-0.0472176	2.53981	0.1262	1.38362	0.184288	1.09734	0.913948	1.42197	-0.0572184	1.25322	0.122504	0.608214	-0.0588597	0	0	0	CID:11705608
salmeterol	-0.392698	0.260815	-0.0850748	-0.0782621	4.77098	-0.197673	2.26139	13.45	1.11035	0.100349	0.566407	-0.0619419	0.379959	0.564523	0.607177	-0.0678031	0	0	0	CID:5152
IB-MECA	-0.142349	0.464489	0.251953	-0.0722918	1.49061	0.122037	0.783327	-0.0476438	0.329961	0.434521	0.460612	-0.0758821	2.10693	-0.312656	0.606054	0.0757824	0	0	0	CID:11957586
nadolol	1.24575	-0.508811	0.0942009	-0.0443561	-0.339819	-0.00138421	-0.280844	-0.0798126	0.970656	-0.404597	-0.00661461	-0.0707129	1.78715	-0.151142	0.605307	-0.00265866	0	0	0	CID:4411
BRD-K26831771	-0.0468013	-0.486072	-0.54861	-0.0925971	1.391	0.0414195	0.638679	-0.0539743	0.382074	-0.363452	-0.263577	-0.0877437	0.0999739	0.704593	0.60512	-0.0630736	0	0	0	CID:49835932
acrivastine	0.504043	0.511286	0.692535	-0.0705969	0.41163	-0.179208	-0.0966945	-0.0836475	0.559506	0.309114	0.463936	-0.0792081	1.94423	-0.231213	0.604911	0.0302909	0	0	0	CID:5284514
kinetin-riboside	-0.937499	1.23308	0.562981	-0.0385381	0.497108	-0.381795	-0.245997	-0.0825527	-0.657187	0.772699	0.245659	-0.0644035	-0.749505	1.13505	0.604611	-0.0435206	0	0	0	CID:20345
BRD-K30684242	0.233372	0.242722	0.250205	-0.0787375	0.989055	0.14584	0.532945	-0.0716927	0.501521	0.271347	0.392838	-0.0801032	0.568192	0.465874	0.603878	-0.0704866	0	0	0	CID:54657648
BRD-K36360168	0.853531	0.823904	1.25424	-0.0595958	0.410995	0.231385	0.315321	-0.0721556	0.860565	0.778798	1.13538	-0.0641944	0.574722	0.462531	0.603846	-0.070629	0	0	0	CID:54646194
BRD-K68236123	-0.275449	-0.545326	-0.693665	-0.094097	0.313589	1.11167	1.23691	-0.0353117	-0.142216	0.167021	-0.0545622	-0.0823592	-0.531852	1.02374	0.603676	-0.0490111	0	0	0	CID:54631688
CPCCOEt	0.256915	-0.00295465	0.0240908	-0.085276	-1.34767	0.97219	0.171207	-0.0424936	-0.187803	0.522244	0.258084	-0.0731688	1.04561	0.223377	0.603566	-0.0687694	0	0	0	CID:6278000
W-5	1.27002	-0.170867	0.446982	-0.0413857	0.706769	-0.262036	-0.0342077	-0.0789997	1.30941	-0.277013	0.297547	-0.0461369	1.4497	0.0176893	0.602843	-0.0444477	0	0	0	CID:4314
BRD-K92902323	-0.899389	1.24015	0.593917	-0.0381727	0.341274	-0.459769	-0.385022	-0.0844907	-0.671648	0.736233	0.202181	-0.0661181	-0.392102	0.951777	0.60256	-0.0523992	0	0	0	CID:60184837
BRD-K78792702	0.122203	-0.0853134	-0.125963	-0.0872159	-0.0999953	0.110093	-0.064765	-0.0768255	0.0749705	-0.00830887	-0.103096	-0.086534	0.794219	0.349864	0.602473	-0.073858	0	0	0	CID:54646404
nilutamide	-0.0655503	0.89814	0.749542	-0.055674	0.0277454	-0.500772	-0.551551	-0.087416	-0.0480797	0.442651	0.256838	-0.075714	0.646261	0.424568	0.602101	-0.071796	0	0	0	CID:4493
BRD-K23172979	-0.310246	1.00652	0.712179	-0.0504976	0.599914	-0.405909	-0.220945	-0.0809838	-0.0852508	0.579865	0.372341	-0.0715637	0.0131288	0.745265	0.601583	-0.0615159	0	0	0	CID:60182620
BRD-A24225650	0.337844	0.409745	0.483002	-0.0740857	-0.438826	-0.614681	-0.816416	-0.0898231	0.157965	-0.00645957	-0.0593097	-0.086496	-0.950374	1.23362	0.601124	-0.0379607	0	0	0	CID:24747211
ANR-94	0.49857	1.15375	1.38768	-0.0428126	-1.09267	0.242161	-0.398573	-0.0718194	0.0979575	1.04641	0.964442	-0.0499762	0.653038	0.419808	0.60072	-0.0719511	0	0	0
BRD-K45763312	0.764943	1.60513	2.0359	-0.00446554	0.792547	-0.461922	-0.183564	-0.0770941	0.900067	1.02477	1.42222	-0.0517767	0.632696	0.430074	0.600665	-0.0716523	0	0	0	CID:44142070
dabigatran	0.597484	-0.618747	-0.350068	-0.0827179	0.380251	-0.626574	-0.510046	-0.0840086	0.630514	-0.829205	-0.528438	-0.0828111	0.154852	0.67243	0.600604	-0.0639247	0	0	0	CID:216210
SA-1921996	-0.949763	-0.695419	-1.04711	-0.0958137	0.511922	-0.346023	-0.20632	-0.0823574	-0.663256	-0.738676	-0.960703	-0.0955677	0.069888	0.715495	0.600565	-0.0626321	0	0	0	CID:54666820
minodronic-acid	0.807234	1.90966	2.36449	0.034906	-0.817936	-0.469779	-0.848022	-0.0893607	0.447456	1.26223	1.40489	-0.0346879	0.614858	0.438739	0.600263	-0.0714002	0	0	0	CID:130956
calycanthine	0.855524	-0.309032	0.0665365	-0.073547	1.61525	-0.379662	0.306481	-0.0382785	1.22799	-0.450147	0.0856923	-0.052896	0.646578	0.422158	0.599752	-0.0719125	0	0	0	CID:5392245
zeranol	-1.07121	1.67225	0.949652	0.00203991	1.50326	0.591947	1.3232	-0.046885	-0.466891	1.6467	1.26797	-0.00177616	-0.602155	1.05523	0.599319	-0.0476733	0	0	0	CID:216284
BRD-K78481586	1.94367	0.309829	1.3902	0.154374	1.17921	0.125154	0.614235	-0.0652366	2.03358	0.313448	1.34119	0.111204	0.794949	0.346394	0.599236	-0.0739242	0	0	0	CID:24747192
KIN001-270	2.64559	0.242317	1.76168	1.20195	2.07889	-0.629541	0.287793	0.0240925	2.91186	-0.147368	1.37486	1.4488	1.51816	-0.0206698	0.599053	-0.0380279	0	0	0	CID:66577006
diacerein	0.774947	0.752978	1.12622	-0.0622316	1.76747	1.03532	1.97117	-0.0233168	1.20476	1.1563	1.74107	-0.0420894	1.06766	0.207784	0.598964	-0.0678717	0	0	0	CID:26248
BRD-A95207036	0.54073	0.345718	0.540174	-0.0759037	0.242317	2.27178	2.47066	0.073532	0.539712	1.50025	1.71101	-0.0149781	0.377825	0.557266	0.598465	-0.0680759	0	0	0
BRD-K56477805	1.05908	0.546603	1.08249	-0.0615203	1.36642	0.430158	1.0607	-0.0552904	1.32789	0.665958	1.29511	-0.0443931	1.734	-0.13085	0.598343	-0.0107083	0	0	0	CID:44143153
BRD-K76132250	1.86312	-0.188966	0.794976	0.100498	1.1062	-0.27015	0.156531	-0.0678044	1.94197	-0.295757	0.639001	0.0730868	1.76378	-0.146539	0.597733	-0.00576581	0	0	0	CID:17581618
praziquantel	2.40827	-0.514137	0.788589	0.662517	0.538763	1.1394	1.39715	-0.0336003	2.23959	0.206738	1.35056	0.244947	2.24369	-0.39023	0.597493	0.130145	0	0	0	CID:4891
exifone	0.136177	0.565999	0.522782	-0.0688283	-0.986719	0.517803	-0.099301	-0.0613203	-0.182272	0.728645	0.467716	-0.0664008	0.142464	0.675579	0.59733	-0.063859	0	0	0	CID:40399
SB-415286	1.63618	0.913573	1.84673	0.0241936	0.593742	-0.635997	-0.428062	-0.081079	1.59073	0.381934	1.1487	-0.00860501	0.99082	0.24518	0.597307	-0.0707278	0	0	0	CID:4210951
BRD-K30836161	-0.651496	-0.921237	-1.07617	-0.0955967	0.722481	-0.681741	-0.412031	-0.0787033	-0.342193	-1.09906	-1.06387	-0.0944294	-0.919836	1.21439	0.597227	-0.0389535	0	0	0	CID:53338853
BRD-K21994180	1.71826	-0.762946	0.116057	0.0467996	0.53898	-0.533923	-0.363385	-0.0819376	1.64485	-0.893663	-0.107889	4.19176e-05	2.55311	-0.548122	0.596535	0.328034	0	0	0	CID:44486994
WZ-4002	0.909677	-0.361485	0.0466781	-0.0709975	2.1851	-0.269473	0.734323	0.0473253	1.44773	-0.432322	0.221155	-0.0307278	0.391197	0.547985	0.595858	-0.0682606	0	0	0	CID:44607530
BRD-K13872703	0.658244	1.19156	1.53072	-0.040442	0.132666	1.53483	1.61565	-0.00688245	0.607701	1.77394	2.02985	0.0134241	0.810267	0.334783	0.595227	-0.0742282	0	0	0	CID:5281951
actinomycin-d	0.34453	1.26566	1.41139	-0.0364375	-2.20039	0.784434	-0.408969	-0.0504245	-0.371229	1.42785	1.09099	-0.0220581	-1.04456	1.27517	0.594623	-0.0345478	0	0	0	CID:45006140
ST-012015	0.401583	-0.538185	-0.378771	-0.0871806	1.02098	0.0114054	0.405489	-0.0708517	0.656219	-0.42101	-0.180318	-0.0823069	1.39484	0.0376391	0.594613	-0.048876	0	0	0	CID:720272
CNQX	0.599072	0.640437	0.89133	-0.066108	2.39619	-0.550969	0.540908	0.113726	1.24408	0.211022	0.759949	-0.0519591	1.06822	0.203027	0.594295	-0.0678031	0	0	0	CID:25163032
BRD-K30463976	0.837551	-0.761599	-0.351987	-0.074261	1.73707	-0.699418	0.042506	-0.0267498	1.24949	-0.981894	-0.374219	-0.0515929	1.42497	0.0212249	0.593437	-0.0465595	0	0	0	CID:16958021
BRL-50481	1.50092	-0.118644	0.64342	-0.00837311	2.72573	-0.60841	0.65859	0.306456	2.12158	-0.422465	0.611967	0.161558	1.74119	-0.139576	0.593043	-0.00926726	0	0	0	CID:2921148
BRD-K47764688	-0.565016	0.900888	0.444072	-0.0554771	1.08405	-0.0736239	0.348778	-0.0686366	-0.157847	0.67532	0.427497	-0.0680105	-0.015678	0.75155	0.592889	-0.0612893	0	0	0	CID:23835472
mevalonic-acid	-0.0432854	1.15506	1.04199	-0.0427492	1.63428	-0.361966	0.335073	-0.037003	0.458993	0.72147	0.834209	-0.0666332	0.784786	0.343908	0.59126	-0.07399	0	0	0	CID:476
dipropyl-dopamine	0.798961	0.196716	0.542494	-0.0759295	1.40132	-0.0841138	0.507308	-0.0532115	1.11428	0.110748	0.579415	-0.0614958	1.6404	-0.0902361	0.591174	-0.0240493	0	0	0	CID:3106
A-61603	-0.655863	0.901877	0.390337	-0.0553979	0.379252	-0.0699464	-0.00671295	-0.0814242	-0.45019	0.678089	0.266695	-0.0679677	-0.207496	0.846651	0.590583	-0.057644	0	0	0	CID:4038180
BRD-K27484191	-0.127994	-0.403673	-0.521326	-0.0929807	0.744248	-0.484417	-0.226722	-0.0782048	0.115682	-0.58179	-0.559819	-0.0911503	0.110035	0.684581	0.589557	-0.0635267	0	0	0	CID:663290
BRD-K18999740	-1.04288	1.48795	0.768317	-0.0180595	0.00227529	0.575355	0.463492	-0.0587202	-0.898289	1.49146	0.843892	-0.0161772	-0.547054	1.01738	0.588982	-0.0492792	0	0	0	CID:54638338
monoethylhexylphthalate	0.174815	0.0221222	0.00231043	-0.0846436	0.313562	-0.275356	-0.232647	-0.0848014	0.245915	-0.131022	-0.127193	-0.0889423	0.0305956	0.723865	0.588498	-0.0621793	0	0	0	CID:20393
BRD-K58698715	0.154037	0.06128	0.0278823	-0.0836395	-0.625926	-0.169412	-0.548084	-0.0838927	-0.0573014	-0.042775	-0.199353	-0.0871509	0.0676253	0.704623	0.588021	-0.0630506	0	0	0	CID:1612038
BRD-K17713237	-0.543935	0.675583	0.227953	-0.065027	-0.148385	-0.180928	-0.355454	-0.0841438	-0.513943	0.438591	0.00353784	-0.0757789	-0.252211	0.865349	0.586426	-0.0567059	0	0	0	CID:54646078
BRD-K52341396	-0.118777	0.991913	0.816859	-0.0507378	0.800661	-0.661651	-0.360562	-0.0768831	0.140755	0.43027	0.34942	-0.0759972	0.971956	0.243756	0.585839	-0.07136	0	0	0	CID:7217947
fluocinolone	0.734954	0.170781	0.476329	-0.0784226	1.18187	1.02698	1.63506	-0.0396277	0.992458	0.689704	1.11914	-0.0674679	1.47426	-0.0125574	0.584283	-0.0425611	0	0	0	CID:6710662
protirelin	1.82762	-0.188556	0.773067	0.082106	3.0218	-0.549203	0.889827	0.562915	2.49311	-0.446007	0.805428	0.47694	1.77517	-0.165863	0.583603	-0.00431955	0	0	0
MK-0773	0.280523	0.456495	0.49672	-0.0726196	-0.226656	3.46079	3.31227	0.315717	0.172987	2.22975	2.23752	0.0663325	0.459162	0.501247	0.583072	-0.0693855	0	0	0
halcinonide	0.721583	0.114783	0.410371	-0.0789532	-0.210462	1.96446	1.90442	0.0375184	0.5581	1.15112	1.35248	-0.0424752	1.00613	0.223732	0.583035	-0.0701388	0	0	0	CID:443943
ungerine	1.27391	-0.540462	0.0795805	-0.040442	-1.73242	-0.124723	-0.924859	-0.0828786	0.572031	-0.496272	-0.285981	-0.0841617	0.609876	0.423964	0.582214	-0.071835	0	0	0	CID:23760135
ARG-CSC-18	1.71831	-0.0501236	0.85328	0.0471921	0.855768	-0.345724	-0.0430664	-0.0755122	1.74109	-0.226335	0.594188	0.0207033	2.42261	-0.495833	0.582019	0.222075	0	0	0	CID:47099517
BRD-K18793708	2.04402	0.103071	1.22829	0.230727	0.775491	0.0321711	0.297702	-0.0775423	1.99748	0.0991683	1.09007	0.0949512	2.07248	-0.318387	0.581839	0.0652623	0	0	0	CID:44505175
noscapine	2.24247	0.107066	1.35984	0.383509	3.20102	-0.497647	1.04961	0.924527	2.90513	-0.183548	1.33217	1.40797	2.42827	-0.499555	0.581136	0.227865	0	0	0	CID:31411
thioproperazine	0.538623	-0.713152	-0.456716	-0.0842856	1.73662	-0.489042	0.255755	-0.0268433	0.991683	-0.829923	-0.368105	-0.0697184	0.724163	0.364845	0.581025	-0.0734419	0	0	0	CID:9429
BRD-K46284961	1.22493	-0.202717	0.387029	-0.0462202	1.31796	-0.0712588	0.476149	-0.0582602	1.45615	-0.19935	0.458001	-0.0292406	2.00164	-0.283272	0.580979	0.0449219	0	0	0	CID:44485175
BRD-K30007764	0.328336	1.82398	1.99791	0.0217024	-2.10168	-0.601177	-1.30554	-0.0910936	-0.355207	1.12333	0.776587	-0.0443331	-0.503844	0.987495	0.580685	-0.0507445	0	0	0	CID:60190084
BRD-K70663894	-0.143573	-0.234794	-0.391979	-0.0901867	2.0069	-0.0275932	0.905319	0.0121848	0.485701	-0.201248	-0.0693794	-0.0859339	0.214056	0.62276	0.580123	-0.0657853	0	0	0	CID:54657916
BRD-K12690157	0.617212	0.0224358	0.254688	-0.0821281	-0.304187	-0.490829	-0.674968	-0.0893002	0.439672	-0.247042	-0.133799	-0.0868552	0.0402696	0.710912	0.580112	-0.0627493	0	0	0	CID:60138121
ampiroxicam	-0.0942022	2.31298	2.24275	0.106444	-0.0962556	-0.161256	-0.31493	-0.0836776	-0.110435	1.74883	1.58942	0.0095419	0.0163266	0.72238	0.579405	-0.0622516	0	0	0	CID:2176
SA-1455938	0.134231	-0.233267	-0.251833	-0.0901633	0.985161	-0.24731	0.118323	-0.0718194	0.414884	-0.318594	-0.20905	-0.0872558	0.641795	0.404545	0.578852	-0.0723683	0	0	0	CID:54658744
radezolid	0.954039	0.73122	1.2172	-0.0629471	0.690367	-0.378018	-0.152907	-0.0793258	1.03205	0.376402	0.809006	-0.0671117	1.21514	0.112988	0.578127	-0.060957	0	0	0	CID:11224409
marmesin	0.227529	0.743428	0.767688	-0.0625495	-0.153659	0.607455	0.414292	-0.057368	0.149471	0.917849	0.858436	-0.0570348	0.518253	0.465995	0.577578	-0.0704722	0	0	0	CID:334704
BRD-K06206016	0.782605	0.604019	0.968509	-0.0673981	-0.383252	0.296356	-0.0216158	-0.0699406	0.558234	0.63933	0.806179	-0.0693271	0.538031	0.455604	0.577206	-0.0708399	0	0	0	CID:46912192
exemestane	0.0515285	-0.0919134	-0.169393	-0.0873472	1.79803	1.50741	2.48485	-0.00823958	0.590443	0.740438	0.93258	-0.0659031	1.19465	0.122425	0.577134	-0.0620826	1	0	0	CID:60198
honokiol	0.322366	-0.611698	-0.477026	-0.0884902	1.35381	-0.72731	-0.169129	-0.0558213	0.689005	-0.877967	-0.540664	-0.0815542	1.81098	-0.191802	0.575506	0.00194754	0	0	0	CID:72303
BRD-K06896230	0.961465	0.40485	0.866017	-0.0674869	0.562472	-0.616226	-0.424531	-0.0815742	0.999609	-0.0111782	0.389505	-0.0691879	0.830517	0.304673	0.574549	-0.0749361	0	0	0	CID:54650543
KW-2449	0.589629	1.24827	1.54865	-0.0375046	1.2081	-0.668964	-0.182723	-0.0637276	0.875144	0.629794	0.984757	-0.0696603	-0.756159	1.1094	0.574336	-0.045031	0	0	0
mitotane	0.514543	-0.870107	-0.591221	-0.0849768	-0.544982	1.37584	1.04844	-0.0164697	0.278044	0.0517837	0.0568652	-0.085294	0.400398	0.522659	0.574325	-0.0688979	0	0	0	CID:4211
YL-61	0.831069	0.486447	0.871686	-0.0715106	-1.20451	0.436395	-0.276253	-0.0645301	0.350617	0.621576	0.665327	-0.070044	-0.0126415	0.731254	0.573343	-0.0619853	0	0	0	CID:73707442
BRD-K55630727	0.618555	-0.689066	-0.398607	-0.0820819	1.29393	-0.35253	0.168303	-0.0596089	0.926144	-0.737144	-0.321648	-0.0729022	1.63473	-0.104974	0.572819	-0.0246556	0	0	0	CID:17564913
betulinic-acid	1.33371	1.03314	1.78574	-0.0339465	0.389237	0.513254	0.606333	-0.0616396	1.26789	1.09697	1.71613	-0.0465845	2.28148	-0.433202	0.572687	0.1478	0	0	0	CID:64971
progesterone	0.185309	-0.547181	-0.489632	-0.0903821	2.60561	2.94536	3.87081	0.228496	0.95102	1.155	1.59067	-0.042154	0.921796	0.256567	0.572677	-0.0730529	0	0	0	CID:5320716
imperatorin	1.01496	2.48299	2.97501	0.130298	0.291133	2.55638	2.77029	0.119677	0.963323	3.35019	3.42916	0.313032	0.900901	0.266528	0.57201	-0.0735331	0	0	0	CID:10212
BRD-K53549200	-0.445427	1.79495	1.48409	0.0182715	0.432825	-0.617875	-0.480895	-0.0833503	-0.252529	1.09128	0.803496	-0.0470252	-0.468407	0.96109	0.571909	-0.0521643	0	0	0	CID:60185259
ataluren	1.55291	0.728289	1.59641	0.00340578	1.16302	-0.240359	0.21611	-0.065838	1.69182	0.448356	1.28056	0.00780314	1.80385	-0.191769	0.57178	0.0010276	0	0	0	CID:11219835
SA-1944378	1.318	-0.314207	0.328942	-0.0355744	0.997787	-0.343448	0.0286883	-0.0715132	1.43914	-0.434713	0.214135	-0.0315383	1.57161	-0.0740895	0.571635	-0.0318055	0	0	0	CID:44483939
BRD-K83980681	-0.822593	0.319133	-0.258741	-0.0767056	-0.518713	0.77776	0.401107	-0.0506321	-0.86661	0.672977	0.0376893	-0.0682018	-0.365525	0.908464	0.571458	-0.0545526	0	0	0	CID:54654011
amprenavir	-0.0860663	-0.515383	-0.58892	-0.0929048	0.208605	0.498899	0.49236	-0.0620726	-0.0108454	-0.139863	-0.26073	-0.0891167	0.500937	0.468545	0.571088	-0.0704148	0	0	0	CID:65016
viomycin	0.384577	-0.319	-0.198085	-0.0874206	0.676624	0.048436	0.263078	-0.0786277	0.536978	-0.227059	-0.0667143	-0.0849642	1.09043	0.168819	0.570387	-0.0668448	0	0	0	CID:3037981
hemado	1.2699	0.0845254	0.715719	-0.0414521	0.217618	0.597897	0.604978	-0.0579672	1.16075	0.389712	0.899575	-0.05822	1.03834	0.194903	0.570033	-0.0691201	0	0	0	CID:4043357
BRD-K05543852	-0.0626971	-0.624317	-0.660365	-0.0927137	-1.88258	1.24853	0.180058	-0.0249264	-0.625749	0.178172	-0.283431	-0.0820721	-0.818018	1.1365	0.569883	-0.0434651	0	0	0	CID:54632069
SEP-227900	-1.21852	-0.793522	-1.18551	-0.0964599	0.568753	-0.570833	-0.382614	-0.0814594	-0.877673	-0.937848	-1.13767	-0.0960374	1.44449	-0.0122963	0.568829	-0.0448732	0	0	0
ondansetron	0.619463	-0.356809	-0.107975	-0.082051	1.54243	-0.416119	0.230653	-0.0445176	1.00239	-0.507741	-0.0846537	-0.0689669	1.85826	-0.223451	0.567533	0.0108428	0	0	0	CID:4595
LY-320135	0.223989	0.963645	1.00392	-0.0520884	0.740354	2.17368	2.62016	0.0628455	0.41791	1.93777	2.08691	0.028049	0.533785	0.448432	0.567499	-0.071075	0	0	0	CID:5311257
taladegib	0.45974	-0.815307	-0.573833	-0.0860361	-0.413942	-0.585372	-0.786434	-0.0897316	0.270593	-0.962984	-0.770611	-0.0893655	1.36471	0.0252397	0.565776	-0.0512819	0	0	0	CID:49848070
BRD-K92107474	-0.785516	-0.503019	-0.870108	-0.0941423	1.3321	-0.510239	0.0291831	-0.0573984	-0.2726	-0.674576	-0.781448	-0.0940644	-0.145384	0.789117	0.563483	-0.0597867	0	0	0	CID:56643214
carbenoxolone	1.54103	-0.608345	0.16568	0.000334429	1.53347	1.62626	2.47124	0.000748921	1.79408	0.394672	1.28445	0.0314261	2.13711	-0.369217	0.563058	0.0864785	0	0	0	CID:636403
LY-165163	-1.00299	0.19739	-0.450393	-0.0799769	1.13557	0.246357	0.723925	-0.0668522	-0.519747	0.289604	-0.134844	-0.0796547	-1.17553	1.31129	0.563033	-0.0322116	0	0	0	CID:121930
lesinurad	0.815006	1.98777	2.44342	0.0456343	2.79086	0.344698	1.77327	0.346234	1.55007	1.76371	2.52032	0.0113361	1.78004	-0.188371	0.562746	-0.00382737	0	0	0	CID:53465279
CP-724714	0.728173	0.495627	0.816508	-0.0711407	2.48099	-0.632863	0.498138	0.145052	1.38113	0.0518951	0.673664	-0.0392449	2.28909	-0.446953	0.562397	0.152358	0	0	0	CID:9874913
aminoglutethimide	0.358736	-0.427917	-0.306607	-0.0878675	1.73101	-0.585969	0.153316	-0.0273989	0.834915	-0.65583	-0.296294	-0.0765219	1.81117	-0.205567	0.561289	0.00213358	0	0	0	CID:2145
ML-7	-0.337764	-0.882906	-0.945015	-0.0944376	1.62803	-0.703182	-0.0148661	-0.0374116	0.203244	-1.08021	-0.872088	-0.0901776	-0.425882	0.929173	0.561152	-0.0533341	0	0	0	CID:4216
BRD-K63569039	2.04969	-0.615801	0.459014	0.234655	1.64107	-0.55309	0.141011	-0.0363095	2.26523	-0.787214	0.322938	0.262679	1.59795	-0.0976618	0.561016	-0.0288167	0	0	0	CID:3235086
bavisant	-0.418986	2.0252	1.74921	0.051233	1.15398	-0.494406	-0.0425359	-0.0661398	-0.0107269	1.34065	1.21405	-0.0273931	0.32413	0.547759	0.560188	-0.068294	0	0	0	CID:16061509
BRD-K81954574	0.872393	0.865363	1.31171	-0.0579161	-0.486558	-0.261059	-0.565853	-0.0857338	0.604255	0.545984	0.735029	-0.0724363	0.738518	0.337478	0.560127	-0.0741421	0	0	0	CID:54638558
BRD-A37501891	1.48119	-0.728219	0.0161731	-0.0129846	0.225579	0.140076	0.125677	-0.0757332	1.34531	-0.502412	0.098484	-0.0431074	1.92166	-0.263053	0.559798	0.0244579	0	0	0	CID:23986044
PSB-069	1.99154	0.558333	1.69002	0.191349	-0.136712	0.336644	0.141133	-0.0682181	1.67522	0.624808	1.45903	0.00488614	2.15934	-0.38432	0.559083	0.091666	0	0	0	CID:13782419
ciclesonide	0.117828	0.416746	0.357563	-0.0739381	-2.17271	2.23779	1.10236	0.0703365	-0.558242	1.53828	1.09698	-0.0116126	-1.03594	1.2357	0.558079	-0.0375542	0	0	0	CID:6918155
bromhexine	0.751452	1.15245	1.54751	-0.0428759	0.217037	-0.686925	-0.624673	-0.0857558	0.713667	0.544054	0.797578	-0.0725176	1.5664	-0.0846438	0.55791	-0.0323726	0	0	0	CID:2442
zafirlukast	1.29039	-0.657753	-0.022738	-0.0383924	1.44782	-0.152077	0.45911	-0.0504661	1.55202	-0.604128	0.111936	-0.0152474	2.05738	-0.333999	0.557621	0.0600007	0	0	0	CID:5717
BRD-K72795491	-1.13488	-0.530716	-1.01434	-0.0944468	-0.972513	1.15752	0.565705	-0.0318736	-1.27361	0.203358	-0.555005	-0.0816023	-1.08839	1.26061	0.556308	-0.0357998	0	0	0	CID:54632013
NS-1619	-0.168357	-0.707932	-0.764591	-0.0934919	0.675698	1.75974	2.16403	0.0121848	0.0600752	0.387652	0.262368	-0.0771439	-0.116136	0.766922	0.555837	-0.0607756	0	0	0	CID:4552
BRD-K70918941	0.506013	0.635312	0.826855	-0.0663687	0.147026	1.56076	1.65307	-0.00516693	0.480842	1.34643	1.51437	-0.0271932	0.552553	0.426776	0.554887	-0.0717178	0	0	0	CID:16188892
D-4476	1.01433	-0.569104	-0.0905905	-0.0645404	1.42415	-0.472532	0.112731	-0.0514845	1.30686	-0.706682	-0.110122	-0.0463616	1.43227	-0.0196115	0.554785	-0.0457043	0	0	0	CID:6419753
leu-enkephalin	0.624793	-0.109716	0.128611	-0.0819421	1.55049	0.458424	1.19778	-0.0438505	1.00944	0.16028	0.569879	-0.0685783	1.29947	0.0471676	0.55417	-0.0555553	0	0	0	CID:3903
ceftazidime	-0.414414	-0.548341	-0.753766	-0.0946067	-1.19032	-0.0567917	-0.682161	-0.0810948	-0.718708	-0.46587	-0.808992	-0.0936625	0.267795	0.569434	0.553016	-0.0675952	0	0	0	CID:54197
BRD-K99692850	0.729504	0.185817	0.488641	-0.0786856	-0.61369	-0.392546	-0.717941	-0.0880974	0.442477	-0.0643307	0.0344412	-0.0868209	0.895558	0.250933	0.552982	-0.0737358	0	0	0	CID:54647099
PF-04620110	1.0972	1.64123	2.26835	-0.000589375	1.53833	0.200942	0.898625	-0.0447275	1.41297	1.4111	2.11759	-0.0228499	0.382808	0.510948	0.552871	-0.0691201	0	0	0	CID:46926360
SA-89735	0.694841	-0.211864	0.0694884	-0.0797125	-0.00652033	0.5152	0.394448	-0.0614438	0.596986	0.10984	0.285186	-0.083513	0.108181	0.650213	0.552814	-0.0647564	0	0	0	CID:44484798
L-NAME	0.640373	0.345265	0.60107	-0.0759295	1.07084	-0.581083	-0.164797	-0.0691357	0.877207	-0.039509	0.292826	-0.0750204	1.37627	0.00640827	0.5523	-0.05045	0	0	0	CID:39836
SA-1459714	1.16597	-0.293684	0.259914	-0.0519974	1.30253	-0.192527	0.338683	-0.0591418	1.40062	-0.336988	0.288803	-0.0367401	0.892834	0.251415	0.552048	-0.0738469	0	0	0	CID:54660437
UTMB-00530	0.537333	0.082423	0.267917	-0.0830674	-2.11891	0.312629	-0.753689	-0.0692731	-0.180288	0.234114	-0.0125899	-0.0809676	0.617271	0.390491	0.551302	-0.0727846	0	0	0	CID:44143772
BRD-K55137639	1.01904	-0.0531343	0.416822	-0.0642793	0.61481	0.273713	0.468734	-0.0707974	1.06514	0.105521	0.54563	-0.0651432	1.62255	-0.119833	0.550953	-0.0260327	0	0	0	CID:54614241
ML-281	0.909706	-0.62691	-0.198443	-0.0709795	1.4235	-0.590498	-0.00476084	-0.0515641	1.21647	-0.816217	-0.250763	-0.0537569	1.85606	-0.238323	0.550918	0.00975327	0	0	0	CID:53377448
BRD-K30781400	-0.364781	0.840812	0.503428	-0.0589256	0.119768	-0.471425	-0.489429	-0.0867064	-0.278076	0.412985	0.10359	-0.0764851	0.439459	0.479839	0.550412	-0.0700652	0	0	0	CID:46930976
BRD-K28508449	-1.02431	0.211847	-0.44879	-0.0796166	1.14038	1.36688	1.99063	-0.0171984	-0.536665	0.905709	0.445769	-0.0577605	-0.00245697	0.703715	0.55009	-0.0630965	0	0	0	CID:54645935
BRD-K86086755	0.134446	0.602296	0.559754	-0.0674426	-1.42943	-0.398086	-1.0039	-0.0881828	-0.318194	0.263245	-0.0567721	-0.0803211	-0.14002	0.773359	0.549941	-0.060434	0	0	0	CID:54654507
eperezolid	1.71287	-0.0220391	0.88022	0.0464091	1.92687	0.147899	1.05865	-0.00119003	2.06167	0.0623129	1.08914	0.123907	0.847748	0.270365	0.547977	-0.0750567	0	0	0	CID:73214
anisodamine	1.81456	1.10685	2.15441	0.0780155	0.185077	-0.205134	-0.227207	-0.0846951	1.62038	0.767832	1.57806	-0.00421633	1.67156	-0.147881	0.547645	-0.0195084	0	0	0
BRD-K27440500	0.481766	-0.554805	-0.353295	-0.0856404	0.308052	-0.493714	-0.428641	-0.0848556	0.508839	-0.706762	-0.48641	-0.0854624	0.757302	0.315551	0.547253	-0.0746704	0	0	0	CID:44142064
CAY-10577	1.97765	-0.816667	0.212411	0.175624	-0.733865	0.173668	-0.300748	-0.0742449	1.48191	-0.554489	0.12179	-0.0256599	1.2544	0.0628094	0.54667	-0.0586864	0	0	0	CID:693139
GR-103691	0.106307	0.239304	0.173046	-0.0788715	2.32655	-0.089813	1.01584	0.0851194	0.798171	0.141476	0.429589	-0.0778375	-0.829054	1.11886	0.545733	-0.0445547	0	0	0	CID:4302960
BRD-K03339442	0.447456	1.49035	1.71985	-0.0178067	1.65017	-0.0835346	0.64389	-0.0353117	0.886839	1.13783	1.5345	-0.0433566	1.6717	-0.150018	0.545501	-0.0193935	0	0	0	CID:73707434
biochanin-a	1.50181	-0.791696	-0.0322362	-0.00821648	-0.333106	0.790499	0.514556	-0.050173	1.19344	-0.20183	0.307625	-0.0551944	0.950931	0.215577	0.545443	-0.072155	0	0	0	CID:1403142
NPPB	-0.527523	-0.527282	-0.785122	-0.0944072	-1.05311	-0.631706	-1.03225	-0.0913516	-0.77454	-0.759376	-1.00926	-0.0957426	0.340334	0.524333	0.544402	-0.0688498	0	0	0	CID:4549
pyrazinamide	1.07631	1.53292	2.14812	-0.0135471	0.781808	-0.638782	-0.348746	-0.0773481	1.16522	0.872012	1.41783	-0.0577961	0.442652	0.471003	0.542926	-0.0703571	0	0	0	CID:1046
BRD-K15054362	0.422141	-0.518685	-0.352278	-0.0867855	0.720275	-0.451416	-0.207367	-0.0787714	0.582612	-0.65527	-0.41262	-0.0839227	0.740598	0.319253	0.542305	-0.0745666	0	0	0	CID:44142066
BRD-K36754064	1.07804	-0.101297	0.402826	-0.0602781	0.966135	0.447617	0.85402	-0.0641336	1.22269	0.161131	0.695009	-0.0533302	1.60515	-0.119564	0.542073	-0.0280043	0	0	0	CID:44500828
VU-0415012	0.30459	0.649769	0.715688	-0.065795	0.208078	-0.423442	-0.411266	-0.0858648	0.325749	0.287242	0.310277	-0.0796928	-0.107505	0.748595	0.541364	-0.0613651	0	0	0	CID:15301607
BRD-K64738596	0.857076	-0.11253	0.260186	-0.0734706	0.0669671	-0.225345	-0.2992	-0.0850461	0.759151	-0.210912	0.0634431	-0.0792279	0.674783	0.351565	0.541188	-0.0737915	0	0	0	CID:2225472
thioperamide	0.451401	0.982783	1.17037	-0.0513052	1.03265	-0.575191	-0.177151	-0.0704666	0.702715	0.469677	0.712878	-0.0748968	1.00571	0.183234	0.54072	-0.0701534	0	0	0	CID:3035905
lenalidomide	2.99952	-0.874808	0.77306	3.99856	0.941237	-0.70625	-0.337875	-0.0732499	2.87147	-1.07544	0.374487	1.33242	3.25991	-0.960917	0.540123	2.06758	0	0	0	CID:216326
BRD-K71195237	0.631556	-0.529651	-0.256344	-0.0817049	0.166551	0.446278	0.413287	-0.0641968	0.594986	-0.179581	0.00674245	-0.0835726	0.490876	0.442834	0.539085	-0.0712521	0	0	0	CID:54637917
BRD-K21482967	0.931953	0.00722808	0.426466	-0.0695701	0.601394	-0.702731	-0.481316	-0.0809732	0.985986	-0.373454	0.0302864	-0.069987	1.23445	0.0652795	0.538741	-0.0600049	0	0	0	CID:54577524
SA-1462246	0.648568	-0.374231	-0.108321	-0.0812142	0.739437	-0.409281	-0.159205	-0.0782908	0.783631	-0.517879	-0.202585	-0.0783788	1.20989	0.0776748	0.538671	-0.0612385	0	0	0	CID:54655268
CC-930	0.960796	-0.319963	0.115495	-0.0675531	0.555573	-0.382705	-0.220011	-0.0817264	0.996938	-0.460466	-0.0444362	-0.0693073	1.32776	0.0176823	0.538468	-0.0537966	0	0	0	CID:57394468
sumatriptan	0.389	0.68214	0.803468	-0.0648492	-0.452687	0.725016	0.38016	-0.0529887	0.197847	0.932639	0.902926	-0.0566256	0.637302	0.367819	0.538327	-0.0733155	0	0	0	CID:5358
BRD-K35701136	0.96119	0.81915	1.31804	-0.0598583	-1.67987	0.626222	-0.319359	-0.056782	0.318424	0.988077	1.03411	-0.0537569	0.607141	0.382982	0.538184	-0.072976	0	0	0	CID:54654656
BRD-K98173387	0.902758	-0.532507	-0.116942	-0.0713707	0.692881	-0.201633	0.0180776	-0.0792744	0.98861	-0.531458	-0.112969	-0.0699107	1.20623	0.0790597	0.538182	-0.0613399	0	0	0	CID:44807133
quinethazone	1.18592	-0.0595612	0.511451	-0.0502553	1.44836	-0.347838	0.252599	-0.0504245	1.46211	-0.234967	0.425282	-0.0281821	1.55228	-0.0986399	0.53596	-0.0339411	0	0	0	CID:6307
EMD-53998	0.737282	0.608873	0.94492	-0.0672194	-0.061291	0.303519	0.145814	-0.0697068	0.616938	0.647048	0.849159	-0.0691279	0.13839	0.618518	0.535838	-0.0660376	0	0	0	CID:187079
BRD-K61627029	1.0048	-0.692508	-0.20726	-0.0650775	-0.197473	-0.368097	-0.535253	-0.0876762	0.806184	-0.748277	-0.386394	-0.0775124	1.58743	-0.116803	0.535619	-0.0301299	0	0	0	CID:1248117
KU-C103898N	-0.00700498	-0.407123	-0.467611	-0.0922228	0.986858	-0.499057	-0.12713	-0.0717562	0.293667	-0.592428	-0.49132	-0.0890283	0.0207766	0.677533	0.535163	-0.063771	0	0	0	CID:44601473
[truncated: 31,609 more rows]
