# Supplementary material for: Toxicology knowledge graph for structural birth defects
Source: Commun Med (Lond). 2023 Jul 17;3:98. doi: 10.1038/s43856-023-00329-2 (PMC10352311; doi:10.1038/s43856-023-00329-2)
Supplement: Supplementary file 9 — Supplementary Data 7 [file 43856_2023_329_MOESM9_ESM.xlsx]

## Sheet: Table 1
Birth Defect	Gene	Drug
Abnormality of limbs	CDK19	LY-294002
Abnormality of limbs	MMP9	altrenogest
Abnormality of limbs	COL6A2	altrenogest
Abnormality of limbs	ADA	altrenogest
Abnormality of limbs	PLCB3	altrenogest
Abnormality of limbs	IARS2	altrenogest
Abnormality of limbs	NDRG1	acetazolamide
Abnormality of limbs	MAFB	acetazolamide
Abnormality of limbs	PAPSS2	acetazolamide
Abnormality of limbs	NUP37	acetazolamide
Abnormality of limbs	EEF1A2	acetazolamide
Abnormality of limbs	EIF5A	acetazolamide
Abnormality of limbs	CA2	acetazolamide
Abnormality of limbs	HYOU1	AICA-ribonucleotide
Abnormality of limbs	SC5D	AICA-ribonucleotide
Abnormality of limbs	FBN2	AICA-ribonucleotide
Abnormality of limbs	NXN	AICA-ribonucleotide
Abnormality of limbs	JAG1	AICA-ribonucleotide
Abnormality of limbs	HSPB8	aliskiren
Abnormality of limbs	RTN2	aliskiren
Abnormality of limbs	STUB1	acyclovir
Abnormality of limbs	ACP5	acyclovir
Abnormality of limbs	AEBP1	acyclovir
Abnormality of limbs	KIF14	acyclovir
Abnormality of limbs	SACS	altrenogest
Abnormality of limbs	ARNT2	acyclovir
Abnormality of limbs	PTHLH	acyclovir
Abnormality of limbs	SLC6A8	acyclovir
Abnormality of limbs	SNAP25	AICA-ribonucleotide
Abnormality of limbs	MYLK	AICA-ribonucleotide
Abnormality of limbs	MECOM	AICA-ribonucleotide
Abnormality of limbs	CSGALNACT1	AICA-ribonucleotide
Abnormality of limbs	KRT6A	acyclovir
Abnormality of limbs	EEF1A2	aliskiren
Abnormality of limbs	NEU1	altrenogest
Abnormality of limbs	SLC2A10	altrenogest
Abnormality of limbs	NEFH	amifostine
Abnormality of limbs	KRT14	amifostine
Abnormality of limbs	CSTA	amifostine
Abnormality of limbs	PSAP	amifostine
Abnormality of limbs	MCOLN1	amifostine
Abnormality of limbs	SIK1	amifostine
Abnormality of limbs	KRT17	amifostine
Abnormality of limbs	PLN	amifostine
Abnormality of limbs	FGF13	amifostine
Abnormality of limbs	ASPN	amifostine
Abnormality of limbs	ADGRG6	albendazole
Abnormality of limbs	CSTA	albendazole
Abnormality of limbs	ASPN	albendazole
Abnormality of limbs	UBE2A	albendazole
Abnormality of limbs	SLC26A2	albendazole
Abnormality of limbs	SOX9	alendronic-acid
Abnormality of limbs	STUB1	alendronic-acid
Abnormality of limbs	GNAS	altrenogest
Abnormality of limbs	ARNT2	altrenogest
Abnormality of limbs	DNAJC12	altrenogest
Abnormality of limbs	MECOM	aminohippuric-acid
Abnormality of limbs	HPGD	aminohippuric-acid
Abnormality of limbs	PKP1	aminohippuric-acid
Abnormality of limbs	PAPSS2	altrenogest
Abnormality of limbs	DSP	aminohippuric-acid
Abnormality of limbs	PUF60	aminohippuric-acid
Abnormality of limbs	CA2	alendronic-acid
Abnormality of limbs	COQ8A	alendronic-acid
Abnormality of limbs	C1R	alendronic-acid
Abnormality of limbs	GRIA2	alendronic-acid
Abnormality of limbs	PPARG	alendronic-acid
Abnormality of limbs	ODC1	aminohippuric-acid
Abnormality of limbs	IDH2	aliskiren
Abnormality of limbs	GHR	alendronic-acid
Abnormality of limbs	PSAT1	LY-294002
Abnormality of limbs	TGFBR2	amfepramone
Abnormality of limbs	NOTCH1	amfepramone
Abnormality of limbs	RTN2	amfepramone
Abnormality of limbs	KIF14	amfepramone
Abnormality of limbs	PCNA	amfepramone
Abnormality of limbs	PUF60	amfepramone
Abnormality of limbs	AUTS2	amfepramone
Abnormality of limbs	COL2A1	amfepramone
Abnormality of limbs	GLUL	amfepramone
Abnormality of limbs	RTN2	LY-294002
Abnormality of limbs	RERE	LY-294002
Abnormality of limbs	DUSP6	LY-294002
Abnormality of limbs	CSTA	LY-294002
Abnormality of limbs	ODC1	LY-294002
Abnormality of limbs	DHCR24	LY-294002
Abnormality of limbs	MUC5B	amfepramone
Abnormality of limbs	SNAP25	amfepramone
Anencephaly	FOLR1	levetiracetam
Anencephaly	KIF20A	carbamazepine
Anencephaly	AURKB	lorazepam
Anencephaly	PDGFRA	zidovudine
Atrial septal defect	BUB1	methotrexate
Atrial septal defect	BUB1	methotrexate
Atrial septal defect	ACADVL	citalopram
Atrial septal defect	SYT1	citalopram
Atrial septal defect	SYT1	citalopram
Atrial septal defect	COL11A1	quetiapine
Atrial septal defect	LMNB1	quetiapine
Atrial septal defect	CHRM3	promethazine
Atrial septal defect	FGFR3	progesterone
Atrial septal defect	DHCR7	atorvastatin
Atrial septal defect	AUTS2	ondansetron
Atrial septal defect	GATA6	betamethasone
Atrial septal defect	WT1	atorvastatin
Atrial septal defect	SMAD3	dexamethasone
Atrial septal defect	NXN	lamivudine
Atrial septal defect	WT1	nicotinamide
Atrial septal defect	RPL10	levothyroxine
Atrial septal defect	CHRM3	paroxetine
Atrial septal defect	WT1	nicotinamide
Atrial septal defect	ELN	nicotinamide
Atrial septal defect	ELN	nicotinamide
Atrial septal defect	CHRM3	paroxetine
Atrial septal defect	GJA1	levetiracetam
Atrial septal defect	SMC1A	pyridoxine
Atrial septal defect	AUTS2	ondansetron
Atrial septal defect	GATA6	betamethasone
Atrial septal defect	DHCR7	fluvastatin
Atrial septal defect	CHRM3	fluoxetine
Atrial septal defect	NR2F2	levetiracetam
Atrial septal defect	DHCR7	fluoxetine
Atrial septal defect	NOTCH1	ritonavir
Atrial septal defect	CITED2	ritonavir
Atrial septal defect	DHCR7	sertraline
Atrial septal defect	CPE	venlafaxine
Atrial septal defect	SMC1A	levetiracetam
Atrial septal defect	GJA1	topiramate
Atrial septal defect	COL11A1	fluvastatin
Atrial septal defect	FBN2	retinyl
Atrial septal defect	CSGALNACT1	fluoxetine
Atrial septal defect	IDH1	sertraline
Atrial septal defect	DHCR7	simvastatin
Atrial septal defect	RELN	zidovudine
Atrial septal defect	RELN	zidovudine
Atrial septal defect	MEIS2	thiamine
Atrial septal defect	FGFR3	lamotrigine
Atrial septal defect	ZMYM2	thiamine
Atrial septal defect	FGFR3	lamotrigine
Atrial septal defect	CSGALNACT1	simvastatin
Atrial septal defect	CSGALNACT1	fluvastatin
Atrial septal defect	FBN2	retinyl
Atrial septal defect	ACADVL	citalopram
Atrial septal defect	JAG1	venlafaxine
Atrial septal defect	GJA1	ramipril
Atrial septal defect	JAG1	quetiapine
Atrial septal defect	JAG1	venlafaxine
Atrial septal defect	GJA1	lamotrigine
Atrial septal defect	CPE	venlafaxine
Atrial septal defect	GJA1	lamotrigine
Atrioventricular canal defect	CBS	nelfinavir
Atrioventricular canal defect	AUTS2	propafenone
Atrioventricular canal defect	JAG1	lypressin
Atrioventricular canal defect	NR2F2	aspirin
Bicuspid aortic valve	FDFT1	paroxetine
Bicuspid aortic valve	FDFT1	paroxetine
Bicuspid aortic valve	MYLK	ramipril
Cerebral atrophy	SLC39A14	rofecoxib
Cerebral atrophy	NTRK2	levodopa
Cerebral atrophy	MBOAT7	oxybutynin
Cerebral atrophy	STUB1	rofecoxib
Cerebral atrophy	PNKP	donepezil
Cerebral atrophy	FGFR1	carbamazepine
Cerebral atrophy	MEF2C	donepezil
Cerebral atrophy	EMX2	rofecoxib
Cerebral atrophy	NTRK2	rofecoxib
Cerebral palsy	TUBA1A	baclofen
Cerebral palsy	AUTS2	baclofen
Cleft lip	CDH1	metformin
Cleft lip	GJA1	levetiracetam
Cleft lip	GJA1	topiramate
Cleft lip	CRISPLD2	lamotrigine
Cleft lip	SMC1A	levetiracetam
Cleft lip	GJA1	lamotrigine
Cleft palate	DHCR24	lamotrigine
Cleft palate	DHCR24	fluvastatin
Cleft palate	CRISPLD2	lamotrigine
Cleft palate	CRISPLD2	lamotrigine
Cleft palate	DHCR24	lamotrigine
Cleft palate	PSAT1	LY-294002
Cleft palate	ARNT2	lamotrigine
Cleft palate	DUSP6	LY-294002
Cleft palate	PHGDH	nelfinavir
Cleft palate	ACTG2	nelfinavir
Cleft palate	FLNA	nelfinavir
Cleft palate	AR	medroxyprogesterone
Cleft palate	ANOS1	norfloxacin
Cleft palate	GJA1	norfloxacin
Cleft palate	EIF5A	norfloxacin
Cleft palate	FGFR3	ropinirole
Cleft palate	MAMLD1	sumatriptan
Cleft palate	DHCR24	salmeterol
Cleft palate	DUSP6	salmeterol
Cleft palate	DHCR7	salmeterol
Cleft palate	EDN1	salmeterol
Cleft palate	ARHGAP29	salmeterol
Cleft palate	MSX1	brimonidine
Cleft palate	MSX1	brimonidine
Cleft palate	MECOM	brimonidine
Cleft palate	SHMT2	nelfinavir
Cleft palate	DHCR24	LY-294002
Cleft palate	ARNT2	dorzolamide
Cleft palate	ARHGAP29	SB-203580
Cleft palate	BGN	hydrochlorothiazide
Cleft palate	CHN1	hydrochlorothiazide
Cleft palate	EIF5A	ITE
Cleft palate	CHN1	ITE
Cleft palate	COL11A1	ITE
Cleft palate	DHCR7	fluvastatin
Cleft palate	CRISPLD2	ITE
Cleft palate	MAMLD1	aripiprazole
Cleft palate	TGFBR2	aripiprazole
Cleft palate	DSP	aripiprazole
Cleft palate	NOTCH2	anastrozole
Cleft palate	EIF5A	citalopram
Cleft palate	ARNT2	telmisartan
Cleft palate	TGIF1	citalopram
Cleft palate	SPRY4	PD-98059
Cleft palate	DUSP6	PD-98059
Cleft palate	SMS	SB-203580
Cleft palate	DSP	SB-203580
Cleft palate	NDNF	ITE
Cleft palate	GJA1	brimonidine
Cleft palate	EIF5A	fluvastatin
Cleft palate	EIF5A	betamethasone-acetate
Cleft palate	DHCR24	paroxetine
Cleft palate	GJA1	aspirin
Cleft palate	EIF5A	acetazolamide
Cleft palate	TGIF1	aspirin
Cleft palate	SLC2A10	lamivudine
Cleft palate	MAMLD1	acetazolamide
Cleft palate	MAFB	acetazolamide
Cleft palate	DUSP6	paroxetine
Cleft palate	KIF14	lamivudine
Cleft palate	DUSP6	paroxetine
Cleft palate	FGFR3	atomoxetine
Cleft palate	KCNJ2	caffeine
Cleft palate	SMC1A	prednisolone
Cleft palate	FOXF1	prednisolone
Cleft palate	EBP	fluvastatin
Cleft palate	DHCR24	paroxetine
Cleft palate	MID1	betamethasone-acetate
Cleft palate	SLC26A2	valproic-acid
Cleft palate	ARNT2	lamotrigine
Cleft palate	PPP3CA	tacrolimus
Cleft palate	CDH1	ondansetron
Cleft palate	PHGDH	tacrolimus
Cleft palate	PSAT1	tacrolimus
Cleft palate	RAD51C	mycophenolate-mofetil
Cleft palate	GJA1	lamotrigine
Cleft palate	COL11A1	fluvastatin
Cleft palate	FGFR3	lamotrigine
Cleft palate	EDN1	tacrolimus
Cleft palate	EIF5A	tacrolimus
Cleft palate	BGN	torasemide
Cleft palate	FGFR3	lamotrigine
Cleft palate	GJA1	lamotrigine
Coarctation of aorta	NOTCH1	amiloride
Coarctation of aorta	NOTCH1	amiloride
Coarctation of aorta	TGIF1	aspirin
Coarctation of aorta	ADRB1	bisoprolol
Coarctation of aorta	GJA1	aspirin
Coarctation of aorta	LOX	carbimazole
Coarctation of aorta	ADRB1	carvedilol
Coarctation of aorta	FGFR1	carbamazepine
Coarctation of aorta	FOXC1	aliskiren
Coarctation of aorta	CRABP1	aspirin
Coarctation of aorta	PUF60	bumetanide
Coarctation of aorta	ACTA2	capsazepine
Coarctation of aorta	GJA1	capsazepine
Coarctation of aorta	DHCR7	clomipramine
Coarctation of aorta	WT1	clofibrate
Coarctation of aorta	JAG1	atenolol
Coarctation of aorta	JAG1	atenolol
Coarctation of aorta	MEIS2	atenolol
Coarctation of aorta	MEIS2	atenolol
Coarctation of aorta	FOXF1	atenolol
Coarctation of aorta	ADRB1	atenolol
Coarctation of aorta	NR2F2	aspirin
Coarctation of aorta	FOXC1	theophylline
Coarctation of aorta	NR2F2	aspirin
Congenital diaphragmatic hernia	MAMLD1	mianserin
Congenital diaphragmatic hernia	DHCR7	prochlorperazine
Congenital diaphragmatic hernia	MID1	betamethasone-acetate
Congenital diaphragmatic hernia	NR2F2	aspirin
Congenital diaphragmatic hernia	PCNA	aspirin
Congenital diaphragmatic hernia	AR	medroxyprogesterone
Congenital diaphragmatic hernia	SLC2A10	valdecoxib
Congenital diaphragmatic hernia	FBLN5	pramipexole
Congenital diaphragmatic hernia	SLC2A10	valdecoxib
Congenital diaphragmatic hernia	MAMLD1	rofecoxib
Congenital diaphragmatic hernia	SMC1A	dapsone
Congenital diaphragmatic hernia	PCNA	ropinirole
Congenital diaphragmatic hernia	PCNA	vecuronium
Congenital diaphragmatic hernia	SMC1A	chlorothiazide
Congenital diaphragmatic hernia	MAMLD1	bumetanide
Congenital diaphragmatic hernia	PCNA	bumetanide
Congenital diaphragmatic hernia	MAMLD1	acetazolamide
Congenital diaphragmatic hernia	DHCR7	terconazole
Congenital diaphragmatic hernia	PCNA	moexipril
Congenital diaphragmatic hernia	PCNA	triamterene
Congenital diaphragmatic hernia	MAFB	acetazolamide
Congenital diaphragmatic hernia	MAFB	chlorothiazide
Congenital diaphragmatic hernia	MAMLD1	amiloride
Congenital diaphragmatic hernia	PCNA	carbimazole
Double outlet right ventricle	MMP2	dipyridamole
Double outlet right ventricle	NR2F2	aspirin
Double outlet right ventricle	NOTCH1	ritonavir
Double outlet right ventricle	MEF2C	amoxicillin
Double outlet right ventricle	MEF2C	dipyridamole
Down syndrome	RCAN1	homatropine
Ebstein anomaly of the tricuspid valve	FLNA	propafenone
Encephalocele	ZNF423	iohexol
Encephalocele	TGIF1	aspirin
Encephalocele	FGFR1	cefotaxime
Encephalocele	FGFR1	carbamazepine
Esophageal atresia	EIF5	fluticasone
Esophageal atresia	ARNT2	carbimazole
Esophageal atresia	MAMLD1	flumazenil
Esophageal atresia	KRAS	fluticasone
Esophageal atresia	EIF5	isoprenaline
Facial asymmetry	FLNA	propafenone
Gastroschisis	MYLK	clonidine
Gastroschisis	F5	cotinine
Gastroschisis	BCHE	bethanechol
Gastroschisis	BCHE	caffeine
Gastroschisis	MYLK	diflunisal
Hydrocephalus	IFNG	tacrolimus
Hydrocephalus	SMC1A	levetiracetam
Hydrocephalus	FGFR3	rivaroxaban
Hydrocephalus	NOTCH2	rivaroxaban
Hydrocephalus	AP1S2	rifampicin
Hydrocephalus	SMC1A	isoniazid
Hypoplastic left heart	ADRA2A	clomipramine
Hypoplastic left heart	KYNU	miconazole
Hypoplastic left heart	GJA1	aspirin
Hypoplastic left heart	GJA1	aspirin
Hypoplastic left heart	ADRA2A	carvedilol
Hypoplastic left heart	ADRA2A	terconazole
Hypoplastic left heart	JAG1	biotin
Hypoplastic left heart	NR2F2	aspirin
Hypoplastic left heart	GJA1	furosemide
Hypoplastic left heart	GJA1	furosemide
Hypoplastic left heart	SLPI	hydrocortisone
Low-set ears	GJA1	lamotrigine
Low-set ears	COG7	lamotrigine
Low-set ears	FGFR3	lamotrigine
Low-set ears	GJA1	atazanavir
Low-set ears	SLC37A4	valproic-acid
Low-set ears	SLC26A2	valproic-acid
Low-set ears	KIF14	lamivudine
Low-set ears	KIF14	lamivudine
Low-set ears	NXN	lamivudine
Low-set ears	SLC26A2	valproic-acid
Low-set ears	NXN	lamivudine
Low-set ears	SLC37A4	valproic-acid
Low-set ears	ZBTB18	lamotrigine
Low-set ears	DHCR24	lamotrigine
Low-set ears	SMC1A	darunavir
Low-set ears	RPL10	lopinavir
Low-set ears	PSAT1	lopinavir
Low-set ears	EIF5A	nevirapine
Low-set ears	BMP4	nevirapine
Low-set ears	USP7	nevirapine
Low-set ears	BMP2	abacavir
Low-set ears	PBX1	darunavir
Low-set ears	SLC3A1	abacavir
Low-set ears	SLC37A4	abacavir
Low-set ears	KYNU	abacavir
Low-set ears	NXN	darunavir
Low-set ears	SNAP25	atazanavir
Low-set ears	KIF14	darunavir
Low-set ears	CTSD	lopinavir
Low-set ears	MEIS2	darunavir
Microtia	EIF5A	tacrolimus
Microtia	EIF5A	tacrolimus
Omphalocele	MYLK	diflunisal
Omphalocele	MAMLD1	cefotaxime
Omphalocele	MYLK	clonidine
Omphalocele	FGFR1	cefotaxime
Omphalocele	PODXL	clonidine
Patent ductus arteriosus	TGFBR2	cefotaxime
Patent ductus arteriosus	GJA1	lamotrigine
Patent ductus arteriosus	DHCR24	sertraline
Patent ductus arteriosus	DHCR7	sertraline
Patent ductus arteriosus	DHCR24	paroxetine
Patent ductus arteriosus	DHCR24	paroxetine
Patent ductus arteriosus	GJA1	ramipril
Patent ductus arteriosus	MYLK	ramipril
Patent ductus arteriosus	MYLK	ramipril
Patent ductus arteriosus	FBN2	retinyl
Patent ductus arteriosus	RBP4	ceftazidime
Patent ductus arteriosus	GJA1	nimodipine
Patent ductus arteriosus	CHRM3	paroxetine
Patent ductus arteriosus	RBP4	retinyl
Patent ductus arteriosus	GJA1	ramipril
Patent ductus arteriosus	PUF60	levothyroxine
Patent ductus arteriosus	CHRM3	paroxetine
Patent ductus arteriosus	DHCR24	ceftazidime
Patent ductus arteriosus	HPGD	lamotrigine
Patent ductus arteriosus	MRPS16	labetalol
Patent ductus arteriosus	GJA1	atazanavir
Patent ductus arteriosus	DHCR24	cefuroxime
Patent ductus arteriosus	KYNU	zidovudine
Patent ductus arteriosus	KYNU	zidovudine
Patent ductus arteriosus	KYNU	emtricitabine
Patent ductus arteriosus	GATA6	urapidil
Patent ductus arteriosus	SNRPB	urapidil
Patent ductus arteriosus	GATA6	betamethasone
Patent ductus arteriosus	GJA1	lamotrigine
Patent ductus arteriosus	CHRM3	fluoxetine
Patent ductus arteriosus	DHCR24	fluoxetine
Patent ductus arteriosus	GATA6	betamethasone
Patent ductus arteriosus	DHCR24	lamotrigine
Patent ductus arteriosus	CSGALNACT1	fluvastatin
Patent ductus arteriosus	CSGALNACT1	fluoxetine
Patent ductus arteriosus	DHCR24	lamotrigine
Patent ductus arteriosus	DHCR24	fluvastatin
Patent ductus arteriosus	DHCR7	fluvastatin
Patent ductus arteriosus	FGFR3	lamotrigine
Patent ductus arteriosus	FGFR3	lamotrigine
Patent ductus arteriosus	DHCR7	fluoxetine
Patent ductus arteriosus	HPGD	lamotrigine
Pulmonary valve atresia	EIF5	isoprenaline
Pulmonary valve atresia	GPC3	isoprenaline
Pulmonary valve atresia	WT1	iopromide
Single ventricle	NSDHL	KB-R7943
Spina bifida	MTHFD2	valproic-acid
Spina bifida	MAFB	valaciclovir
Spina bifida	CCL2	biotin
Spina bifida	NNMT	valproic-acid
Spina bifida	NNMT	valproic-acid
Spina bifida	MTHFD2	valproic-acid
Spina bifida	NNMT	bupivacaine
Spina bifida	SOX9	alendronic-acid
Spina bifida	SOX9	baclofen
Spina bifida	EIF5	baclofen
Spina bifida	PHGDH	nelfinavir
Spina bifida	MTHFD2	nelfinavir
Spina bifida	FLNA	nelfinavir
Spina bifida	EIF5	lopinavir
Spina bifida	FLNA	bethanechol
Spina bifida	CCL2	paroxetine
Spina bifida	MARCKSL1	paroxetine
Spina bifida	PUF60	amoxicillin
Spina bifida	PHGDH	lopinavir
Talipes equinovarus	EIF2S3	benserazide
Talipes equinovarus	COQ8A	sulfadimidine
Talipes equinovarus	TTN	benserazide
Talipes equinovarus	SYT1	sulfadimidine
Talipes equinovarus	NDRG1	propofol
Talipes equinovarus	COL5A2	paracetamol
Talipes equinovarus	GPC3	benserazide
Talipes equinovarus	EIF2S3	pancuronium
Talipes equinovarus	FLNA	methimazole
Tetralogy of Fallot	NXN	diazoxide
Tetralogy of Fallot	JAG1	dofetilide
Tetralogy of Fallot	NOTCH1	dichloroacetic-acid
Tetralogy of Fallot	NR2F2	aspirin
Tetralogy of Fallot	CITED2	caffeine
Tetralogy of Fallot	CITED2	caffeine
Tetralogy of Fallot	JAG1	dofetilide
Tetralogy of Fallot	TGIF1	aspirin
Tetralogy of Fallot	ALDH1A2	doxazosin
Total anomalous pulmonary venous return	VAV3	furosemide
Total anomalous pulmonary venous return	WT1	iopromide
Tracheoesophageal fistula	RET	erlotinib
Transposition of the great arteries	WT1	cefotiam
Transposition of the great arteries	NR2F2	aspirin
Transposition of the great arteries	GJA1	aspirin
Transposition of the great arteries	MEF2C	dipyridamole
Tricuspid atresia	DEGS1	aspirin
Tricuspid atresia	TBX3	iohexol
Trisomy 18	SERPINB2	tenofovir
Trisomy 18	TGIF1	aspirin
Trisomy 18	SERPINB5	metoclopramide
Trisomy 18	NOTCH1	busulfan
Trisomy 18	NOTCH1	ritonavir
Trisomy 18	SOX11	tenofovir
Trisomy 18	SERPINB2	carbamazepine
Trisomy 18	SERPINB2	busulfan
Trisomy 18	CD200	nitrazepam
Trisomy 18	RCAN1	biotin
Trisomy 18	TGIF1	citalopram
Trisomy 18	RCAN1	citalopram
Trisomy 18	CD200	letrozole
Truncus arteriosus	TAS2R30	isoprenaline
Truncus arteriosus	PUF60	sildenafil
Ventricular septal defect	ELN	nicotinamide
Ventricular septal defect	ELN	nicotinamide
Ventricular septal defect	ERBB3	nicotinamide
Ventricular septal defect	RPL10	levothyroxine
Ventricular septal defect	PUF60	levothyroxine
Ventricular septal defect	ERBB3	nicotinamide
Ventricular septal defect	SMC1A	levetiracetam
Ventricular septal defect	CHRM3	paroxetine
Ventricular septal defect	SMC1A	pyridoxine
Ventricular septal defect	SMC1A	pyridoxine
Ventricular septal defect	MEIS2	thiamine
Ventricular septal defect	ZMYM2	thiamine
Ventricular septal defect	ZMYM2	thiamine
Ventricular septal defect	SIK1	lopinavir
Ventricular septal defect	CHRM3	paroxetine
Ventricular septal defect	TARS1	lopinavir
Ventricular septal defect	RPL10	lopinavir
Ventricular septal defect	MEIS2	thiamine
Ventricular septal defect	WT1	nicotinamide
Ventricular septal defect	FBN2	retinyl
Ventricular septal defect	PNKP	levothyroxine
Ventricular septal defect	GJA1	lamotrigine
Ventricular septal defect	MGP	levetiracetam
Ventricular septal defect	GATA6	betamethasone
Ventricular septal defect	DHCR7	sertraline
Ventricular septal defect	SLC37A4	valproic-acid
Ventricular septal defect	SIK1	betamethasone
Ventricular septal defect	CITED2	ritonavir
Ventricular septal defect	CITED2	ritonavir
Ventricular septal defect	GJA1	lamotrigine
Ventricular septal defect	JAG1	venlafaxine
Ventricular septal defect	WT1	nicotinamide
Ventricular septal defect	PNKP	venlafaxine
Ventricular septal defect	NOTCH1	ritonavir
Ventricular septal defect	GJA1	levetiracetam
Ventricular septal defect	NR2F2	levetiracetam
Ventricular septal defect	NXN	lamivudine
Ventricular septal defect	NXN	lamivudine
Ventricular septal defect	IDH1	sertraline
Ventricular septal defect	JAG1	atazanavir
Ventricular septal defect	GJA1	atazanavir
Ventricular septal defect	FBN2	retinyl
Ventricular septal defect	ACADVL	citalopram
Ventricular septal defect	NOTCH1	ritonavir
Ventricular septal defect	PHGDH	lopinavir
